# Supplementary material for: Coordinating meiotic prophase I progression and early oocyte differentiation
Source: Development. 2026 Apr 13;153(7):dev205203. doi: 10.1242/dev.205203 (PMC13120671; doi:10.1242/dev.205203)
Supplement: Table S1. E18.5 Bulk RNA-seq Summary. [file develop-153-205203-TableS1.xlsx]

## Sheet: E18.5_DESeq2_PConly
Gene_ID	Chromosome	Database	ID_Type	Start	End	Strand	Evidence_Level	Gene_Type	Gene_Name	MGI_ID	baseMean	log2FoldChange	lfcSE	stat	pvalue	padj	TPM_DEF.1	TPM_DEF.2	TPM_DEF.3	TPM_DEF.4	TPM_DEF.5	TPM_HET.1	TPM_HET.2	TPM_HET.3	TPM_HET.4	TPM_HET.5	TPM_WT.1	TPM_WT.2	TPM_WT.3	TPM_WT.4	TPM_WT.5	E18_DEGs	E18_DEG
ENSMUSG00000000001	chr3	HAVANA	gene	108107280	108146146	-	level 2	protein_coding	Gnai3	MGI:95773	2652.29	0.432963	0.181976	2.37923	0.017349	0.0920644	80.1584	92.6631	86.4364	117.547	101.744	51.471	85.2237	63.2343	58.1395	84.6028	95.6872	53.0665	63.4276	68.2341	85.2389	NO	NO
ENSMUSG00000000028	chr16	HAVANA	gene	18780447	18811987	-	level 2	protein_coding	Cdc45	MGI:1338073	578.198	0.141721	0.206208	0.687272	0.491911	0.7115	17.07	33.5873	29.9025	29.5226	47.2987	18.4154	29.5871	17.8378	20.3933	30.7437	36.1892	18.4251	27.0476	25.7854	28.2123	NO	NO
ENSMUSG00000000037	chrX	HAVANA	gene	161082525	161258213	+	level 1	protein_coding	Scml2	MGI:1340042	3403.65	0.338219	0.183771	1.84044	0.0657035	0.223737	94.1062	106.267	99.6606	101.031	99.9161	78.7175	85.4539	77.5028	71.2509	70.2723	69.9448	69.682	67.5555	68.7425	91.2647	NO	NO
ENSMUSG00000000056	chr11	HAVANA	gene	121237253	121255856	+	level 2	protein_coding	Narf	MGI:1914858	525.577	0.0700768	0.219259	0.319608	0.749266	0.880147	11.8871	10.2427	12.8895	13.3657	17.9808	8.67637	12.548	7.92891	10.5315	15.2944	17.3285	10.5608	11.8062	13.5269	8.9808	NO	NO
ENSMUSG00000000078	chr13	HAVANA	gene	5861482	5870394	+	level 2	protein_coding	Klf6	MGI:1346318	78.7594	0.364487	0.468963	0.777219	0.437029	0.671459	2.44022	2.22736	2.02298	1.71406	3.84662	1.31667	0.868412	1.68615	0.217098	2.92383	2.52861	1.58484	1.60702	1.22246	1.63353	NO	NO
ENSMUSG00000000085	chr4	HAVANA	gene	120405281	120530186	+	level 2	protein_coding	Scmh1	MGI:1352762	1121.12	0.139375	0.155596	0.895753	0.370385	0.619909	33.8599	34.4167	37.3035	41.4852	57.4676	30.3095	36.7432	30.1633	46.852	34.7815	33.8447	31.6768	37.4391	34.2419	31.3192	NO	NO
ENSMUSG00000000088	chr9	HAVANA	gene	57521274	57532426	+	level 2	protein_coding	Cox5a	MGI:88474	2620	0.0340548	0.176471	0.192977	0.846977	0.931103	689.065	875.544	854.56	854.378	871.043	517.06	800.268	589.737	779.298	935.958	803.37	695.201	910.726	835.558	779.194	NO	NO
ENSMUSG00000000093	chr11	HAVANA	gene	85832551	85841948	+	level 2	protein_coding	Tbx2	MGI:98494	42.3381	-0.164322	0.60372	-0.272182	0.785482	0.901241	0.550126	1.34428	1.29765	0.882269	0.662797	2.41732	1.04943	2.4294	0.975454	0.481502	0.465565	1.02216	1.35049	1.12183	0.322793	NO	NO
ENSMUSG00000000094	chr11	HAVANA	gene	85886422	85916097	+	level 2	protein_coding	Tbx4	MGI:102556	195.047	-0.127165	0.321095	-0.396034	0.69208	0.847063	2.48832	4.63186	9.03596	7.09417	6.75614	4.9565	8.21766	4.7897	7.95976	6.41747	8.83761	5.27287	4.486	3.611	5.87947	NO	NO
ENSMUSG00000000125	chr11	HAVANA	gene	103774150	103817957	+	level 2	protein_coding	Wnt3	MGI:98955	55.3962	-0.394084	0.491721	-0.801438	0.422878	0.661461	1.37383	1.85065	0.843293	0.932409	1.71693	1.50691	1.43078	1.5901	3.82853	1.09609	1.18597	0.790504	1.72201	1.69582	2.06598	NO	NO
ENSMUSG00000000127	chr17	HAVANA	gene	63863062	64139496	+	level 2	protein_coding	Fer	MGI:105917	521.336	-0.112453	0.199136	-0.564704	0.572275	0.769838	18.1296	19.5866	16.0167	17.9105	20.3089	18.5969	19.1357	18.6083	15.929	19.3777	15.7777	17.0926	18.2147	18.0912	18.9569	NO	NO
ENSMUSG00000000131	chr7	HAVANA	gene	126101715	126200501	-	level 1	protein_coding	Xpo6	MGI:2429950	2962.57	0.209788	0.145628	1.44058	0.149705	0.374189	48.1493	74.0835	71.9064	85.8693	119.057	57.4254	59.8165	56.4427	54.639	62.947	66.0038	44.7519	62.5952	59.1221	51.2612	NO	NO
ENSMUSG00000000134	chrX	HAVANA	gene	7762560	7775202	+	level 2	protein_coding	Tfe3	MGI:98511	279.405	-1.16111	0.256233	-4.53146	5.85776e-06	0.000180424	3.1986	4.43199	4.00746	3.62312	5.89866	5.21119	9.49004	5.409	5.02255	10.6719	8.88378	7.80435	6.85807	3.35557	9.44213	DOWN	YES
ENSMUSG00000000142	chr11	HAVANA	gene	108920349	108950783	+	level 2	protein_coding	Axin2	MGI:1270862	114.517	-0.311723	0.340603	-0.915208	0.360082	0.612153	2.51059	2.44074	3.98922	3.25766	1.70061	2.62457	3.93681	3.47275	2.60511	2.65399	1.19269	4.10269	2.39254	2.28683	1.83126	NO	NO
ENSMUSG00000000148	chr5	HAVANA	gene	140705011	140719379	+	level 2	protein_coding	Brat1	MGI:1891679	721.69	-0.0941743	0.209706	-0.449078	0.653376	0.824732	10.3464	26.9902	20.4745	23.2998	39.7855	18.3896	15.9031	15.823	17.3293	22.2902	28.5096	14.3365	15.5641	16.8538	22.0364	NO	NO
ENSMUSG00000000149	chr5	HAVANA	gene	140758408	140830431	-	level 2	protein_coding	Gna12	MGI:95767	993.943	-0.332681	0.17246	-1.92904	0.0537262	0.195163	21.7673	32.8341	31.8594	25.9315	29.0426	23.865	25.644	30.3714	34.0574	32.8992	29.5619	29.4065	35.9106	24.4034	27.6874	NO	NO
ENSMUSG00000000154	chr7	HAVANA	gene	143473736	143499334	+	level 2	protein_coding	Slc22a18	MGI:1336884	19.2748	0.386131	0.734918	0.525407	0.5993	NA	0.781129	1.66881	1.8189	0.700355	0.31415	0.872771	0.386215	0.968747	0.625017	0.728736	0.620471	0.494565	1.31036	0.75506	0.121826	NO	NO
ENSMUSG00000000159	chr16	HAVANA	gene	96361668	96422121	+	level 2	protein_coding	Igsf5	MGI:1919308	26.8207	-0.890248	0.55167	-1.61373	0.106585	0.303962	1.08779	0.750791	0.933127	1.50596	0.489528	1.94268	3.14459	2.14002	2.19273	2.04018	1.7404	1.53775	2.17999	1.72533	2.13788	NO	NO
ENSMUSG00000000167	chr9	HAVANA	gene	50617321	50625000	+	level 2	protein_coding	Pih1d2	MGI:1919864	386.441	-0.629828	0.231502	-2.72062	0.00651602	0.0463648	15.0082	20.804	21.8161	26.0748	27.4583	34.9111	39.722	35.0359	32.4333	29.6865	48.2889	25.0004	26.1884	35.0326	30.925	DOWN	YES
ENSMUSG00000000168	chr9	HAVANA	gene	50634633	50659780	-	level 2	protein_coding	Dlat	MGI:2385311	3951.93	-0.142079	0.194077	-0.732075	0.464123	0.691822	74.2968	87.3691	84.7066	108.901	124.52	69.8345	104.973	87.2853	83.1617	117.363	140.06	83.1267	69.4968	87.3749	94.9186	NO	NO
ENSMUSG00000000171	chr9	HAVANA	gene	50596357	50603812	-	level 2	protein_coding	Sdhd	MGI:1914175	4073.01	-0.0593027	0.186431	-0.318095	0.750413	0.880734	230.636	343.336	316.338	364.723	466.979	218.599	308.177	223.249	268.649	411.908	410.031	287.011	310.258	344.783	357.295	NO	NO
ENSMUSG00000000184	chr6	HAVANA	gene	127125162	127152193	-	level 2	protein_coding	Ccnd2	MGI:88314	77.6322	-0.0932333	0.44892	-0.207684	0.835476	0.927094	2.02553	0.967282	1.72351	0.714949	0.526705	1.26411	1.23964	0.685087	1.8835	1.66951	2.37679	1.08447	2.93276	1.8799	1.20168	NO	NO
ENSMUSG00000000194	chr2	HAVANA	gene	31152316	31218775	+	level 1	protein_coding	Gpr107	MGI:2139054	1135.84	-0.415059	0.187495	-2.21371	0.0268488	0.123079	14.6564	19.3397	19.3385	22.0409	25.0087	22.1596	20.9313	21.2215	17.0515	30.1503	33.2498	20.4602	24.2271	22.3316	26.4091	NO	NO
ENSMUSG00000000197	chr14	HAVANA	gene	123276634	123627144	-	level 2	protein_coding	Nalcn	MGI:2444306	172.052	-0.575434	0.27004	-2.13092	0.0330954	0.141633	2.51517	2.44431	1.62579	1.77211	1.42827	2.76187	2.65426	2.47325	3.50976	3.31348	3.68495	2.41897	1.80046	2.20761	2.44362	NO	NO
ENSMUSG00000000214	chr7	HAVANA	gene	142892752	142931128	-	level 2	protein_coding	Th	MGI:98735	280.493	-3.20739	0.373363	-8.59056	8.65494e-18	3.18625e-15	2.13165	0.578388	2.11632	2.5806	2.65241	13.5683	10.4729	13.8401	18.3814	39.4024	17.4001	19.428	21.0478	15.503	41.8856	DOWN	YES
ENSMUSG00000000244	chr7	HAVANA	gene	143005046	143019644	+	level 2	protein_coding	Tspan32	MGI:1350360	23.345	0.102055	0.756252	0.134948	0.892653	NA	1.58396	0.140782	0.479062	0.617047	0.341466	0.917228	0.974417	0.381668	1.76886	1.46342	0.500074	0.368895	1.02885	0.61413	0.377878	NO	NO
ENSMUSG00000000247	chr2	HAVANA	gene	38339281	38369733	+	level 2	protein_coding	Lhx2	MGI:96785	32.4348	0.631721	0.52455	1.20431	0.22847	0.477775	1.66344	1.3271	1.29586	0.905472	2.24875	0.592727	1.18778	1.53523	0.975341	0.605932	0.294579	0.425257	0.999024	0.877132	0.49175	NO	NO
ENSMUSG00000000253	chr13	HAVANA	gene	45507444	45553800	+	level 1	protein_coding	Gmpr	MGI:1913605	145.98	-0.694113	0.311987	-2.22481	0.026094	0.120617	3.02532	4.90313	7.24904	7.74051	6.65945	7.43995	9.83149	6.85872	7.14566	11.8392	10.7044	12.0637	13.5373	10.4643	9.02223	NO	NO
ENSMUSG00000000266	chrX	HAVANA	gene	140664599	140767715	+	level 1	protein_coding	Mid2	MGI:1344333	112.619	0.563332	0.376403	1.49662	0.134492	0.349557	1.1101	2.24561	3.022	2.52507	1.87272	1.71064	2.26627	1.91925	2.08718	0.781547	1.28415	2.19894	3.14675	2.00797	0.89017	NO	NO
ENSMUSG00000000275	chr11	HAVANA	gene	88999376	89020293	+	level 2	protein_coding	Trim25	MGI:102749	429.192	-0.647955	0.195481	-3.31466	0.000917531	0.0110061	6.85034	9.08117	11.1215	11.8785	10.2803	10.0983	8.11172	14.4554	21.6568	11.1329	6.28447	12.925	13.8708	10.6492	15.3752	DOWN	YES
ENSMUSG00000000276	chr11	HAVANA	gene	89035179	89066850	-	level 2	protein_coding	Dgke	MGI:1889276	707.496	-0.0259845	0.178638	-0.145459	0.884349	0.948273	7.91716	8.11348	7.98087	8.97676	8.06747	6.87812	7.94882	7.53523	8.74327	9.82905	6.51548	6.26278	5.99378	7.41107	7.80408	NO	NO
ENSMUSG00000000278	chr11	HAVANA	gene	88924020	88955465	-	level 2	protein_coding	Scpep1	MGI:1921867	494.062	-1.83363	0.241205	-7.60193	2.91748e-14	6.08962e-12	7.56204	5.53567	6.56645	11.0466	10.6121	20.6476	25.94	18.6355	26.9071	46.6228	41.3159	28.119	28.4392	23.7615	39.4456	DOWN	YES
ENSMUSG00000000282	chr11	HAVANA	gene	74830920	74845725	+	level 2	protein_coding	Mnt	MGI:109150	193.315	-0.529889	0.252292	-2.1003	0.0357024	0.149642	3.41072	4.02477	4.11338	1.85578	2.71607	4.73666	3.42958	4.8477	5.8048	3.61373	3.17383	3.93185	3.32372	3.22977	2.6469	NO	NO
ENSMUSG00000000295	chr10	HAVANA	gene	31313383	31328204	+	level 2	protein_coding	Hddc2	MGI:1916942	569.282	0.0228879	0.156486	0.146262	0.883715	0.948273	45.9837	59.5726	58.1912	55.1249	58.3016	55.9645	66.9384	50.4095	54.2294	55.2811	58.4843	47.6144	70.5033	62.0837	68.5458	NO	NO
ENSMUSG00000000296	chr10	HAVANA	gene	31332376	31445958	-	level 2	protein_coding	Tpd52l1	MGI:1298386	61.1399	-0.223615	0.387482	-0.577098	0.563873	0.76345	3.10597	6.21806	2.94696	7.56089	6.81049	4.95333	6.02305	2.69469	4.6279	6.1241	5.59744	5.32931	4.81079	4.86784	5.9773	NO	NO
ENSMUSG00000000301	chr11	HAVANA	gene	59970614	60046489	-	level 2	protein_coding	Pemt	MGI:104535	494.563	-1.56648	0.227734	-6.87856	6.04627e-12	8.11187e-10	13.1123	29.2301	23.5208	25.8976	31.6229	41.6132	63.0046	47.4453	62.2258	73.1056	90.0882	49.2172	78.6312	66.1216	60.4546	DOWN	YES
ENSMUSG00000000303	chr8	HAVANA	gene	106603351	106670246	+	level 2	protein_coding	Cdh1	MGI:88354	801.214	-0.315192	0.186504	-1.69	0.0910284	0.275843	13.3012	16.7522	13.3933	18.6793	20.6472	13.7743	18.9181	19.1006	17.2066	19.534	21.2451	14.6171	15.3739	19.5735	17.8544	NO	NO
ENSMUSG00000000305	chr2	HAVANA	gene	179442431	179899373	+	level 2	protein_coding	Cdh4	MGI:99218	80.5106	0.0181439	0.431685	0.0420304	0.966474	0.98403	4.17224	0.650606	0.882775	1.09093	0.645669	4.40576	1.43337	1.10476	1.42707	1.23072	4.25537	1.27912	2.47604	0.552736	1.75152	NO	NO
ENSMUSG00000000308	chr2	HAVANA	gene	121357714	121363737	+	level 2	protein_coding	Ckmt1	MGI:99441	45.0561	-0.471325	0.484229	-0.97335	0.330379	0.586153	2.12216	3.41015	2.28468	1.72248	0.274735	1.06634	2.38301	2.20651	1.05352	4.14861	4.63396	3.61257	1.58381	1.95509	1.4456	NO	NO
ENSMUSG00000000318	chr11	HAVANA	gene	70156197	70170834	+	level 2	protein_coding	Clec10a	MGI:96975	164.443	-0.434906	0.271423	-1.60232	0.109085	0.308176	6.6074	6.6113	12.2844	12.3196	10.2697	7.54318	11.8175	10.25	11.1133	13.3163	15.2131	11.6548	5.22917	7.13169	7.03291	NO	NO
ENSMUSG00000000325	chr16	HAVANA	gene	18348182	18407076	+	level 2	protein_coding	Arvcf	MGI:109620	760.489	-0.220628	0.245148	-0.899981	0.368131	0.618021	9.11291	19.0068	16.5689	22.8226	40.982	10.8087	15.9389	10.6137	15.1746	23.6049	24.2395	15.3796	15.9091	13.6062	17.3765	NO	NO
ENSMUSG00000000326	chr16	HAVANA	gene	18406886	18426852	-	level 2	protein_coding	Comt	MGI:88470	584.007	0.305719	0.175488	1.74211	0.0814887	0.257818	29.8439	50.0638	45.0216	49.1061	65.3877	29.8223	30.5215	26.7757	35.7372	37.7909	33.183	28.1596	27.0378	31.462	29.9302	NO	NO
ENSMUSG00000000339	chr3	HAVANA	gene	116488963	116508208	-	level 2	protein_coding	Rtca	MGI:1913618	1309.93	-0.147523	0.211425	-0.697755	0.48533	0.707503	142.145	173.232	172.924	198.198	215.272	142.764	195.494	164.503	197.538	230.825	253.244	167.008	199.815	206.241	214.549	NO	NO
ENSMUSG00000000340	chr3	HAVANA	gene	116513070	116549981	+	level 2	protein_coding	Dbt	MGI:105386	92.7047	-0.360131	0.322596	-1.11635	0.264272	0.519407	2.74919	1.90056	1.91796	2.62327	1.7437	1.69551	2.27055	2.9674	2.41477	3.80924	2.74494	3.12574	1.98419	2.36333	3.86128	NO	NO
ENSMUSG00000000346	chr15	HAVANA	gene	100615349	100620761	+	level 2	protein_coding	Dazap2	MGI:1344344	6211.91	-0.250646	0.189539	-1.3224	0.186035	0.42564	179.799	267.51	245.693	328.348	394.558	204.381	302.531	217.203	246.487	401.67	402.931	232.854	240.942	302.068	336.552	NO	NO
ENSMUSG00000000355	chrX	HAVANA	gene	38600578	38613426	+	level 2	protein_coding	Mcts1	MGI:1916245	553.309	-0.798438	0.22628	-3.52854	0.000417854	0.00594437	41.4131	37.3571	43.1168	28.174	16.6453	94.3525	63.5599	90.1163	75.4101	51.5579	49.9761	60.3682	59.1635	73.1483	78.1784	DOWN	YES
ENSMUSG00000000365	chr14	HAVANA	gene	56402581	56525032	+	level 2	protein_coding	Rnf17	MGI:1353419	4654.74	-0.260657	0.169827	-1.53483	0.124825	0.33438	94.2189	94.0469	76.4336	79.153	87.6012	108.723	101.208	106.94	88.1291	90.6686	102.551	85.824	93.6823	101.674	103.768	NO	NO
ENSMUSG00000000374	chr10	HAVANA	gene	78186725	78244641	-	level 2	protein_coding	Trappc10	MGI:1336209	1304.22	-0.116172	0.171498	-0.677394	0.498156	0.716177	18.8811	23.7818	24.2936	25.8417	35.3016	23.3577	22.8284	22.8477	27.6709	22.6567	21.4365	24.1454	25.1641	21.7338	23.857	NO	NO
ENSMUSG00000000378	chr11	HAVANA	gene	6546887	6596744	+	level 2	protein_coding	Ccm2	MGI:2384924	1636.05	0.638163	0.195665	3.26151	0.00110821	0.0127115	63.3205	87.9781	112.563	156.729	236.222	68.5664	62.1821	57.4524	62.4304	71.9626	81.5266	61.1938	67.347	65.3528	66.3684	UP	YES
ENSMUSG00000000384	chr11	HAVANA	gene	6615598	6626067	-	level 2	protein_coding	Tbrg4	MGI:1100868	432.872	-0.885657	0.210861	-4.2002	2.66685e-05	0.000649368	10.8256	12.8233	15.7377	11.168	18.8641	20.4164	17.426	19.4319	22.0087	23.3108	18.0901	19.6182	18.1782	19.7335	20.7039	DOWN	YES
ENSMUSG00000000399	chr6	HAVANA	gene	126821721	126849136	-	level 2	protein_coding	Ndufa9	MGI:1913358	4055.64	0.0519203	0.170782	0.304015	0.761117	0.887644	226.14	367.805	313.178	374.577	407.312	238.004	310.614	217.879	281.435	371.468	392.967	248.59	311.81	316.825	288.403	NO	NO
ENSMUSG00000000409	chr4	HAVANA	gene	129548344	129573641	-	level 2	protein_coding	Lck	MGI:96756	23.3759	0.510984	0.608073	0.840334	0.400721	NA	0.705615	1.1781	0.98554	0.324369	0.984493	1.06359	0.417757	0.781742	0.505609	0.866426	1.94259	0.28031	0.761548	0.331635	0.358664	NO	NO
ENSMUSG00000000411	chr4	HAVANA	gene	129489014	129491022	-	level 2	protein_coding	Tssk3	MGI:1929914	26.3103	-0.410343	0.614092	-0.668211	0.503999	0.720292	0.678733	3.60537	2.0112	2.15563	2.27891	0.966472	2.3039	1.11805	4.67924	1.46299	1.14766	1.17429	1.06476	1.08542	1.72437	NO	NO
ENSMUSG00000000416	chr6	HAVANA	gene	18366478	18514843	-	level 2	protein_coding	Cttnbp2	MGI:1353467	240.293	-0.0455502	0.235368	-0.193527	0.846546	0.931103	7.04132	3.18743	4.4016	5.31321	4.38572	7.3186	7.34788	5.38303	5.49354	5.78118	7.19232	4.71793	6.10439	5.40077	5.33042	NO	NO
ENSMUSG00000000420	chr18	HAVANA	gene	24205344	24286818	+	level 2	protein_coding	Galnt1	MGI:894693	899.852	-0.371678	0.178274	-2.08487	0.0370807	0.152688	22.3626	21.8592	20.95	23.0864	20.7285	24.2857	23.2423	24.4701	24.953	26.7129	20.726	29.7632	21.808	24.3977	25.9656	NO	NO
ENSMUSG00000000439	chr6	HAVANA	gene	115601902	115622624	+	level 2	protein_coding	Mkrn2	MGI:1914277	1023.46	-0.107879	0.192955	-0.559091	0.5761	0.772295	28.7358	32.919	33.9619	41.9255	50.0096	30.6434	37.9919	32.8692	32.3143	42.734	42.8949	32.7276	35.935	36.2327	36.0152	NO	NO
ENSMUSG00000000440	chr6	HAVANA	gene	115360951	115490399	+	level 2	protein_coding	Pparg	MGI:97747	98.836	0.592976	0.33142	1.7892	0.0735827	0.241654	4.64772	5.283	4.98997	5.28628	9.42019	5.3778	4.82498	3.79796	2.23806	4.27895	5.39807	2.46881	4.79001	2.55456	3.18565	NO	NO
ENSMUSG00000000441	chr6	HAVANA	gene	115618067	115676635	-	level 2	protein_coding	Raf1	MGI:97847	600.237	-0.298874	0.188881	-1.58234	0.113571	0.315947	15.2378	35.8375	22.9173	34.3052	55.9157	35.2394	29.974	28.5439	24.4759	35.2191	43.807	25.7449	25.3556	25.3413	31.0388	NO	NO
ENSMUSG00000000486	chr7	HAVANA	gene	127214447	127233130	-	level 2	protein_coding	Septin1	MGI:1858916	20.6453	0.936028	0.699667	1.33782	0.180955	NA	4.37404	1.88104	2.40326	2.1326	2.98998	3.80172	2.27089	2.20143	0.929997	2.21628	1.81593	1.07859	0.861322	0.939446	2.47583	NO	NO
ENSMUSG00000000489	chr15	HAVANA	gene	79995874	80014977	-	level 2	protein_coding	Pdgfb	MGI:97528	145.89	0.314548	0.325459	0.966475	0.333806	0.589192	4.60789	3.82066	4.4318	5.60552	9.46964	3.69129	5.97066	3.69774	2.08974	7.10672	3.7278	3.00301	2.788	2.98923	3.75391	NO	NO
ENSMUSG00000000532	chr15	HAVANA	gene	101174067	101213684	+	level 2	protein_coding	Acvr1b	MGI:1338944	185.382	0.183515	0.303438	0.604785	0.545322	0.751293	3.9373	4.66223	5.66576	3.22317	2.49382	4.89759	3.85637	4.46169	3.19039	3.79788	2.40062	3.49497	3.38842	4.02775	2.87997	NO	NO
ENSMUSG00000000538	chr11	HAVANA	gene	60226714	60352905	-	level 2	protein_coding	Tom1l2	MGI:2443306	704.059	0.0236123	0.181811	0.129873	0.896667	0.952572	11.4592	18.6719	15.0328	18.3517	30.036	17.8235	16.9012	13.1342	15.0216	12.482	22.5562	11.967	16.4192	13.6184	15.2546	NO	NO
ENSMUSG00000000552	chr15	HAVANA	gene	103313895	103340093	-	level 2	protein_coding	Zfp385a	MGI:1352495	56.2136	0.143919	0.431626	0.333435	0.738806	0.873805	2.00058	2.36341	2.08892	3.27098	4.5537	2.18808	2.66729	2.11667	2.64172	2.05959	1.6065	1.53608	1.13038	1.41289	1.28275	NO	NO
ENSMUSG00000000561	chr3	HAVANA	gene	105959369	105970037	+	level 2	protein_coding	Wdr77	MGI:1917715	1940.54	-0.162991	0.1622	-1.00487	0.314957	0.571447	55.9367	71.6485	66.101	78.6047	88.6807	50.0533	74.257	74.4075	73.5294	91.6757	82.5347	53.6148	76.5619	82.4257	76.0964	NO	NO
ENSMUSG00000000563	chr3	HAVANA	gene	105942698	105960099	-	level 2	protein_coding	Atp5f1	MGI:1100495	20714.3	0.000153204	0.162305	0.000943922	0.999247	0.999347	1046.16	1485.13	1333.18	1441.91	1300.79	815.629	1351.55	1146.15	1138.24	1544.52	1553.48	987.101	1249.92	1314.85	1295.78	NO	NO
ENSMUSG00000000568	chr5	HAVANA	gene	99955935	99978938	-	level 2	protein_coding	Hnrnpd	MGI:101947	1217.14	-0.684703	0.208103	-3.29021	0.00100111	0.0117445	46.2296	37.606	35.4022	19.5883	32.3501	44.723	36.2597	35.0094	45.8734	25.6033	24.6581	35.0802	46.2323	40.2197	22.946	DOWN	YES
ENSMUSG00000000579	chr17	HAVANA	gene	6601671	6609774	+	level 2	protein_coding	Dynlt1c	MGI:3807476	211.775	0.857001	0.308303	2.77973	0.00544035	0.0406567	47.6245	58.9657	54.8525	61.1963	53.7266	34.2149	47.0474	37.771	40.2982	47.7564	45.2301	43.8543	60.517	50.3666	51.9172	UP	YES
ENSMUSG00000000581	chr11	HAVANA	gene	17257579	17269176	+	level 2	protein_coding	C1d	MGI:1927354	2340.77	-0.175909	0.157664	-1.11572	0.264542	0.519723	84.7415	78.0618	75.9491	84.9968	58.3291	62.4058	100.476	74.9381	85.119	95.9409	78.3396	71.3876	78.8332	81.9108	101.238	NO	NO
ENSMUSG00000000594	chr11	HAVANA	gene	55098115	55113029	+	level 2	protein_coding	Gm2a	MGI:95762	318.808	-0.140727	0.225741	-0.6234	0.533022	0.741364	4.54964	6.70809	6.98746	8.48556	8.41491	6.0478	7.19151	6.5001	7.20664	8.29583	12.0161	5.43678	5.46502	7.19288	7.2864	NO	NO
ENSMUSG00000000600	chr5	HAVANA	gene	3803184	3845564	+	level 2	protein_coding	Krit1	MGI:1930618	3024.91	0.409225	0.189421	2.1604	0.0307417	0.13466	89.4094	102.173	92.4918	111.107	103.562	68.6773	94.3053	83.4803	59.4457	79.4824	107.249	59.7529	61.2746	68.6419	80.8973	NO	NO
ENSMUSG00000000605	chr7	HAVANA	gene	7282309	7300851	-	level 2	protein_coding	Clcn4	MGI:104571	237.627	0.814564	0.251142	3.24344	0.00118096	0.0133285	7.08881	7.77958	7.52981	6.36943	8.71774	7.72869	7.46852	4.80796	4.29032	4.08473	6.34889	2.45392	4.23589	3.68245	3.6401	UP	YES
ENSMUSG00000000627	chr6	HAVANA	gene	82911885	82939769	-	level 2	protein_coding	Sema4f	MGI:1340055	397.844	-0.573086	0.275832	-2.07766	0.0377407	0.1545	4.35541	8.06746	7.59271	9.99348	14.5058	9.4261	7.11613	7.30121	12.9314	9.1146	13.2617	9.99914	9.52418	8.69785	10.1327	NO	NO
ENSMUSG00000000628	chr6	HAVANA	gene	82725025	82774454	-	level 1	protein_coding	Hk2	MGI:1315197	68.5148	-0.678122	0.466415	-1.4539	0.145973	0.367835	1.19461	1.549	0.417946	0.458806	0.493839	1.18259	1.27389	0.953708	2.44041	0.816831	1.19484	0.816349	1.48164	1.23808	1.02446	NO	NO
ENSMUSG00000000631	chr11	HAVANA	gene	77763246	77865980	+	level 1	protein_coding	Myo18a	MGI:2667185	328.807	0.195424	0.23613	0.82761	0.407891	0.649852	4.46868	5.70819	6.452	7.6438	8.602	4.71155	7.17778	5.16548	4.37863	6.60672	5.55136	4.8713	2.88263	4.12463	3.72911	NO	NO
ENSMUSG00000000632	chr11	HAVANA	gene	77930800	77979048	+	level 2	protein_coding	Sez6	MGI:104745	77.0736	-0.608629	0.467456	-1.302	0.192916	0.434376	0.373567	2.53542	0.968887	0.9611	4.89351	1.22267	1.93596	1.68381	1.02642	1.14316	2.99447	0.975316	3.37378	2.50867	0.528926	NO	NO
ENSMUSG00000000682	chr4	HAVANA	gene	134082448	134095082	-	level 2	protein_coding	Cd52	MGI:1346088	17.7964	-0.959272	0.737596	-1.30054	0.193417	NA	0.894944	2.14656	0.43574	1.76068	2.08094	6.2642	4.61132	2.2483	3.8913	3.90302	3.68233	0.618174	1.71776	1.13523	1.56469	NO	NO
ENSMUSG00000000686	chr11	HAVANA	gene	77515121	77538607	+	level 2	protein_coding	Abhd15	MGI:1914727	12.1567	-0.070405	0.991549	-0.0710051	0.943394	NA	2.27326	1.83562	0.819641	1.51597	1.78428	1.63198	0.023057	0.328744	2.1083	1.80188	0.317502	1.0331	0.780845	0.042054	0.548847	NO	NO
ENSMUSG00000000693	chr6	HAVANA	gene	83034173	83052562	+	level 2	protein_coding	Loxl3	MGI:1337004	26.4607	-0.45248	0.534792	-0.846086	0.397505	0.6413	1.29205	0.546135	1.44834	1.15848	0.664531	1.12861	1.45783	1.38917	1.12298	1.41211	0.94716	0.612169	1.29706	0.790034	0.963573	NO	NO
ENSMUSG00000000706	chr13	HAVANA	gene	23456992	23465901	-	level 2	protein_coding	Btn1a1	MGI:103118	22.9462	-0.203223	0.79857	-0.254484	0.799122	NA	1.18023	0.624889	0.492131	0.236423	0.486825	0.590818	0.255593	0.17218	1.21761	0.712642	0.781643	0.198325	0.732184	0.186454	0.366307	NO	NO
ENSMUSG00000000708	chr17	HAVANA	gene	53566861	53672720	+	level 1	protein_coding	Kat2b	MGI:1343094	249.355	0.32744	0.285923	1.1452	0.252125	0.505458	8.11329	5.8038	5.56783	4.19193	4.32512	6.5365	5.11907	6.52234	6.91747	2.92154	4.53817	3.13209	3.30033	4.05887	2.97413	NO	NO
ENSMUSG00000000711	chr10	HAVANA	gene	128677175	128696264	-	level 2	protein_coding	Rab5b	MGI:105938	688.206	0.0829649	0.185686	0.446801	0.655019	0.825453	18.6641	30.9618	22.2508	30.8484	33.1922	17.3223	26.3064	22.4317	18.4964	26.1428	29.2469	17.7903	21.6502	21.7776	22.727	NO	NO
ENSMUSG00000000738	chr8	HAVANA	gene	123062942	123097760	+	level 1	protein_coding	Spg7	MGI:2385906	1017.22	0.673951	0.24923	2.70413	0.00684834	0.0478919	39.2484	47.7407	50.7193	45.423	116.415	44.1402	32.9481	46.6872	27.7833	18.4735	26.2381	32.6005	39.3432	29.9054	20.6111	UP	YES
ENSMUSG00000000740	chr8	HAVANA	gene	123102350	123105244	+	level 2	protein_coding	Rpl13	MGI:105922	16923.6	0.0743514	0.159624	0.465792	0.641364	0.816532	1779.65	2613.32	2444.11	2246.25	2646	1900.47	2224.27	1718.71	2247.62	2042.56	1859.67	1916.47	2318.65	2033.11	1601.07	NO	NO
ENSMUSG00000000743	chr8	HAVANA	gene	123204264	123212763	-	level 2	protein_coding	Chmp1a	MGI:1920159	3203.87	-0.491669	0.203095	-2.42088	0.015483	0.0850738	69.7025	127.601	134.189	145.212	249.557	122.063	132.029	103.833	138.363	218.124	219.233	135.255	147.59	141.139	158.058	NO	NO
ENSMUSG00000000751	chr11	HAVANA	gene	75298166	75348324	-	level 2	protein_coding	Rpa1	MGI:1915525	1240.84	-0.311625	0.235571	-1.32285	0.185885	0.425554	14.6021	21.9335	20.4893	27.8297	32.2175	14.1846	25.8966	14.2806	26.8345	34.596	32.8582	20.473	24.0579	24.1317	30.0405	NO	NO
ENSMUSG00000000753	chr11	HAVANA	gene	75409769	75422701	-	level 2	protein_coding	Serpinf1	MGI:108080	36.8759	-0.219548	0.526815	-0.416746	0.676864	0.83863	1.52175	1.32486	1.33206	0.692996	2.79664	2.86854	2.04548	0.63951	1.26081	2.88781	2.07889	0.803507	2.00448	2.6213	1.374	NO	NO
ENSMUSG00000000759	chr8	HAVANA	gene	12614277	12672248	-	level 2	protein_coding	Tubgcp3	MGI:2183752	1192.1	0.334059	0.188686	1.77045	0.0766526	0.247322	26.1592	40.1809	32.6457	37.742	43.8468	41.2635	28.4239	28.929	21.0429	23.5049	35.4131	24.5941	28.8264	25.1112	24.4097	NO	NO
ENSMUSG00000000766	chr10	HAVANA	gene	6758506	7038198	+	level 2	protein_coding	Oprm1	MGI:97441	30.1229	1.25105	0.586528	2.13298	0.0329267	0.141263	0.965393	1.1184	1.0968	1.51585	0.292473	1.18515	0.639092	0.400637	0.161598	1.19016	1.18839	0.558424	1.38459	0.332725	0.439537	NO	NO
ENSMUSG00000000776	chr14	HAVANA	gene	70438757	70443447	-	level 2	protein_coding	Polr3d	MGI:1914315	1682.76	-0.0495043	0.172642	-0.286746	0.774307	0.895529	52.087	79.3349	93.1802	90.9973	108.171	60.9578	79.1769	71.6714	74.9934	96.1531	86.6225	64.9272	75.0962	89.5475	83.4414	NO	NO
ENSMUSG00000000782	chr11	HAVANA	gene	52252371	52283331	-	level 2	protein_coding	Tcf7	MGI:98507	885.001	-0.475904	0.168178	-2.82977	0.00465819	0.0361571	28.5521	26.1008	26.8729	25.5457	25.916	8.30047	32.4587	34.8222	33.0318	32.1153	12.9037	38.401	33.753	34.2824	36.5447	NO	NO
ENSMUSG00000000787	chrX	HAVANA	gene	13280970	13294052	+	level 2	protein_coding	Ddx3x	MGI:103064	3945.27	-0.264692	0.149972	-1.76494	0.0775742	0.249263	88.4712	74.8938	68.8321	78.1676	52.68	76.9052	83.4552	83.7137	88.3484	96.4426	71.9803	83.4522	79.3752	81.0152	91.2335	NO	NO
ENSMUSG00000000804	chr11	HAVANA	gene	84984442	85140161	-	level 1	protein_coding	Usp32	MGI:2144475	2665.4	-0.107662	0.185689	-0.579797	0.562052	0.762488	34.3538	32.4938	33.1386	33.5504	25.3284	40.3731	48.7628	42.4336	36.2511	28.0577	32.6819	35.1383	32.0724	36.9071	39.2078	NO	NO
ENSMUSG00000000805	chr11	HAVANA	gene	84957786	84966044	+	level 2	protein_coding	Car4	MGI:1096574	9.41172	-0.551046	1.20731	-0.456426	0.648084	NA	2.22941	0.577924	0.531912	0	1.29018	1.36405	1.24076	0	1.0093	4.39982	1.36881	0	1.75647	0.153357	0.212979	NO	NO
ENSMUSG00000000811	chr6	HAVANA	gene	89643988	89675529	+	level 2	protein_coding	Txnrd3	MGI:2386711	954.961	-0.869814	0.264343	-3.29048	0.00100016	0.0117422	14.0698	22.5914	24.2661	30.6068	34.1226	20.1113	33.182	24.8237	39.6888	55.2222	50.2322	37.8037	33.46	30.9382	51.3576	DOWN	YES
ENSMUSG00000000823	chr2	HAVANA	gene	181582103	181592803	-	level 2	protein_coding	Zfp512b	MGI:2685478	1980.84	-0.113847	0.17175	-0.662867	0.507416	0.722703	37.0497	53.7241	43.6077	46.7312	75.9109	61.6626	54.8681	57.7439	42.8347	52.7471	52.6106	36.5918	42.9697	52.7219	45.8786	NO	NO
ENSMUSG00000000826	chr2	HAVANA	gene	181520485	181555133	+	level 2	protein_coding	Dnajc5	MGI:892995	1499.11	-0.110728	0.165952	-0.667227	0.504627	0.720824	16.3727	19.3023	25.8118	23.5294	25.6082	23.3648	20.2611	19.8314	21.9158	24.8279	25.5586	22.347	24.4835	24.0056	20.8341	NO	NO
ENSMUSG00000000827	chr2	HAVANA	gene	181497142	181517966	+	level 2	protein_coding	Tpd52l2	MGI:1913564	3862.51	0.0134822	0.13537	0.099595	0.920666	0.963545	200.788	209.79	274.403	205.68	262.116	187.573	234.876	199.946	191.389	198.528	183.81	191.782	201.364	194.371	173.552	NO	NO
ENSMUSG00000000838	chrX	HAVANA	gene	68678541	68717963	+	level 2	protein_coding	Fmr1	MGI:95564	5985.41	0.414011	0.224937	1.84056	0.0656859	0.223737	151.407	158.63	157.813	180.341	159.116	159.936	169.821	168.852	133.621	86.0311	107.062	104.186	138.858	145.363	112.652	NO	NO
ENSMUSG00000000861	chr11	HAVANA	gene	24078056	24174123	+	level 2	protein_coding	Bcl11a	MGI:106190	57.8132	0.647964	0.442597	1.464	0.143193	0.363079	1.85712	0.674902	1.58244	0.6031	0.879601	1.51659	1.10423	0.398503	0.369155	1.28596	1.35351	0.960998	0.816956	0.674675	0.78897	NO	NO
ENSMUSG00000000869	chr11	HAVANA	gene	53602982	53618669	-	level 1	protein_coding	Il4	MGI:96556	145.157	0.259488	0.331563	0.782619	0.433851	0.669555	9.12843	7.73262	6.43584	9.17202	6.64159	6.52812	7.75745	6.3204	10.6944	5.72801	6.20976	5.06577	7.54704	5.86914	7.7558	NO	NO
ENSMUSG00000000876	chr2	HAVANA	gene	154585758	154603708	-	level 2	protein_coding	Pxmp4	MGI:1891701	251.73	-0.552756	0.276489	-1.9992	0.0455869	0.17626	4.36243	14.3042	10.6868	10.0667	11.3562	14.0592	15.6839	12.2876	18.9424	16.6993	21.6651	12.9822	14.2102	18.8432	15.0777	NO	NO
ENSMUSG00000000881	chrX	HAVANA	gene	100767722	100818410	+	level 2	protein_coding	Dlg3	MGI:1888986	631.132	0.122825	0.216023	0.568574	0.569645	0.767903	10.2966	18.424	15.3501	19.3581	21.4505	13.0486	19.5565	17.9702	8.39756	16.1889	17.3736	15.6566	14.7056	16.427	13.7986	NO	NO
ENSMUSG00000000884	chr16	HAVANA	gene	18498713	18566679	+	level 1	protein_coding	Gnb1l	MGI:1338057	379.962	0.110975	0.247787	0.447862	0.654252	0.825194	14.5021	25.309	25.9985	25.8974	40.2929	16.8039	17.4099	6.15112	15.1951	26.4854	32.8356	9.21261	17.4327	20.1447	20.1896	NO	NO
ENSMUSG00000000901	chr10	HAVANA	gene	75923222	75936496	-	level 2	protein_coding	Mmp11	MGI:97008	142.46	0.349695	0.285835	1.22341	0.221173	0.468489	3.9696	11.4117	5.58695	9.86842	9.5242	6.48656	6.95403	4.59043	3.83672	6.68182	6.55182	3.84409	5.42938	6.05663	3.76488	NO	NO
ENSMUSG00000000902	chr10	HAVANA	gene	75896769	75921617	-	level 2	protein_coding	Smarcb1	MGI:1328366	1975.22	-0.549868	0.176467	-3.11597	0.00183339	0.0182653	55.0886	92.0869	79.3363	94.0683	130.325	73.4082	108.933	76.0711	99.4543	152.327	133.961	109.838	108.209	126.175	112.728	NO	NO
ENSMUSG00000000915	chr5	HAVANA	gene	123973628	124005558	+	level 2	protein_coding	Hip1r	MGI:1352504	839.674	-0.747831	0.209638	-3.56725	0.000360746	0.0052862	8.31856	12.4525	12.0892	12.5863	19.3471	14.7124	14.0228	14.4088	14.5397	20.1897	18.5566	16.1716	14.4725	15.1092	17.4277	DOWN	YES
ENSMUSG00000000916	chr5	HAVANA	gene	135369953	135376805	+	level 2	protein_coding	Nsun5	MGI:2140844	664.526	-0.583221	0.214161	-2.72328	0.00646376	0.0461203	22.2693	47.409	39.1029	32.4012	52.0163	46.1295	51.0383	38.4662	43.7739	50.3304	50.2255	47.2007	44.0075	46.3723	41.098	NO	NO
ENSMUSG00000000934	chr15	HAVANA	gene	75657035	75678800	-	level 2	protein_coding	Top1mt	MGI:1920210	62.4975	-0.0633583	0.359632	-0.176175	0.860156	0.936196	1.45757	5.57852	3.40565	3.72424	6.60937	3.45974	3.04026	3.95213	4.49535	3.46154	2.92701	1.71049	3.00343	2.15226	2.27376	NO	NO
ENSMUSG00000000942	chr6	HAVANA	gene	52189671	52191753	-	level 2	protein_coding	Hoxa4	MGI:96176	65.7924	-0.329352	0.402619	-0.818025	0.413343	0.654224	14.0891	6.49117	6.58091	5.5485	3.59635	11.4428	8.80287	14.2368	8.99458	6.11175	5.36717	11.0349	8.25707	8.89885	7.89131	NO	NO
ENSMUSG00000000948	chr7	HAVANA	gene	59974149	60005064	-	level 2	protein_coding	Gm38393	MGI:5613898	51.5028	0.344631	0.483022	0.713489	0.475543	0.700795	2.59498	2.63432	1.86501	1.66343	0.322543	1.06452	1.82952	1.1564	1.32036	1.89304	1.72874	1.11469	2.09426	0.465871	1.11197	NO	NO
ENSMUSG00000000958	chr14	HAVANA	gene	54369442	54417780	-	level 2	protein_coding	Slc7a7	MGI:1337120	63.0063	0.479418	0.549163	0.872996	0.382665	0.629242	2.38452	2.94269	2.43119	4.2418	4.39603	2.37602	2.37255	3.40862	0.290072	2.59052	3.20862	1.2492	1.5157	4.22505	0.996405	NO	NO
ENSMUSG00000000959	chr14	HAVANA	gene	54360834	54369673	+	level 2	protein_coding	Oxa1l	MGI:1916339	1228.07	-0.0505869	0.146563	-0.345154	0.729979	0.869764	46.7885	53.9879	58.8978	51.0234	69.6271	50.9455	54.5367	51.5341	48.7167	56.5111	46.2858	56.0242	52.5803	51.3601	44.9314	NO	NO
ENSMUSG00000000976	chr11	HAVANA	gene	83753696	83783754	+	level 2	protein_coding	Heatr6	MGI:1919790	446.738	-0.489973	0.198524	-2.46808	0.0135838	0.0777325	6.5516	8.08317	6.22421	6.37741	10.7518	9.801	8.42147	8.14199	8.99206	9.30921	12.5904	8.523	9.29708	10.2888	9.53785	NO	NO
ENSMUSG00000000982	chr11	HAVANA	gene	83647844	83649355	-	level 2	protein_coding	Ccl3	MGI:98260	20.9693	1.01232	0.811942	1.24679	0.212474	NA	8.56297	2.60529	2.74346	1.93317	3.24985	0.205184	0	3.79139	4.32111	0.571684	2.90515	1.49033	1.66081	0.476324	1.25645	NO	NO
ENSMUSG00000001016	chr3	HAVANA	gene	90476126	90488379	+	level 2	protein_coding	Ilf2	MGI:1915031	3043.71	0.146009	0.133085	1.09711	0.272593	0.529036	147.328	179.949	162.657	197.063	219.413	129.254	150.47	135.002	146.196	168.642	158.72	130.084	135.467	145.485	150.129	NO	NO
ENSMUSG00000001017	chr3	HAVANA	gene	90498956	90509498	-	level 1	protein_coding	Chtop	MGI:1913761	3473.51	0.0545097	0.14824	0.367713	0.713088	0.858972	105.425	167.596	150.767	160.091	201.222	114.671	142.435	121.347	122.466	152.059	167.921	113.771	131.398	147.991	129.698	NO	NO
ENSMUSG00000001018	chr3	HAVANA	gene	90488026	90491033	-	level 2	protein_coding	Snapin	MGI:1333745	3653.64	0.115785	0.176365	0.656511	0.511496	0.72524	185.35	242.901	198.302	259.078	246.16	133.313	245.923	168.095	167.471	242.741	228.269	154.677	184.59	230.541	243.675	NO	NO
ENSMUSG00000001021	chr3	HAVANA	gene	90584659	90602702	+	level 2	protein_coding	S100a3	MGI:1338849	25.1356	0.762045	0.68351	1.1149	0.264893	NA	3.43551	0.504533	1.47188	0.256917	0.213873	0.935172	1.17359	0.128466	0.660008	1.0262	1.66966	1.07146	0.854883	0.374882	0.485682	NO	NO
ENSMUSG00000001034	chr11	HAVANA	gene	61488812	61494406	-	level 2	protein_coding	Mapk7	MGI:1346347	989.986	-0.287727	0.211419	-1.36093	0.173535	0.408964	17.9844	29.1751	26.819	38.1768	58.3932	25.6985	31.5246	25.8168	28.9729	43.924	47.1613	27.0068	27.2193	28.1838	35.3978	NO	NO
ENSMUSG00000001036	chr11	HAVANA	gene	61517249	61579687	-	level 2	protein_coding	Epn2	MGI:1333766	1682.93	0.0731088	0.138056	0.529558	0.596418	0.786442	38.7123	44.1513	45.1689	48.931	55.0297	40.7905	36.7528	35.7938	42.4491	47.2235	42.9877	37.327	36.5943	33.9911	40.3873	NO	NO
ENSMUSG00000001039	chr11	HAVANA	gene	61505144	61512931	+	level 2	protein_coding	B9d1	MGI:1351471	935.651	-1.01662	0.176034	-5.77512	7.68966e-09	5.42911e-07	54.6733	74.9353	69.298	67.8627	72.1147	103.71	130.546	116.22	125.292	132.26	164.176	128.229	130.932	150.005	146.56	DOWN	YES
ENSMUSG00000001052	chr3	HAVANA	gene	129982759	130061553	-	level 2	protein_coding	Sec24b	MGI:2139764	1377.96	-0.358094	0.144469	-2.47869	0.0131867	0.0763643	20.5287	21.3949	22.3679	22.8753	29.7706	26.2562	30.1697	27.663	27.4874	27.871	25.9276	23.9984	27.6071	27.2652	29.5344	NO	NO
ENSMUSG00000001053	chr11	HAVANA	gene	51643063	51650842	-	level 2	protein_coding	N4bp3	MGI:2442218	38.1065	-0.0114095	0.479221	-0.0238085	0.981005	0.990877	1.05509	1.01718	1.81979	2.37416	2.23901	0.900515	1.69885	1.77956	1.94623	0.936188	0.842842	1.74607	1.44512	1.81424	1.36234	NO	NO
ENSMUSG00000001054	chr11	HAVANA	gene	51623671	51635896	-	level 2	protein_coding	Rmnd5b	MGI:1913339	1133.25	0.0134181	0.221901	0.0604689	0.951782	0.976609	35.5207	59.1592	68.0529	69.7023	97.1359	40.116	61.2384	38.5675	58.3173	67.3964	90.0504	44.0355	53.701	56.4447	59.5321	NO	NO
ENSMUSG00000001056	chr11	HAVANA	gene	51619735	51623714	+	level 2	protein_coding	Nhp2	MGI:1098547	1843.94	-0.369256	0.165853	-2.22641	0.0259868	0.120158	135.072	150.868	170.08	153.593	202.142	149.571	172.524	151.734	178.397	235.819	196.333	202.93	206.389	198.652	209.088	NO	NO
ENSMUSG00000001062	chr8	HAVANA	gene	123242356	123254348	-	level 2	protein_coding	Vps9d1	MGI:1914143	708.728	-0.280758	0.207524	-1.3529	0.176088	0.412777	10.8932	22.7372	23.6857	23.7014	41.3463	25.7668	25.2636	28.675	25.8767	20.0113	25.1763	21.8519	23.0563	24.0702	25.2726	NO	NO
ENSMUSG00000001065	chr8	HAVANA	gene	123254195	123269745	+	level 2	protein_coding	Zfp276	MGI:1888495	516.529	-0.131841	0.197977	-0.665942	0.505448	0.721362	18.243	22.1758	19.6285	20.7785	36.0823	29.9394	19.385	22.7346	21.0338	23.2675	24.3941	19.2366	28.3588	26.4782	25.862	NO	NO
ENSMUSG00000001082	chr5	HAVANA	gene	34633642	34637212	-	level 2	protein_coding	Mfsd10	MGI:1915544	99.1494	-1.11524	0.345303	-3.22975	0.00123898	0.0138112	2.69837	9.17827	6.94875	3.35563	7.33698	10.7738	13.8627	10.9912	8.37936	10.2912	11.6942	6.05883	10.2022	4.4788	7.00737	DOWN	YES
ENSMUSG00000001089	chr4	HAVANA	gene	136469761	136554780	+	level 2	protein_coding	Luzp1	MGI:107629	1899.55	0.490274	0.15678	3.12715	0.00176507	0.0177878	40.413	44.0744	37.6519	46.1659	47.8042	36.4623	28.6969	33.9823	30.7214	29.747	28.5204	26.6219	23.8277	27.0011	25.7343	NO	NO
ENSMUSG00000001098	chr5	HAVANA	gene	114363567	114380508	-	level 2	protein_coding	Kctd10	MGI:2141207	178.785	-0.0416644	0.310001	-0.134401	0.893086	0.951747	10.3448	20.0149	25.415	28.9526	37.7272	17.6599	20.7498	15.553	20.1406	32.5424	27.9508	19.86	21.5813	19.4123	24.8712	NO	NO
ENSMUSG00000001100	chr11	HAVANA	gene	78512193	78522736	+	level 2	protein_coding	Poldip2	MGI:1915061	5863.33	0.411359	0.188276	2.18487	0.0288985	0.129067	195.931	370.095	375.266	445.73	577.78	186.882	281.966	197.15	213.701	344.953	356.713	193.847	244.314	273.03	253.79	NO	NO
ENSMUSG00000001105	chr11	HAVANA	gene	78536361	78541737	+	level 2	protein_coding	Ift20	MGI:1915585	842.65	-0.222396	0.158487	-1.40324	0.160545	0.390197	72.3667	76.3436	60.8074	65.3897	77.3091	73.6111	70.8329	65.6154	82.0371	86.1321	72.7494	77.4007	70.9765	68.197	74.3399	NO	NO
ENSMUSG00000001120	chr10	HAVANA	gene	76761857	76961887	-	level 2	protein_coding	Pcbp3	MGI:1890470	315.072	-0.462058	0.255072	-1.81148	0.0700659	0.234038	8.69571	15.1254	12.639	15.55	19.8345	10.2508	13.5097	9.11336	15.2241	28.3466	17.0012	13.7763	15.2718	12.833	19.0629	NO	NO
ENSMUSG00000001123	chr11	HAVANA	gene	78962974	78984946	-	level 2	protein_coding	Lgals9	MGI:109496	23.2713	0.82628	0.891799	0.926532	0.35417	NA	0.893776	1.31291	0.709684	3.29609	1.8558	0.40119	0.508086	0	3.35748	1.34162	1.84276	0.201782	0.859898	1.04018	0.607294	NO	NO
ENSMUSG00000001127	chrX	HAVANA	gene	20797814	20860519	+	level 2	protein_coding	Araf	MGI:88065	3100.79	0.0429642	0.167621	0.256317	0.797706	0.907028	144.594	174.552	163.969	180.163	195.557	115.087	164.238	147.896	132.19	168.238	199.237	128.182	133.376	163.308	170.662	NO	NO
ENSMUSG00000001128	chrX	HAVANA	gene	20925454	20931555	-	level 2	protein_coding	Cfp	MGI:97545	91.22	-0.21233	0.434482	-0.488696	0.625057	0.806028	4.16418	5.03909	3.86674	2.30627	5.09303	6.55378	8.08292	5.03569	1.53066	4.8049	4.10642	5.62201	3.57373	5.29208	4.19076	NO	NO
ENSMUSG00000001134	chrX	HAVANA	gene	20941722	20962017	-	level 2	protein_coding	Uxt	MGI:1277988	1213.75	-0.422158	0.153466	-2.75082	0.00594462	0.0434179	118.043	157.214	137.989	153.201	137.724	130.023	189.169	149.179	179.901	195.692	172.402	167.44	170.313	198.943	195.283	NO	NO
ENSMUSG00000001138	chr1	HAVANA	gene	36511867	36528237	+	level 2	protein_coding	Cnnm3	MGI:2151055	1178.15	0.154529	0.19203	0.804714	0.420985	0.659768	21.0538	24.9373	30.1151	25.3561	28.0382	22.9342	19.6344	23.736	23.3045	18.7063	18.465	24.56	25.0231	25.0186	21.5507	NO	NO
ENSMUSG00000001143	chr1	HAVANA	gene	36419871	36445271	-	level 2	protein_coding	Lman2l	MGI:2443010	2604.64	-0.0814798	0.164046	-0.496688	0.619409	0.803164	76.3575	124.835	118.61	130.47	177.483	108.378	124.293	102.15	112.646	175.897	157.091	133.223	132.569	115.156	102.628	NO	NO
ENSMUSG00000001150	chr10	HAVANA	gene	76468927	76515857	+	level 2	protein_coding	Mcm3ap	MGI:1930089	1891.37	-0.469823	0.181884	-2.58309	0.00979201	0.0615464	19.0778	25.8263	24.1917	27.2194	40.8009	27.0333	33.8181	23.7923	28.4538	39.1282	43.4747	31.165	27.6961	27.9822	29.2938	NO	NO
ENSMUSG00000001151	chr10	HAVANA	gene	76351263	76442786	-	level 2	protein_coding	Pcnt	MGI:102722	500.469	-0.635788	0.18799	-3.38202	0.000719538	0.00915679	3.36255	4.19385	6.22658	3.34737	6.10409	5.87894	5.2497	5.71394	5.94679	6.68628	5.66341	5.89816	5.72335	5.23616	5.49491	DOWN	YES
ENSMUSG00000001156	chr6	HAVANA	gene	86647042	86669161	-	level 2	protein_coding	Mxd1	MGI:96908	373.436	-0.617819	0.257201	-2.40209	0.0163018	0.088194	5.16667	4.02085	6.21549	7.40984	10.6074	7.10356	8.43515	5.76258	8.12176	11.9103	10.25	8.94142	6.66771	9.12482	13.0506	NO	NO
ENSMUSG00000001157	chr6	HAVANA	gene	86691768	86733383	-	level 2	protein_coding	Gmcl1	MGI:1345156	2500.79	0.543182	0.159371	3.40828	0.000653729	0.00847983	90.0727	86.9117	97.5083	120.108	126.518	61.809	86.2253	70.2582	63.662	68.2684	74.3675	64.707	68.6971	77.0297	70.8805	NO	NO
ENSMUSG00000001158	chr6	HAVANA	gene	86675151	86684522	-	level 2	protein_coding	Snrnp27	MGI:1913868	1424.28	-0.268734	0.156688	-1.71509	0.0863283	0.266429	145.018	152.047	134.401	137.539	126.951	134.87	134.397	149.092	167.125	166.716	136.55	148.36	158.945	155.936	157.921	NO	NO
ENSMUSG00000001173	chrX	HAVANA	gene	47912387	47965868	+	level 1	protein_coding	Ocrl	MGI:109589	1803.81	0.150981	0.169225	0.892188	0.372292	0.621438	41.4095	46.18	45.1955	46.0112	35.1329	43.9665	48.6455	44.5788	33.1446	41.3471	38.7977	32.4204	39.3877	39.5173	34.9128	NO	NO
ENSMUSG00000001175	chr12	HAVANA	gene	100199435	100209814	+	level 2	protein_coding	Calm1	MGI:88251	16003.2	0.120613	0.138755	0.869246	0.384712	0.63053	391.395	402.179	430.831	510.367	446.96	318.67	417.525	305.846	373.265	461.886	414.095	391.491	414.721	417.505	401.558	NO	NO
ENSMUSG00000001211	chr10	HAVANA	gene	78269178	78352489	-	level 2	protein_coding	Agpat3	MGI:1336186	991.387	-0.628182	0.176632	-3.55645	0.000375894	0.00545735	12.4883	16.4774	12.3141	14.8783	32.7715	20.5019	21.2914	16.1095	19.552	21.2	17.5755	20.3123	20.0401	23.5954	18.733	DOWN	YES
ENSMUSG00000001228	chr17	HAVANA	gene	56303321	56323486	+	level 2	protein_coding	Uhrf1	MGI:1338889	4319.5	-0.297912	0.187731	-1.58691	0.112533	0.313907	71.2297	109.45	118.921	146.725	160.732	105.456	124.991	107.956	109.312	154.112	187.595	126.333	120.241	120.97	125.287	NO	NO
ENSMUSG00000001229	chr17	HAVANA	gene	56186807	56218905	-	level 2	protein_coding	Dpp9	MGI:2443967	559.827	-0.205868	0.186809	-1.10202	0.270452	0.525687	9.02405	14.879	12.0819	16.8264	21.1954	10.7437	15.9306	11.0157	12.7925	18.2414	20.7916	10.7119	15.2875	11.0386	15.103	NO	NO
ENSMUSG00000001240	chr11	HAVANA	gene	101246028	101259546	+	level 1	protein_coding	Ramp2	MGI:1859650	27.5601	0.687369	0.56294	1.22104	0.222073	0.469468	2.33347	15.4558	6.17603	9.76106	11.537	3.1025	3.0117	1.83986	2.97279	2.34232	1.78043	1.12221	2.38302	1.16959	1.0231	NO	NO
ENSMUSG00000001247	chr7	HAVANA	gene	30957770	30973464	-	level 2	protein_coding	Lsr	MGI:1927471	29.2995	0.761575	0.533389	1.4278	0.153348	0.379979	2.3946	4.13887	2.13267	4.12768	5.24848	3.48192	2.31542	1.60577	2.17513	2.93192	3.88386	1.95807	2.18373	2.15378	1.98152	NO	NO
ENSMUSG00000001248	chr7	HAVANA	gene	31130127	31155896	-	level 2	protein_coding	Gramd1a	MGI:105490	164.48	0.660546	0.428521	1.54146	0.123206	0.332115	4.31069	11.4767	5.14781	7.05002	12.703	7.99304	6.32715	5.60134	3.70247	2.44848	6.10674	2.469	1.73524	5.33728	0.964827	NO	NO
ENSMUSG00000001249	chr7	HAVANA	gene	31098725	31115290	-	level 2	protein_coding	Hpn	MGI:1196620	38.7887	0.520213	0.574288	0.90584	0.365021	0.615579	2.7332	4.33458	3.70921	3.99861	3.15097	3.54442	1.37945	2.37226	1.42613	4.58248	1.85519	1.1974	0.246225	2.25308	0.908708	NO	NO
ENSMUSG00000001270	chr12	HAVANA	gene	111669361	111672338	-	level 2	protein_coding	Ckb	MGI:88407	3209.29	-2.3284	0.194589	-11.9657	5.37214e-33	1.3844e-29	48.2598	57.8299	48.6906	62.7009	75.5768	208.426	245.408	178.057	245.722	313.847	305.822	249.776	338.858	369.49	380.768	DOWN	YES
ENSMUSG00000001280	chr15	HAVANA	gene	102406143	102436404	+	level 1	protein_coding	Sp1	MGI:98372	1307.88	-0.20789	0.156638	-1.32719	0.184444	0.423848	16.1683	17.9664	15.3804	13.3672	13.7591	14.4937	16.2616	17.9437	16.063	14.8175	17.3222	16.7458	16.9939	18.7482	18.5504	NO	NO
ENSMUSG00000001285	chr15	HAVANA	gene	102331709	102338139	+	level 2	protein_coding	Myg1	MGI:1929864	933.562	0.0683798	0.163284	0.418778	0.675378	0.838219	56.4379	81.7057	71.7223	78.4434	100.357	59.854	68.4374	56.199	59.0009	72.0513	67.4942	57.6472	60.0909	64.5304	56.2934	NO	NO
ENSMUSG00000001289	chr15	HAVANA	gene	102326116	102331873	+	level 2	protein_coding	Pfdn5	MGI:1928753	5009.41	-0.337977	0.152788	-2.21206	0.0269627	0.123277	427.894	452.469	438.856	418.381	460.91	526.556	461.859	491.637	559.558	473.429	474.114	552.396	575.895	535.164	471.467	NO	NO
ENSMUSG00000001300	chr8	HAVANA	gene	8617434	8661242	-	level 2	protein_coding	Efnb2	MGI:105097	247.598	-0.66423	0.2765	-2.40228	0.0162933	0.0881789	3.66187	3.9564	2.82538	2.77669	4.90617	6.75153	7.99207	4.8197	4.64438	4.44128	3.69827	4.55126	7.02692	5.15339	4.33714	NO	NO
ENSMUSG00000001305	chr1	HAVANA	gene	186720978	186749358	-	level 2	protein_coding	Rrp15	MGI:1914473	1528.67	0.240024	0.16293	1.47317	0.140705	0.359111	79.0056	104.621	103.052	106.913	127.567	67.1823	81.5873	69.2701	75.821	89.9498	94.2071	85.5838	79.3698	86.1495	70.1571	NO	NO
ENSMUSG00000001313	chr11	HAVANA	gene	101464999	101471853	+	level 2	protein_coding	Rnd2	MGI:1338755	900.97	-1.45735	0.202936	-7.18136	6.90235e-13	1.10025e-10	33.692	24.7139	27.4118	27.8774	38.7592	56.2356	63.0471	50.156	81.3254	110.375	61.7878	74.0732	85.0536	70.3925	85.3489	DOWN	YES
ENSMUSG00000001323	chr11	HAVANA	gene	74906359	74925948	-	level 2	protein_coding	Srr	MGI:1351636	176.779	0.472015	0.264039	1.78768	0.0738284	0.242158	9.94958	10.1676	7.0243	12.8134	14.8962	6.0845	10.6389	5.58288	2.71954	11.3367	6.94755	8.99082	11.4323	6.40764	6.41611	NO	NO
ENSMUSG00000001348	chr9	HAVANA	gene	22126727	22135711	-	level 2	protein_coding	Acp5	MGI:87883	17.9658	0.984717	0.815775	1.20709	0.227396	NA	0.276771	1.06	3.18292	1.94801	1.46494	2.46345	0.296564	1.09703	0.058343	1.3551	1.60988	0.406565	0.861175	1.90055	1.39219	NO	NO
ENSMUSG00000001366	chr9	HAVANA	gene	78081499	78109065	-	level 2	protein_coding	Fbxo9	MGI:1918788	1044.12	-0.0472629	0.1532	-0.308505	0.757698	0.885461	43.3685	46.1846	51.3003	58.9286	48.53	47.5081	61.3996	49.2899	51.5899	63.0259	65.376	39.2755	56.4534	58.0192	65.0967	NO	NO
ENSMUSG00000001376	chr6	HAVANA	gene	3498382	3603531	+	level 1	protein_coding	Vps50	MGI:1920538	2037.65	0.177028	0.20625	0.858317	0.390718	0.635545	64.7469	62.4351	57.4799	59.765	54.5912	64.494	64.9809	63.0779	36.2571	51.8593	51.7836	45.277	48.0025	62.7637	64.8931	NO	NO
ENSMUSG00000001380	chr18	HAVANA	gene	36766528	36783205	-	level 2	protein_coding	Hars	MGI:108087	3030.02	0.210389	0.153352	1.37193	0.170086	0.403849	133.917	153.878	159.25	208.13	215.303	110.613	149.523	113.495	126.92	164.384	165.629	129.149	140.994	146.552	159.269	NO	NO
ENSMUSG00000001383	chr18	HAVANA	gene	36793876	36799666	+	level 2	protein_coding	Zmat2	MGI:1913742	1562.14	-0.471209	0.178403	-2.64126	0.00825992	0.0544858	50.7345	49.8307	53.0934	56.033	51.4337	48.0594	58.5739	60.9557	69.6121	68.5165	63.2965	78.0703	76.4796	65.546	84.7387	NO	NO
ENSMUSG00000001403	chr2	HAVANA	gene	164769898	164778822	+	level 2	protein_coding	Ube2c	MGI:1915862	1347	-0.450742	0.190011	-2.37218	0.0176834	0.0932224	95.3039	109.764	119.473	134.311	113.271	93.2245	130.242	106.803	143.676	196.722	135.804	151.011	142.968	138.848	184.325	NO	NO
ENSMUSG00000001415	chr3	HAVANA	gene	88336260	88362338	+	level 2	protein_coding	Smg5	MGI:2447364	1492.08	-0.33615	0.149529	-2.24806	0.0245721	0.116081	23.6062	38.2517	38.8732	35.5005	52.721	36.0729	43.1728	40.7218	37.7394	43.2565	36.8767	31.013	37.9392	35.3302	33.7524	NO	NO
ENSMUSG00000001416	chr3	HAVANA	gene	88297116	88321767	+	level 1	protein_coding	Cct3	MGI:104708	12678.7	0.000882072	0.179033	0.00492688	0.996069	0.997682	470.87	609.929	634.895	668.202	835.532	431.504	590.075	456.43	570.904	719.127	749.537	530.557	540.918	595.061	607.34	NO	NO
ENSMUSG00000001418	chr3	HAVANA	gene	88325023	88331313	+	level 2	protein_coding	Glmp	MGI:1913318	930.153	-0.575983	0.233716	-2.46445	0.0137223	0.0782931	11.5312	18.2602	18.5419	19.9851	34.1581	16.6085	22.7137	16.283	16.3087	34.496	37.9549	24.3915	30.3835	27.6657	29.1544	NO	NO
ENSMUSG00000001419	chr3	HAVANA	gene	88142372	88172086	+	level 2	protein_coding	Mef2d	MGI:99533	1704.06	-0.37051	0.184629	-2.00678	0.0447729	0.173939	27.1316	33.2867	32.2768	34.6583	56.8082	47.707	43.9271	48.0207	43.4626	35.1813	38.3606	33.8176	43.9801	53.0249	41.3629	NO	NO
ENSMUSG00000001420	chr3	HAVANA	gene	88328655	88336148	-	level 2	protein_coding	Tmem79	MGI:1919163	26.8348	0.304632	0.538033	0.566195	0.571261	0.769143	1.42366	0.677899	1.9041	1.43982	2.13066	1.77547	1.9673	2.33903	1.51647	0.948258	0.807422	1.16833	1.59967	0.917753	1.72562	NO	NO
ENSMUSG00000001424	chr6	HAVANA	gene	28475139	28935162	+	level 2	protein_coding	Snd1	MGI:1929266	1787.51	-0.620012	0.205479	-3.0174	0.00254954	0.0233799	23.4485	37.7051	38.624	46.0316	66.7351	41.8512	50.0773	39.7474	41.8747	75.7677	79.8489	49.2792	48.951	63.6283	56.6463	DOWN	YES
ENSMUSG00000001435	chr10	HAVANA	gene	77052178	77166548	-	level 2	protein_coding	Col18a1	MGI:88451	117.703	0.531643	0.336941	1.57785	0.1146	0.317894	1.21598	1.82079	1.55424	2.38629	2.21364	1.0331	1.46043	0.99384	0.66647	1.0298	1.65836	1.00029	1.30195	1.42499	0.464152	NO	NO
ENSMUSG00000001436	chr10	HAVANA	gene	77032241	77061002	+	level 1	protein_coding	Slc19a1	MGI:103182	372.755	-0.0713198	0.263751	-0.270406	0.786848	0.902139	7.52794	18.9831	13.6444	19.5817	30.8142	15.3758	14.9793	9.01756	10.7732	20.2158	28.1296	11.9245	17.9586	20.2163	11.8762	NO	NO
ENSMUSG00000001440	chr11	HAVANA	gene	97159714	97187881	-	level 2	protein_coding	Kpnb1	MGI:107532	2547.79	-0.724248	0.157681	-4.59313	4.36647e-06	0.000139781	39.2193	34.9432	33.5653	30.8279	30.1861	51.3905	49.1842	54.2056	59.0909	46.7364	40.8409	60.5358	51.938	53.605	54.9933	DOWN	YES
ENSMUSG00000001441	chr11	HAVANA	gene	97205842	97280638	-	level 1	protein_coding	Npepps	MGI:1101358	1439.51	0.304416	0.182928	1.66413	0.0960868	0.285491	44.1209	44.1981	47.0209	41.7914	39.7471	44.1678	34.119	50.9354	44.296	28.5279	31.8004	33.147	39.3128	34.8044	32.6681	NO	NO
ENSMUSG00000001445	chr11	HAVANA	gene	97041560	97049213	+	level 2	protein_coding	Mrpl10	MGI:1333801	776.776	0.0914052	0.191261	0.477909	0.632715	0.810449	42.4498	58.3095	58.2255	68.593	76.9966	41.0153	46.3711	46.9198	46.9788	64.0066	64.6654	44.7578	52.9824	49.68	55.573	NO	NO
ENSMUSG00000001467	chr5	HAVANA	gene	4081145	4104746	-	level 2	protein_coding	Cyp51	MGI:106040	349.557	0.622356	0.246519	2.52458	0.0115837	0.0697963	8.02703	12.3982	9.09189	13.7576	11.5511	6.31417	10.7263	6.26945	7.0587	6.85292	11.2174	5.13059	7.28844	9.04858	5.55305	NO	NO
ENSMUSG00000001472	chr8	HAVANA	gene	123373753	123403835	+	level 2	protein_coding	Tcf25	MGI:1914105	3544.29	-0.587485	0.177951	-3.30139	0.000962063	0.0114145	59.8739	92.5227	88.0556	117.7	152.895	82.7626	118.493	89.4193	123.794	178.097	168.136	112.338	125.965	115.339	131.772	NO	NO
ENSMUSG00000001473	chr18	HAVANA	gene	67390717	67402749	+	level 2	protein_coding	Tubb6	MGI:1915201	58.6998	-1.42206	0.476593	-2.9838	0.00284688	0.0253563	2.24441	1.60545	0.910334	2.48313	3.39561	1.3807	2.83996	1.44566	4.29298	8.8518	4.22821	3.91869	5.02469	2.58909	3.55832	DOWN	YES
ENSMUSG00000001482	chr8	HAVANA	gene	123423527	123463270	+	level 2	protein_coding	Def8	MGI:1346331	136.672	-0.847017	0.290267	-2.91806	0.00352212	0.0295011	1.82823	3.3663	3.55242	3.39896	4.18751	3.29391	3.5322	3.46266	6.18244	5.8517	4.74819	3.53328	4.84394	3.83585	4.27871	DOWN	YES
ENSMUSG00000001497	chr12	HAVANA	gene	56691767	56712822	+	level 2	protein_coding	Pax9	MGI:97493	44.9273	0.788726	0.504811	1.56242	0.11819	0.324851	0.768605	0.705854	2.06329	1.34437	1.07484	0.94993	1.52122	0.803202	0.186097	1.19697	2.0019	0.805727	1.45049	1.65518	1.0701	NO	NO
ENSMUSG00000001504	chr13	HAVANA	gene	72628820	72634198	+	level 1	protein_coding	Irx2	MGI:1197526	221.004	0.650658	0.262406	2.47958	0.0131536	0.0762296	11.402	11.8232	9.88568	11.7361	12.5174	7.02914	6.93122	9.54073	6.86991	7.30256	6.86554	4.52701	6.66386	5.80235	5.85281	NO	NO
ENSMUSG00000001507	chr11	HAVANA	gene	95044474	95076801	-	level 2	protein_coding	Itga3	MGI:96602	76.5578	0.060536	0.396932	0.15251	0.878785	0.94596	0.760538	2.01644	1.49735	1.27	2.05604	1.48101	1.31247	2.15726	1.78639	0.998868	1.99154	0.862202	1.61067	0.695665	0.973812	NO	NO
ENSMUSG00000001517	chr6	HAVANA	gene	128362967	128376146	+	level 2	protein_coding	Foxm1	MGI:1347487	1176.59	-0.139643	0.179218	-0.779181	0.435873	0.670894	19.0648	26.591	30.1576	27.4898	40.0489	37.297	33.1945	28.7954	29.6571	25.1722	29.6363	22.2412	28.096	30.9094	25.7455	NO	NO
ENSMUSG00000001518	chr6	HAVANA	gene	128409444	128424931	-	level 2	protein_coding	Itfg2	MGI:1915450	465.145	-0.55257	0.206221	-2.67951	0.00737307	0.0503206	8.39662	19.4841	13.2014	16.4629	21.7478	20.8913	21.0819	17.6799	19.4543	17.2536	25.2363	14.9103	23.1067	19.1442	21.3635	NO	NO
ENSMUSG00000001520	chr6	HAVANA	gene	128399296	128416427	+	level 2	protein_coding	Nrip2	MGI:1891884	59.906	-0.33812	0.39604	-0.853753	0.393242	0.63775	1.62038	1.73233	1.90724	1.35706	0.792015	2.17072	1.38554	1.94105	1.87773	1.96553	2.03171	2.0469	0	2.18613	1.14129	NO	NO
ENSMUSG00000001521	chr6	HAVANA	gene	128321161	128355851	-	level 2	protein_coding	Tulp3	MGI:1329045	99.1775	-0.390343	0.332228	-1.17492	0.240025	0.491361	3.83809	2.43734	2.65193	2.44353	2.05609	3.57086	3.49751	3.01377	3.79522	3.4136	4.04319	3.15616	3.75616	2.15427	2.90677	NO	NO
ENSMUSG00000001524	chr17	HAVANA	gene	35667730	35673739	-	level 2	protein_coding	Gtf2h4	MGI:1338799	1284.54	-0.516866	0.174024	-2.97009	0.00297711	0.0262441	41.4305	68.8946	66.9808	70.5262	96.26	74.2604	89.3175	69.8903	77.2999	98.8893	109.055	77.7579	90.1545	83.2037	86.3049	NO	NO
ENSMUSG00000001525	chr17	HAVANA	gene	35833921	35838306	-	level 2	protein_coding	Tubb5	MGI:107812	448.937	-1.30505	0.211305	-6.17612	6.56958e-10	5.87161e-08	6.59256	16.4648	7.73195	9.58525	12.3667	12.091	25.5618	12.1027	16.6633	20.3537	18.7888	20.8399	24.1819	24.4489	21.2204	DOWN	YES
ENSMUSG00000001542	chr13	HAVANA	gene	75706757	75772364	+	level 2	protein_coding	Ell2	MGI:2183438	714.119	-0.235698	0.194352	-1.21274	0.22523	0.473488	15.2026	15.9477	11.6219	15.54	9.95576	14.0194	16.1438	16.7827	15.0413	13.5812	17.065	15.8158	15.0441	16.5241	18.6116	NO	NO
ENSMUSG00000001552	chr11	HAVANA	gene	100368958	100397763	-	level 2	protein_coding	Jup	MGI:96650	43.7183	-0.0580199	0.507329	-0.114363	0.90895	0.958937	1.31239	1.09113	1.99937	2.49533	2.18164	0.940413	2.15071	0.657862	0.451621	2.45726	2.89692	2.12854	0.766225	0.483356	0.786814	NO	NO
ENSMUSG00000001555	chr11	HAVANA	gene	100415697	100424824	+	level 2	protein_coding	Fkbp10	MGI:104769	68.5645	1.19497	0.417574	2.8617	0.00421376	0.033515	3.40583	4.80244	3.91332	4.11645	4.47397	2.37709	2.55428	1.50206	1.29051	1.36973	3.02058	2.0802	3.41374	3.49832	1.73153	UP	YES
ENSMUSG00000001558	chr11	HAVANA	gene	100441917	100457022	+	level 2	protein_coding	Klhl10	MGI:2181067	27.0407	0.264362	0.596891	0.442898	0.657839	0.827423	0.920726	1.26627	0.939277	2.30616	2.28974	1.08841	1.58959	1.11719	0.902148	1.16937	2.01225	1.53539	1.02601	0.550783	0.548504	NO	NO
ENSMUSG00000001569	chr5	HAVANA	gene	29434664	29457843	+	level 2	protein_coding	Nom1	MGI:1861749	1373.26	-0.133544	0.149091	-0.895722	0.370402	0.619909	11.5958	13.7094	13.6159	13.2876	19.0249	10.903	14.984	14.7064	12.5402	15.5623	15.4201	10.9039	13.7451	14.2631	15.2076	NO	NO
ENSMUSG00000001576	chr17	HAVANA	gene	26561489	26656934	+	level 1	protein_coding	Ergic1	MGI:1914708	493.005	-1.27592	0.206472	-6.17962	6.4255e-10	5.80621e-08	9.04161	10.0853	6.56077	10.6474	14.5843	15.8906	25.1171	12.6737	11.0856	30.4972	28.2388	21.8092	21.1875	25.7027	23.2086	DOWN	YES
ENSMUSG00000001588	chr11	HAVANA	gene	69881567	69895539	-	level 2	protein_coding	Acap1	MGI:2388270	50.7459	0.887993	0.504797	1.75911	0.0785589	0.251695	1.72744	2.28709	3.02894	2.03719	4.72182	2.5552	3.30394	1.59127	1.59245	0.906947	1.99435	0.666006	2.22921	1.64055	0.307272	NO	NO
ENSMUSG00000001604	chr4	HAVANA	gene	136247729	136274898	+	level 2	protein_coding	Tcea3	MGI:1196908	98.9019	-0.599625	0.366292	-1.63701	0.101628	0.295427	5.777	6.31858	5.41331	2.33907	6.17133	8.19269	8.49809	11.9192	6.89963	5.60498	4.63461	4.52181	10.7545	10.4402	7.37276	NO	NO
ENSMUSG00000001627	chr12	HAVANA	gene	40201567	40248504	-	level 2	protein_coding	Ifrd1	MGI:1316717	991.083	0.116014	0.192402	0.602977	0.546524	0.752146	41.9734	28.359	32.1595	32.1175	31.0837	29.7545	44.3979	40.5028	33.6094	30.1296	27.7651	25.0291	36.045	40.9562	36.0339	NO	NO
ENSMUSG00000001630	chr6	HAVANA	gene	146724995	146778812	+	level 2	protein_coding	Stk38l	MGI:1922250	1946.63	0.270137	0.179501	1.50493	0.132342	0.346416	36.6117	45.725	44.6246	58.5029	63.9949	29.2056	49.3913	34.9593	36.3416	43.0328	42.4524	29.1322	29.8546	37.236	37.721	NO	NO
ENSMUSG00000001632	chr6	HAVANA	gene	113307137	113324860	+	level 2	protein_coding	Brpf1	MGI:1926033	1156.28	-0.169664	0.167732	-1.01152	0.311766	0.567989	18.6287	31.1598	32.2024	25.7228	44.5955	21.9787	22.5683	31.3953	28.8849	27.2947	28.2996	26.5576	27.0404	27.5023	25.2503	NO	NO
ENSMUSG00000001642	chr6	HAVANA	gene	34302434	34317478	-	level 2	protein_coding	Akr1b3	MGI:1353494	3317.4	-1.95574	0.212086	-9.22149	2.93002e-20	1.56221e-17	67.6286	102.441	92.7173	104.943	116.361	189.794	301.292	205.005	307.592	485.501	369.217	298.262	350.493	353.255	425.388	DOWN	YES
ENSMUSG00000001655	chr15	HAVANA	gene	102921103	102928814	+	level 2	protein_coding	Hoxc13	MGI:99560	42.2504	-0.74647	0.442006	-1.68882	0.0912532	0.276279	0.687119	2.46528	1.55671	0.975238	1.22735	1.54219	2.23658	2.62944	2.24924	1.4982	1.47567	1.11391	1.48428	1.58576	0.975175	NO	NO
ENSMUSG00000001663	chr10	HAVANA	gene	75783813	75798584	-	level 2	protein_coding	Gstt1	MGI:107379	11.8731	-0.1557	0.823668	-0.189033	0.850067	NA	1.13506	0.106828	0.423404	0.389168	0.131404	1.44107	0.630103	1.58001	1.16761	0.681782	0.793794	0.351541	0.74526	2.16763	0.814283	NO	NO
ENSMUSG00000001665	chr10	HAVANA	gene	75774115	75781414	-	level 2	protein_coding	Gstt3	MGI:2143526	24.998	-0.481968	0.64188	-0.750869	0.452732	NA	1.43305	1.07504	1.15812	0.549203	0.299264	2.18865	0.6186	1.14209	3.3404	2.46973	2.02	0.383889	1.69078	1.18691	1.17895	NO	NO
ENSMUSG00000001666	chr10	HAVANA	gene	75771230	75773414	-	level 2	protein_coding	Ddt	MGI:1298381	221.81	-0.440514	0.214515	-2.05354	0.0400207	0.160644	55.9804	59.356	55.435	65.9589	57.1932	53.1014	75.5506	62.7258	69.5344	86.7665	71.1623	58.7482	87.8475	83.8044	74.9332	NO	NO
ENSMUSG00000001672	chr8	HAVANA	gene	109947914	109962203	-	level 2	protein_coding	Marveld3	MGI:1920858	67.8552	0.620169	0.417737	1.48459	0.137652	0.354648	2.68052	3.55256	3.97542	6.68458	5.08842	3.06823	2.66203	2.67637	4.37266	2.37565	3.05403	1.97336	2.98073	1.58783	2.39636	NO	NO
ENSMUSG00000001674	chr1	HAVANA	gene	121553835	121567989	-	level 2	protein_coding	Ddx18	MGI:1914192	1671.26	-0.212565	0.176615	-1.20355	0.228763	0.478152	60.0553	74.9976	79.4	81.8368	94.9606	62.3911	90.6942	66.8854	68.1947	93.9171	96.2305	77.0536	73.4055	85.3279	84.3073	NO	NO
ENSMUSG00000001687	chr5	HAVANA	gene	148504635	148552789	-	level 2	protein_coding	Ubl3	MGI:1344373	758.576	-0.0431415	0.199565	-0.216178	0.828849	0.923554	27.0896	22.2322	24.3766	20.53	41.1615	28.2357	21.1402	26.9567	29.3571	21.0549	19.4271	18.4418	22.419	23.8297	23.3333	NO	NO
ENSMUSG00000001707	chr13	HAVANA	gene	38644207	38659058	-	level 2	protein_coding	Eef1e1	MGI:1913393	917.199	-0.119883	0.179272	-0.668718	0.503676	0.720095	45.6877	41.6736	42.1001	47.2152	36.4845	32.3747	45.7749	47.4935	43.2516	53.9653	48.2677	44.8746	39.7382	46.8855	52.4431	NO	NO
ENSMUSG00000001729	chr12	HAVANA	gene	112653821	112674884	-	level 2	protein_coding	Akt1	MGI:87986	661.7	-0.871248	0.206148	-4.22632	2.37549e-05	0.000591102	9.37648	17.3275	17.8159	22.5054	31.4547	30.7079	28.1527	22.7411	28.7788	29.4774	32.9856	26.23	28.1525	28.8761	27.1158	DOWN	YES
ENSMUSG00000001739	chr5	HAVANA	gene	136966616	136975858	+	level 2	protein_coding	Cldn15	MGI:1913103	14.447	-1.43086	0.939724	-1.52263	0.12785	NA	0.176102	0.575701	0.759853	0	0.959431	0.582439	2.2227	1.27941	0.73577	0.759949	0.748091	0.143249	1.28933	0.074621	0.294186	NO	NO
ENSMUSG00000001750	chr19	HAVANA	gene	3896050	3907133	-	level 2	protein_coding	Tcirg1	MGI:1350931	33.0299	0.372952	0.554834	0.672186	0.501465	0.718646	1.15834	2.92426	1.55204	1.50643	1.40219	0.774402	0.685636	0.897833	0.446559	1.91875	1.39741	0.531296	1.97517	0.312799	0.229364	NO	NO
ENSMUSG00000001751	chr11	HAVANA	gene	101070012	101077672	+	level 2	protein_coding	Naglu	MGI:1351641	161.122	0.297309	0.30563	0.972774	0.330665	0.586369	1.76234	7.86364	6.34701	7.91422	17.4592	6.09904	5.88034	2.62201	6.66057	4.90883	9.78148	2.20158	4.06114	4.46803	4.21417	NO	NO
ENSMUSG00000001755	chr11	HAVANA	gene	101082565	101086619	+	level 2	protein_coding	Coasy	MGI:1918993	867.339	-1.06071	0.207203	-5.11916	3.06901e-07	1.40031e-05	16.176	34.3245	22.9789	26.8933	47.3294	31.1173	35.4938	37.8341	49.8677	47.1808	49.9547	43.937	39.435	43.1986	43.1269	DOWN	YES
ENSMUSG00000001761	chr6	HAVANA	gene	29735503	29761365	+	level 2	protein_coding	Smo	MGI:108075	560.792	-0.287701	0.22334	-1.28817	0.197685	0.440688	6.86064	16.0576	13.7341	16.968	23.7348	9.89747	14.9483	11.0534	13.1599	18.8352	16.8527	13.5113	13.482	14.4844	15.9081	NO	NO
ENSMUSG00000001763	chr6	HAVANA	gene	29694222	29718559	+	level 2	protein_coding	Tspan33	MGI:1919012	719.13	-0.144363	0.235257	-0.61364	0.539453	0.746467	29.1013	24.1824	28.3551	28.3343	89.9641	34.2367	22.3884	31.3578	33.2877	29.664	21.9487	30.6041	39.4254	34.6171	24.2362	NO	NO
ENSMUSG00000001767	chr2	HAVANA	gene	145917479	145935014	-	level 2	protein_coding	Crnkl1	MGI:1914127	1035.76	-0.522249	0.193449	-2.69967	0.00694085	0.0482986	24.5837	26.2302	23.6902	23.921	29.9887	20.8739	32.5849	24.8763	28.2989	47.4302	32.2065	30.1888	28.7654	29.448	44.053	NO	NO
ENSMUSG00000001768	chr2	HAVANA	gene	145675215	145887616	+	level 2	protein_coding	Rin2	MGI:1921280	101.536	-0.376616	0.323342	-1.16476	0.244116	0.496503	2.36098	0.866372	1.54492	2.14103	0.819975	1.96788	2.53583	1.2868	2.93296	2.75893	3.98024	2.43612	1.85425	2.43957	2.10547	NO	NO
ENSMUSG00000001774	chr9	HAVANA	gene	18292125	18317442	+	level 2	protein_coding	Chordc1	MGI:1914167	2359.89	0.389166	0.173291	2.24574	0.024721	0.116466	51.074	51.2687	56.3862	61.3166	49.4127	38.9498	51.5794	42.063	40.956	47.4971	51.8108	42.313	36.4486	41.4874	47.1119	NO	NO
ENSMUSG00000001783	chr10	HAVANA	gene	85938637	85957823	-	level 2	protein_coding	Rtcb	MGI:106379	4387.5	-0.170485	0.181876	-0.937369	0.348569	0.60243	148.118	228.242	215.846	256.305	294.768	145.649	227.998	184.688	210.476	285.724	297.427	186.369	216.135	225.242	234.41	NO	NO
ENSMUSG00000001785	chr10	HAVANA	gene	85829494	85889096	+	level 2	protein_coding	Pwp1	MGI:1914735	1697.87	0.235849	0.185141	1.27389	0.202702	0.447229	59.5649	69.366	60.9432	98.3974	97.4445	42.7414	71.2135	50.5074	48.2724	77.8863	80.0632	46.8067	53.8133	60.7537	72.6808	NO	NO
ENSMUSG00000001786	chr10	HAVANA	gene	86021972	86051873	+	level 2	protein_coding	Fbxo7	MGI:1917004	3626.04	0.322007	0.174313	1.84729	0.0647045	0.221537	71.0921	144.996	120.665	206.136	206.337	124.836	94.5412	51.5914	85.2518	103.891	163.779	53.7152	107.859	121.477	73.0078	NO	NO
ENSMUSG00000001794	chr7	HAVANA	gene	30186936	30198811	-	level 2	protein_coding	Capns1	MGI:88266	127.671	-0.674642	0.311462	-2.16605	0.0303075	0.133471	7.50823	4.35909	7.39555	7.02834	7.56971	11.3341	9.20967	10.7767	14.424	10.5875	7.60546	12.5883	17.1914	10.878	9.87166	NO	NO
ENSMUSG00000001802	chr7	HAVANA	gene	35200027	35215498	-	level 2	protein_coding	Lrp3	MGI:3584516	367.605	-0.016557	0.209481	-0.0790382	0.937002	0.970588	14.723	21.5661	26.4822	17.9924	24.5601	24.7962	14.1123	20.6957	26.7508	17.6334	21.6419	15.9883	16.5555	16.6198	9.94886	NO	NO
ENSMUSG00000001827	chr7	HAVANA	gene	101858331	101870788	-	level 2	protein_coding	Folr1	MGI:95568	19.1474	-0.574552	0.631041	-0.910482	0.362568	NA	0.672948	0.89921	0.664946	1.08929	0	2.38602	1.00117	0.611933	0.895302	1.46419	2.83737	2.73136	0.579966	2.27927	0.61121	NO	NO
ENSMUSG00000001829	chr7	HAVANA	gene	101663633	101795506	+	level 1	protein_coding	Clpb	MGI:1100517	2001.22	-0.241046	0.192408	-1.25278	0.210285	0.455701	26.846	47.0008	53.499	67.0196	81.171	51.7951	64.3425	31.8191	46.4475	74.7791	81.7046	52.2715	58.0863	60.1787	57.0714	NO	NO
ENSMUSG00000001833	chr9	HAVANA	gene	25252439	25308571	+	level 2	protein_coding	Septin7	MGI:1335094	5107.25	0.120114	0.193347	0.621236	0.534445	0.742653	169.526	136.864	123.948	182.536	121.173	92.9785	168.558	158.848	142.683	209.456	163.299	122.835	124.039	140.934	265.65	NO	NO
ENSMUSG00000001844	chr5	HAVANA	gene	143316489	143329256	-	level 2	protein_coding	Zdhhc4	MGI:1920131	1052.47	0.0327985	0.169905	0.19304	0.846927	0.931103	60.6128	87.654	84.003	83.5289	132.598	83.1002	73.6084	80.3711	71.505	77.6959	90.4765	59.7467	68.9737	87.6128	65.0363	NO	NO
ENSMUSG00000001847	chr5	HAVANA	gene	143503634	143528036	-	level 2	protein_coding	Rac1	MGI:97845	675.212	-0.355404	0.261393	-1.35965	0.173941	0.409294	20.4361	15.5334	16.8214	18.5222	61.517	36.8932	19.7233	25.4053	28.1283	19.1819	16.6359	26.3389	31.7523	29.688	26.2101	NO	NO
ENSMUSG00000001855	chr2	HAVANA	gene	31974436	32053975	+	level 2	protein_coding	Nup214	MGI:1095411	854.288	-0.039159	0.17988	-0.217695	0.827667	0.922816	18.0532	24.2405	19.9903	18.9318	25.6239	24.7862	22.9248	22.5657	22.9946	21.8342	24.4213	20.0852	20.9166	23.0187	20.4171	NO	NO
ENSMUSG00000001870	chr17	HAVANA	gene	75005568	75392512	+	level 2	protein_coding	Ltbp1	MGI:109151	50.7044	0.178874	0.505288	0.354005	0.723335	0.865718	1.80925	2.01159	1.19319	0.621614	0.538563	0.917064	0.678038	0.288573	1.46649	0.907071	1.39198	0.523033	1.09757	0.626439	0.448331	NO	NO
ENSMUSG00000001891	chr11	HAVANA	gene	21321138	21371201	-	level 2	protein_coding	Ugp2	MGI:2183447	2325.54	0.280415	0.169376	1.65558	0.0978077	0.288454	104.73	105.397	106.3	139.801	104.699	70.0325	106.534	83.3282	78.507	125.643	127.992	73.9034	88.1673	97.296	107.698	NO	NO
ENSMUSG00000001909	chr8	HAVANA	gene	84686307	84699808	+	level 2	protein_coding	Trmt1	MGI:1289155	2160.57	-0.299186	0.154859	-1.93199	0.0533605	0.194315	61.9137	111.23	86.0786	83.6973	126.849	113.164	102.159	99.182	72.6894	87.8672	99.2433	76.2369	89.5455	98.4256	85.8454	NO	NO
ENSMUSG00000001910	chr8	HAVANA	gene	84670479	84687902	-	level 2	protein_coding	Nacc1	MGI:1914080	316.24	-0.771043	0.251536	-3.06534	0.00217425	0.0206754	3.64085	4.81428	5.04336	4.45712	5.84328	8.53929	8.0131	6.78456	10.1299	5.88685	5.18972	7.73149	8.05283	8.09166	6.85634	DOWN	YES
ENSMUSG00000001911	chr8	HAVANA	gene	84699876	84800344	-	level 2	protein_coding	Nfix	MGI:97311	178.329	-0.51407	0.264074	-1.94669	0.0515725	0.190108	8.77265	7.54255	4.90582	7.25838	11.102	12.364	8.18211	9.72893	12.1378	8.97342	7.73969	9.96922	8.10818	6.02063	3.72637	NO	NO
ENSMUSG00000001918	chr7	HAVANA	gene	16781340	16798274	+	level 2	protein_coding	Slc1a5	MGI:105305	92.9864	-0.399594	0.351323	-1.1374	0.255371	0.509502	2.23065	2.80454	3.84506	5.00356	5.65996	3.92707	3.25892	4.99845	2.93256	5.08238	5.55487	4.41711	3.50959	2.12676	2.43527	NO	NO
ENSMUSG00000001924	chrX	HAVANA	gene	20658326	20683179	+	level 2	protein_coding	Uba1	MGI:98890	2970.97	-0.463341	0.19976	-2.31949	0.0203686	0.102686	37.7591	62.5751	58.2886	76.7863	104.288	59.9812	75.029	63.8173	60.604	107.107	119.552	60.8809	81.0064	84.3149	83.4917	NO	NO
ENSMUSG00000001930	chr6	HAVANA	gene	125546774	125686679	+	level 1	protein_coding	Vwf	MGI:98941	150.936	0.104187	0.412252	0.252726	0.80048	0.908474	2.35148	1.54543	2.60872	1.14473	1.39657	3.61589	1.96629	1.64549	1.07324	3.31276	2.98868	1.95101	3.02136	0.797432	1.64412	NO	NO
ENSMUSG00000001942	chr9	HAVANA	gene	37555698	37649655	+	level 2	protein_coding	Siae	MGI:104803	321.373	0.0211404	0.24512	0.086245	0.931272	0.96806	8.07143	8.93581	9.95643	8.11717	9.86187	5.94589	9.48867	5.94038	9.23466	9.61929	13.5063	6.03338	8.73166	9.55692	11.5514	NO	NO
ENSMUSG00000001946	chr9	HAVANA	gene	37528078	37538319	+	level 1	protein_coding	Esam	MGI:1916774	26.166	1.02744	0.77968	1.31777	0.187582	0.427282	3.19227	1.2918	1.47636	1.1905	0.313749	0.246931	0.127069	0.283734	1.77295	1.54452	1.47458	0.517262	1.15439	0.316451	0.709817	NO	NO
ENSMUSG00000001948	chr9	HAVANA	gene	37603290	37613722	-	level 2	protein_coding	Spa17	MGI:1333778	1716.4	-0.105245	0.174795	-0.602105	0.547104	0.752475	242.854	238.098	228.152	252.49	212.711	250.208	249.26	241.157	305.469	223.974	242.087	234.312	228.006	245.832	202.629	NO	NO
ENSMUSG00000001962	chrX	HAVANA	gene	74313033	74320149	+	level 2	protein_coding	Fam50a	MGI:1351626	2232.52	0.113037	0.134898	0.837943	0.402062	0.645086	134.706	185.711	166.561	185.753	237.979	116.187	163.721	116.642	135.845	175.833	146.345	135.963	171.754	146.574	156.136	NO	NO
ENSMUSG00000001964	chrX	HAVANA	gene	74254687	74261548	+	level 2	protein_coding	Emd	MGI:108117	701.783	-0.0711143	0.22361	-0.318028	0.750464	0.880734	36.6608	36.8254	46.253	51.7999	60.1669	40.0604	51.818	32.5412	64.9734	52.0204	59.4676	38.4636	47.468	42.4794	43.9581	NO	NO
ENSMUSG00000001983	chr11	HAVANA	gene	106066061	106073612	+	level 2	protein_coding	Taco1	MGI:1917457	331.541	-0.55936	0.283645	-1.97204	0.0486045	0.182902	13.5691	19.5635	15.7102	30.1107	35.8193	15.6051	20.7685	14.2424	31.4041	30.0992	27.0089	25.6042	17.0305	19.8649	24.2303	NO	NO
ENSMUSG00000001995	chr8	HAVANA	gene	125418063	125569808	-	level 2	protein_coding	Sipa1l2	MGI:2676970	577.912	-0.269507	0.204387	-1.31861	0.187299	0.426889	6.3271	7.8777	8.79388	8.89074	12.1374	8.21803	10.2431	7.59578	10.1239	9.49667	8.56123	9.46959	6.04336	7.29792	8.61943	NO	NO
ENSMUSG00000001998	chr2	HAVANA	gene	127008717	127067909	+	level 2	protein_coding	Ap4e1	MGI:1336993	486.758	0.344336	0.206263	1.6694	0.0950372	0.283845	12.4002	12.835	11.335	11.0589	11.8713	10.4812	9.19179	10.7567	11.5277	8.09459	11.4964	6.39191	7.28618	6.90494	8.81684	NO	NO
ENSMUSG00000001999	chr2	HAVANA	gene	127070665	127097084	+	level 2	protein_coding	Blvra	MGI:88170	821.035	-0.30143	0.197379	-1.52717	0.126719	0.337641	48.2022	61.7838	56.3208	74.597	58.9453	41.9894	72.0574	51.5748	53.1284	103.47	83.2057	69.6398	69.2183	70.5398	80.4807	NO	NO
ENSMUSG00000002006	chrX	HAVANA	gene	73793359	73824969	-	level 2	protein_coding	Pdzd4	MGI:2443483	116.776	0.260167	0.339734	0.765796	0.443798	0.677382	2.27659	2.26307	3.50083	1.85932	1.97013	3.09742	1.4191	2.869	2.42208	1.74432	1.60011	1.37787	2.38346	1.71342	1.21884	NO	NO
ENSMUSG00000002010	chrX	HAVANA	gene	73778963	73786897	-	level 2	protein_coding	Idh3g	MGI:1099463	3554.89	0.183824	0.148078	1.2414	0.214457	0.460674	153.695	257.65	248.278	255.502	332.376	166.932	223.118	174.311	169.754	237.094	236.025	144.702	185.344	220.826	201.644	NO	NO
ENSMUSG00000002012	chrX	HAVANA	gene	73655994	73660117	-	level 2	protein_coding	Pnck	MGI:1347357	1015.07	-0.00686868	0.188222	-0.0364924	0.97089	0.985682	60.5423	88.5332	66.2642	68.5583	92.4501	57.9095	63.8041	72.2423	58.1254	67.0928	69.4726	53.5234	56.9735	82.909	58.5092	NO	NO
ENSMUSG00000002014	chrX	HAVANA	gene	73787028	73790830	+	level 2	protein_coding	Ssr4	MGI:1099464	3691.71	-0.349361	0.137495	-2.5409	0.0110567	0.0673385	249.181	349.965	333.948	330.312	441.794	339.465	369.305	334.274	374.836	474.051	443.4	337.85	393.18	442.587	395.023	NO	NO
ENSMUSG00000002015	chrX	HAVANA	gene	73686178	73716175	-	level 2	protein_coding	Bcap31	MGI:1350933	7787.8	-0.156541	0.156413	-1.00081	0.316917	0.573139	501.078	604.967	545.598	645.174	670.457	518.389	595.005	492.129	541.126	716.8	744.006	590.354	548.797	706.655	631.134	NO	NO
ENSMUSG00000002017	chr17	HAVANA	gene	75537086	75551946	-	level 2	protein_coding	Fam98a	MGI:1919972	1391.24	-0.185406	0.167419	-1.10744	0.268105	0.523271	40.6602	47.8087	41.8865	53.0375	46.2115	36.9846	46.7635	40.7549	50.0055	50.4081	51.7864	49.4117	43.0802	43.0895	51.8543	NO	NO
ENSMUSG00000002020	chr12	HAVANA	gene	84783212	84876532	-	level 2	protein_coding	Ltbp2	MGI:99502	109.425	0.213847	0.339729	0.629464	0.529045	0.739198	1.04426	1.2593	1.90834	1.83453	1.76229	0.99056	1.49609	0.762089	1.40472	2.06481	1.91197	1.06412	1.01563	1.45382	1.41305	NO	NO
ENSMUSG00000002028	chr9	HAVANA	gene	44803355	44881296	-	level 1	protein_coding	Kmt2a	MGI:96995	1320.2	0.453398	0.222438	2.03831	0.0415185	0.165071	9.19852	11.2177	9.55216	8.72953	8.67806	9.4888	6.47319	8.08697	6.60745	4.78061	5.975	6.62073	5.5615	5.98514	4.20237	NO	NO
ENSMUSG00000002031	chr9	HAVANA	gene	44767908	44793447	+	level 1	protein_coding	Ift46	MGI:1923818	868.607	-0.0798059	0.180605	-0.441881	0.658575	0.828079	19.1073	25.7212	24.4397	28.654	28.1643	24.2197	32.0339	20.5676	16.861	30.9635	35.8655	20.5993	30.8525	28.2357	22.6583	NO	NO
ENSMUSG00000002032	chr9	HAVANA	gene	44793769	44799307	-	level 2	protein_coding	Tmem25	MGI:1918937	399.918	0.353895	0.194801	1.8167	0.0692626	0.231905	12.7318	14.9145	15.1911	16.894	23.3972	13.5683	15.7248	10.9766	15.818	13.3395	18.639	9.07634	12.2899	10.9347	10.5952	NO	NO
ENSMUSG00000002043	chr7	HAVANA	gene	19508395	19516145	+	level 2	protein_coding	Trappc6a	MGI:1914341	364.852	-0.0485551	0.225689	-0.215142	0.829657	0.923885	26.195	54.6651	59.8201	53.9639	83.2297	40.2993	35.7881	41.3055	51.7879	48.3438	46.827	41.9708	44.404	40.3543	49.7496	NO	NO
ENSMUSG00000002052	chr11	HAVANA	gene	78206746	78245987	-	level 2	protein_coding	Supt6	MGI:107726	1260.86	-0.174476	0.1695	-1.02935	0.303313	0.56051	13.2918	17.0145	17.5096	23.5456	27.863	17.6791	15.1346	16.7195	18.8799	22.0023	21.2021	19.3689	17.3174	18.1092	17.4129	NO	NO
ENSMUSG00000002055	chr11	HAVANA	gene	78301529	78322457	+	level 2	protein_coding	Spag5	MGI:1927470	654.906	0.432397	0.205493	2.10419	0.0353617	0.148657	19.7472	28.5786	27.072	26.5262	32.2077	28.5896	23.0314	28.0169	16.0402	19.1926	23.3037	14.5088	17.3186	20.1968	15.0203	NO	NO
ENSMUSG00000002058	chr11	HAVANA	gene	78343482	78349164	+	level 2	protein_coding	Unc119	MGI:1328357	182.011	-0.484842	0.242095	-2.00269	0.0452102	0.175198	8.14514	10.1956	11.041	13.0562	16.3229	11.7741	14.6138	12.5079	18.3307	16.8844	16.7822	11.1774	14.2217	13.8262	11.5442	NO	NO
ENSMUSG00000002059	chr11	HAVANA	gene	78188430	78192193	+	level 2	protein_coding	Rab34	MGI:104606	156.958	-0.0622729	0.321045	-0.193969	0.8462	0.931103	7.67612	19.7615	8.03714	10.2216	12.196	18.082	11.9284	12.0579	10.7421	9.33695	9.4899	5.82236	9.54347	10.3432	6.51343	NO	NO
ENSMUSG00000002064	chr11	HAVANA	gene	78245746	78255496	+	level 1	protein_coding	Sdf2	MGI:108019	359.624	-0.274149	0.206501	-1.32759	0.184314	0.423645	16.1109	23.1586	26.1824	23.446	24.5471	24.8834	37.2683	26.6069	26.602	27.5263	36.4618	25.8989	34.3614	31.2956	31.5181	NO	NO
ENSMUSG00000002068	chr7	HAVANA	gene	38097984	38107534	-	level 2	protein_coding	Ccne1	MGI:88316	602.18	0.177022	0.273548	0.647135	0.517545	0.729602	19.8016	24.5355	28.949	45.6933	56.7693	26.1262	24.849	32.7928	25.3364	20.6408	16.4849	22.8294	33.7426	30.7321	30.1875	NO	NO
ENSMUSG00000002076	chr17	HAVANA	gene	31944769	32036349	-	level 2	protein_coding	Hsf2bp	MGI:1921627	2503.04	-0.0254984	0.166543	-0.153104	0.878316	0.945653	66.2943	117.517	107.617	111.333	134.612	73.1434	108.063	72.8822	91.3052	142.742	117.176	87.4498	115.011	101.636	121.386	NO	NO
ENSMUSG00000002102	chr2	HAVANA	gene	91054009	91066369	+	level 1	protein_coding	Psmc3	MGI:1098754	4540.42	-0.358058	0.149903	-2.3886	0.0169127	0.0904232	184.091	300.411	240.486	258.646	388.992	221.148	277.465	218.07	271.274	351.898	319.006	268.065	307.707	286.182	310.07	NO	NO
ENSMUSG00000002103	chr2	HAVANA	gene	91202885	91214098	+	level 2	protein_coding	Acp2	MGI:87882	265.082	-0.0445693	0.237493	-0.187666	0.851139	0.932364	9.57114	8.75494	9.14896	8.19405	11.159	14.3445	11.8647	5.06095	5.84752	10.9191	11.2993	8.36387	8.40317	10.5985	8.78056	NO	NO
ENSMUSG00000002105	chr2	HAVANA	gene	91061791	91070417	-	level 2	protein_coding	Slc39a13	MGI:1915677	631.561	-0.301399	0.21886	-1.37713	0.168471	0.401494	17.2562	22.4666	29.0307	30.6881	40.4805	35.7777	27.4224	20.0664	29.2465	31.8154	37.451	33.5258	24.7753	28.5024	28.8393	NO	NO
ENSMUSG00000002107	chr2	HAVANA	gene	6539694	7509563	-	level 2	protein_coding	Celf2	MGI:1338822	2588.32	-0.545967	0.1926	-2.83471	0.00458667	0.0356533	33.8515	30.2735	33.5938	26.441	30.1806	40.8483	34.2745	42.3355	39.6347	32.7878	30.0181	43.0526	39.6531	44.0461	61.6999	NO	NO
ENSMUSG00000002108	chr2	HAVANA	gene	91184061	91202834	-	level 1	protein_coding	Nr1h3	MGI:1352462	31.7103	1.04049	0.58082	1.79141	0.0732269	0.24085	1.02665	3.31937	2.82	1.97456	2.61486	1.73268	1.80321	1.60936	0.606918	0.767574	1.09935	0.621688	1.71063	1.7806	0.491096	NO	NO
ENSMUSG00000002109	chr2	HAVANA	gene	91211572	91236982	-	level 2	protein_coding	Ddb2	MGI:1355314	412.993	0.126206	0.189375	0.666436	0.505133	0.721112	29.1827	55.5297	41.503	40.1803	60.0426	34.3929	37.0303	43.8172	41.025	42.0458	39.9971	29.6146	36.4698	34.4606	33.7876	NO	NO
ENSMUSG00000002111	chr2	HAVANA	gene	91082390	91115756	+	level 2	protein_coding	Spi1	MGI:98282	14.3369	0.520671	0.923794	0.563623	0.573011	NA	1.05373	0.809716	1.11309	1.03252	1.35264	0.758592	0.552941	0.142639	1.37386	1.17768	1.54657	1.11711	0.437225	0	1.78401	NO	NO
ENSMUSG00000002129	chr11	HAVANA	gene	4160350	4182541	+	level 2	protein_coding	Sf3a1	MGI:1914715	2606.46	-0.34496	0.167256	-2.06246	0.0391637	0.158438	34.1727	51.6987	47.6547	56.146	70.3447	46.6897	56.1426	54.4496	50.0606	60.3465	70.0495	48.7625	54.6931	55.8508	51.1357	NO	NO
ENSMUSG00000002147	chr10	HAVANA	gene	127642986	127660957	+	level 2	protein_coding	Stat6	MGI:103034	71.7403	-0.251937	0.406692	-0.619478	0.535602	0.743385	1.71641	2.77237	1.10517	2.1978	3.00614	1.97528	2.16082	1.83816	0.386084	2.10267	2.12723	1.67017	1.35601	2.02534	1.32113	NO	NO
ENSMUSG00000002190	chr8	HAVANA	gene	83389867	83428552	+	level 2	protein_coding	Clgn	MGI:107472	54.1511	-0.220069	0.512595	-0.429323	0.667688	0.834337	0.767689	1.22866	0.920928	1.62418	1.94432	0.700235	0.77011	0.942313	1.99117	1.19947	3.72071	1.13387	1.5287	0.578138	0.938532	NO	NO
ENSMUSG00000002205	chr7	HAVANA	gene	44748413	44777515	+	level 2	protein_coding	Vrk3	MGI:2182465	1636.87	-0.197061	0.184988	-1.06526	0.286758	0.543364	53.9652	75.2979	77.1152	104.372	120.251	63.9769	85.9615	58.8705	90.1889	108.054	122.782	71.8751	73.4023	77.0805	83.6039	NO	NO
ENSMUSG00000002210	chr7	HAVANA	gene	24399619	24422778	+	level 2	protein_coding	Smg9	MGI:1919247	466.122	-0.0501795	0.201416	-0.249134	0.803257	0.910021	18.346	21.5449	26.2955	20.0333	30.347	29.5531	22.4619	21.4742	26.1462	19.88	21.4382	19.1276	18.133	18.5192	16.9706	NO	NO
ENSMUSG00000002221	chr5	HAVANA	gene	27740080	27791691	-	level 2	protein_coding	Paxip1	MGI:1890430	862.674	-0.344007	0.193719	-1.77581	0.0757645	0.245913	9.41315	10.6692	13.2099	14.0465	26.6896	16.7228	16.4588	12.999	18.2518	15.3143	13.2616	12.7104	13.2151	12.5008	15.9737	NO	NO
ENSMUSG00000002222	chr6	HAVANA	gene	71388634	71440637	-	level 2	protein_coding	Rmnd5a	MGI:1915727	1689.02	-0.52903	0.157307	-3.36305	0.000770865	0.00964329	24.5341	21.8895	23.2387	21.1572	17.4386	23.822	27.5438	30.4192	34.8701	31.552	22.217	29.4471	28.415	25.9203	33.2588	NO	NO
ENSMUSG00000002227	chr3	HAVANA	gene	104794836	104818563	-	level 2	protein_coding	Mov10	MGI:97054	1550.9	0.0934136	0.172198	0.542477	0.58749	0.780985	32.4793	45.5501	43.7103	56.5011	70.1135	35.2515	39.2643	34.8808	35.4219	52.7766	55.4314	35.1165	33.9774	43.2463	42.6838	NO	NO
ENSMUSG00000002228	chr3	HAVANA	gene	104781056	104786018	+	level 2	protein_coding	Ppm1j	MGI:1919137	41.0654	0.349953	0.607873	0.575702	0.564817	0.76426	1.87683	4.34422	2.42782	2.16941	6.57296	2.55835	1.55686	2.41947	0.448917	2.38948	1.74185	1.68701	2.15298	1.42865	1.38088	NO	NO
ENSMUSG00000002233	chr3	HAVANA	gene	104788375	104794459	+	level 2	protein_coding	Rhoc	MGI:106028	60.7302	0.5415	0.359934	1.50444	0.132467	0.346434	3.17454	8.37763	5.12955	6.45364	8.27643	3.08399	2.65095	2.49139	1.76744	4.642	3.51348	2.71598	3.90159	3.91177	2.5867	NO	NO
ENSMUSG00000002249	chr17	HAVANA	gene	28331671	28350817	-	level 2	protein_coding	Tead3	MGI:109241	116.544	0.285707	0.371915	0.768203	0.442366	0.676252	2.97842	4.94342	6.81663	3.64321	6.89315	4.33683	3.67974	4.38469	2.37689	3.63297	2.20283	3.20848	2.79358	2.80703	1.44833	NO	NO
ENSMUSG00000002265	chr7	HAVANA	gene	6703892	6730431	-	level 2	protein_coding	Peg3	MGI:104748	1056.25	0.202593	0.287529	0.704602	0.481058	0.704341	10.4197	14.4929	11.4898	8.56042	8.79231	18.6562	15.5759	16.7518	5.83203	6.23018	11.9195	7.38757	12.4454	13.3792	10.0004	NO	NO
ENSMUSG00000002274	chr17	HAVANA	gene	25793221	25797136	-	level 2	protein_coding	Metrn	MGI:1917333	37.7352	-0.00461332	0.489553	-0.00942354	0.992481	0.996283	2.98887	6.83708	8.39361	10.1039	22.6703	9.08294	9.8541	5.43675	6.01076	4.88443	5.42605	5.57572	12.52	11.6337	13.131	NO	NO
ENSMUSG00000002279	chr17	HAVANA	gene	25579085	25662826	+	level 1	protein_coding	Lmf1	MGI:1923733	418.356	0.0817234	0.228273	0.358007	0.720338	0.863424	16.1876	16.9645	28.2034	19.013	25.8092	20.0103	26.9957	13.6987	14.2128	34.8878	35.8566	16.0617	21.4414	18.1257	20.7223	NO	NO
ENSMUSG00000002280	chr17	HAVANA	gene	25773776	25783332	+	level 2	protein_coding	Ciao3	MGI:1914813	587.172	-0.508356	0.194093	-2.61913	0.0088154	0.0570482	12.5732	20.4682	16.7589	27.2444	32.9951	24.3431	23.849	21.8246	20.817	35.5634	36.0516	24.171	24.9519	21.0254	26.9278	NO	NO
ENSMUSG00000002289	chr17	HAVANA	gene	33773750	33781830	-	level 2	protein_coding	Angptl4	MGI:1888999	204.91	-1.0792	0.273963	-3.93922	8.17471e-05	0.00161016	2.9802	4.92931	3.11345	4.67697	6.22925	4.40705	6.49916	4.78186	6.84307	14.2731	8.57944	10.4561	6.15039	7.04011	9.47649	DOWN	YES
ENSMUSG00000002297	chr5	HAVANA	gene	8396973	8422716	-	level 2	protein_coding	Dbf4	MGI:1351328	1625.64	0.0535756	0.165797	0.323139	0.74659	0.878321	70.5515	69.8687	71.7551	70.026	69.2578	65.2717	62.7787	75.7951	59.4066	64.4146	57.1346	61.2686	64.1828	60.9855	70.1807	NO	NO
ENSMUSG00000002307	chr17	HAVANA	gene	33909414	33915590	+	level 2	protein_coding	Daxx	MGI:1197015	1022.66	-0.0836007	0.183749	-0.454973	0.649129	0.821949	31.7862	38.2014	40.1476	41.2884	66.1835	34.1631	33.268	36.1343	36.3089	45.2314	49.5515	36.7858	32.8092	39.2007	38.3625	NO	NO
ENSMUSG00000002308	chr17	HAVANA	gene	33843091	33849774	+	level 2	protein_coding	Cd320	MGI:1860083	1339.22	-0.0594677	0.198119	-0.300161	0.764054	0.888893	49.8251	80.6432	75.6699	90.4347	118.246	54.1371	84.4248	61.4269	82.1924	97.852	95.0023	61.4048	86.4237	93.232	75.8901	NO	NO
ENSMUSG00000002319	chr14	HAVANA	gene	55625400	55635957	-	level 2	protein_coding	Ipo4	MGI:1923001	1308.1	-0.625413	0.198473	-3.15112	0.00162648	0.0167323	31.9536	50.3466	46.2058	75.5963	86.5031	47.5205	57.6709	56.5095	57.554	89.4774	87.9972	63.8718	58.9482	56.3915	68.6228	DOWN	YES
ENSMUSG00000002320	chr14	HAVANA	gene	55635965	55643806	-	level 2	protein_coding	Tm9sf1	MGI:1921390	903.852	-0.187282	0.257364	-0.727692	0.466802	0.694114	43.8336	74.0364	55.9186	85.1741	100.197	67.0609	73.8294	61.3784	65.8963	95.2356	115.107	62.3704	61.9596	79.1644	79.291	NO	NO
ENSMUSG00000002324	chr14	HAVANA	gene	55618037	55625395	+	level 2	protein_coding	Rec8	MGI:1929645	59.1805	-1.14287	0.495479	-2.3066	0.0210772	0.104711	0.758819	3.73977	0.698957	0.434766	1.40123	6.63152	1.72822	2.18076	1.94789	1.94661	2.60097	1.81799	4.52973	5.62935	2.98679	NO	NO
ENSMUSG00000002325	chr14	HAVANA	gene	55603571	55610030	+	level 2	protein_coding	Irf9	MGI:107587	106.398	-0.992017	0.317292	-3.12651	0.00176892	0.0177992	1.51058	2.01399	1.4649	1.92845	0.799057	4.65514	4.44994	3.0529	2.24685	4.67905	6.60769	3.94768	4.82367	4.82006	4.91334	DOWN	YES
ENSMUSG00000002326	chr14	HAVANA	gene	55671941	55679200	+	level 2	protein_coding	Gmpr2	MGI:1917903	136.988	0.224982	0.31877	0.705783	0.480323	0.704112	9.38823	8.87165	8.83217	9.81888	10.6511	12.9872	13.9609	10.8544	4.47086	12.5456	15.1066	9.73297	15.9961	11.9005	12.4162	NO	NO
ENSMUSG00000002329	chr14	HAVANA	gene	55657879	55660508	-	level 2	protein_coding	Mdp1	MGI:1915131	139.268	-0.390049	0.279504	-1.3955	0.162864	0.393808	6.29478	9.46051	5.63552	7.58149	8.1853	7.05325	7.99426	8.97989	6.12148	9.85727	9.03946	8.33948	9.10295	7.04511	10.1516	NO	NO
ENSMUSG00000002332	chr14	HAVANA	gene	55739020	55745690	-	level 2	protein_coding	Dhrs1	MGI:1196314	786.678	-0.0758564	0.197404	-0.384271	0.700778	0.851775	31.1765	64.2165	46.1124	49.8034	81.978	40.6788	59.4405	45.2751	43.8343	52.2601	65.967	37.9767	52.8191	59.4036	40.319	NO	NO
ENSMUSG00000002342	chr8	HAVANA	gene	70172356	70183681	+	level 2	protein_coding	Tmem161a	MGI:2384577	252.471	-0.310963	0.262678	-1.18382	0.236485	0.487445	4.74648	15.4343	10.8974	12.5882	16.5632	9.46171	11.643	7.67058	11.287	8.02971	9.84882	10.1197	7.5851	12.3813	12.0688	NO	NO
ENSMUSG00000002343	chr8	HAVANA	gene	70220172	70234466	-	level 2	protein_coding	Armc6	MGI:1924063	797.831	0.0586782	0.17651	0.332436	0.73956	0.874115	22.9235	43.0025	38.509	46.4438	63.0314	28.8985	31.8739	30.218	35.3788	44.7846	44.0439	26.87	33.8567	34.5763	27.0553	NO	NO
ENSMUSG00000002345	chr8	HAVANA	gene	70139499	70147319	+	level 2	protein_coding	Borcs8	MGI:1919618	307.713	-0.374282	0.204287	-1.83214	0.0669308	0.226749	19.0684	41.7665	37.4005	33.7122	54.121	35.1526	36.7007	40.7609	36.7357	42.2653	37.2353	31.4231	42.9337	38.0426	41.3199	NO	NO
ENSMUSG00000002346	chr8	HAVANA	gene	70184340	70212305	-	level 2	protein_coding	Slc25a42	MGI:1920345	206.866	-0.100024	0.256123	-0.39053	0.696145	0.848544	1.96552	7.62127	6.61081	6.54124	7.89079	5.89415	6.67003	5.17784	5.34649	7.35276	8.20158	3.05853	7.7189	6.07292	5.10502	NO	NO
ENSMUSG00000002365	chr17	HAVANA	gene	5841329	5931954	+	level 2	protein_coding	Snx9	MGI:1913866	440.54	-1.05497	0.217866	-4.84229	1.28348e-06	4.8403e-05	6.63656	8.83518	7.85053	7.69062	12.6974	12.9522	18.9256	11.6603	12.5205	18.4119	12.6424	15.8971	13.2129	12.8443	19.497	DOWN	YES
ENSMUSG00000002372	chr17	HAVANA	gene	56673294	56711764	+	level 2	protein_coding	Ranbp3	MGI:1919060	2840.64	0.087235	0.157927	0.552375	0.580691	0.77607	75.7697	126.405	118.667	135.964	194.175	105.333	90.4879	87.8748	91.8345	123.135	139.763	86.6277	103.961	111.42	94.2983	NO	NO
ENSMUSG00000002379	chr17	HAVANA	gene	56717767	56722141	+	level 2	protein_coding	Ndufa11	MGI:1917125	4486.05	-0.251644	0.152633	-1.64869	0.0992114	0.291083	732.032	911.19	924.034	943.433	992.568	764.871	885.453	735.078	985.484	1090.71	941.24	998.7	1067.54	1017.56	919.009	NO	NO
ENSMUSG00000002393	chr8	HAVANA	gene	71374123	71381960	-	level 1	protein_coding	Nr2f6	MGI:1352453	417.743	0.0955333	0.26173	0.365007	0.715106	0.860231	32.4959	33.4942	35.5592	43.9686	93.6998	32.2298	28.4924	34.6734	43.7309	27.0978	18.8763	40.9984	40.5286	39.6978	38.1452	NO	NO
ENSMUSG00000002395	chr8	HAVANA	gene	71366848	71369732	+	level 2	protein_coding	Use1	MGI:1914273	1157.32	0.0169145	0.155166	0.109009	0.913195	0.960663	93.1837	121.247	121.464	111.804	127.465	117.67	119.085	88.2819	121.416	109.483	109.558	94.2199	115.62	100.622	95.1142	NO	NO
ENSMUSG00000002396	chr8	HAVANA	gene	71371298	71379361	+	level 2	protein_coding	Ocel1	MGI:1924340	689.44	-0.466149	0.18964	-2.45807	0.0139685	0.0792454	25.2145	35.0178	28.5632	27.5847	35.3035	33.3593	33.4772	30.8754	43.6415	35.3891	29.1432	36.4591	39.1735	38.4061	36.1692	NO	NO
ENSMUSG00000002409	chr7	HAVANA	gene	28179469	28187294	+	level 2	protein_coding	Dyrk1b	MGI:1330302	723.708	-0.115516	0.204987	-0.563529	0.573074	0.770243	18.1111	35.8741	30.3697	28.3188	47.0905	38.9237	38.5202	28.5841	25.4231	22.5645	37.4989	29.5816	32.7615	34.6832	27.2412	NO	NO
ENSMUSG00000002413	chr6	HAVANA	gene	39603237	39725463	-	level 2	protein_coding	Braf	MGI:88190	906.974	0.0972707	0.181901	0.534744	0.592827	0.784231	9.57483	9.46291	9.7542	9.12971	8.11309	10.8079	9.49703	10.635	7.28822	8.53426	10.0757	7.50497	9.77228	9.76933	10.0098	NO	NO
ENSMUSG00000002416	chr6	HAVANA	gene	39592574	39603382	+	level 2	protein_coding	Ndufb2	MGI:1915448	256.252	-0.699992	0.213422	-3.27986	0.0010386	0.0120562	36.5136	60.9998	40.1657	49.2509	39.1554	88.4963	128.634	97.855	82.5665	115.166	119.73	84.79	132.107	124.432	108.642	DOWN	YES
ENSMUSG00000002428	chr3	HAVANA	gene	20057811	20118490	+	level 2	protein_coding	Hltf	MGI:1196437	642.293	0.508707	0.190874	2.66515	0.00769529	0.0518677	16.2478	15.1758	17.6547	15.1031	14.7241	16.8666	15.0548	16.3482	15.9637	8.87761	15.1732	11.7458	19.9426	15.8892	13.2799	NO	NO
ENSMUSG00000002455	chr2	HAVANA	gene	181591868	181655660	+	level 2	protein_coding	Prpf6	MGI:1922946	2326.02	-0.109171	0.162642	-0.671231	0.502074	0.719268	53.9879	77.4867	73.9416	86.3196	106.167	66.4401	70.5053	64.9139	73.1898	81.1192	93.4342	72.4623	68.9302	77.5422	69.4856	NO	NO
ENSMUSG00000002458	chr2	HAVANA	gene	181688419	181693977	-	level 2	protein_coding	Rgs19	MGI:1915153	88.2661	0.331554	0.382428	0.86697	0.385958	0.631568	4.70414	5.14757	7.15082	6.86268	6.45372	3.11542	4.77625	3.39132	6.84544	3.98334	7.58247	4.38234	8.1962	6.87451	2.89653	NO	NO
ENSMUSG00000002475	chr18	HAVANA	gene	10642092	10706771	-	level 2	protein_coding	Abhd3	MGI:2147183	119.627	0.16124	0.330042	0.488544	0.625164	0.806028	4.57562	8.70188	6.9205	6.22672	5.35103	4.9897	6.16431	7.70205	4.27962	4.31931	6.35123	4.90353	4.97286	4.52473	2.04757	NO	NO
ENSMUSG00000002477	chr18	HAVANA	gene	10617775	10642079	+	level 2	protein_coding	Snrpd1	MGI:98344	2434.99	-0.61982	0.156439	-3.96205	7.43088e-05	0.00149605	239.186	200.063	197.291	180.899	168.108	257.802	260.406	278.947	280.542	328.391	260.886	326.816	309.535	308.13	341.12	DOWN	YES
ENSMUSG00000002486	chr5	HAVANA	gene	114707760	114722327	+	level 2	protein_coding	Tchp	MGI:1925082	562.439	-0.319942	0.199761	-1.60162	0.109239	0.308283	13.2334	16.9356	14.3527	22.0333	25.8665	20.0803	22.8538	18.977	15.6154	20.3694	24.0105	19.7635	16.3192	19.9534	17.9361	NO	NO
ENSMUSG00000002489	chr16	HAVANA	gene	89787111	90143769	-	level 1	protein_coding	Tiam1	MGI:103306	166.699	-0.603634	0.267646	-2.25535	0.0241116	0.11422	1.94699	1.64789	2.35852	2.22755	1.40214	4.40116	2.51928	2.22183	3.60864	4.90942	3.23926	3.46677	6.04929	1.78517	2.01788	NO	NO
ENSMUSG00000002496	chr17	HAVANA	gene	24595816	24632630	-	level 2	protein_coding	Tsc2	MGI:102548	1806.08	-0.0323239	0.156715	-0.206258	0.836589	0.927483	27.6606	36.6613	40.5452	44.2902	59.8776	43.0091	40.0708	36.7027	37.7519	40.0601	48.361	29.7441	37.9077	30.982	30.6765	NO	NO
ENSMUSG00000002500	chr17	HAVANA	gene	24727820	24736143	+	level 2	protein_coding	Rpl3l	MGI:1913461	63.4821	-0.453081	0.426436	-1.06248	0.288016	0.544547	2.79528	4.27248	2.70193	3.17905	4.1504	4.9008	3.2897	1.44954	5.73188	5.27127	7.72427	3.38824	4.2397	5.48051	3.76153	NO	NO
ENSMUSG00000002504	chr17	HAVANA	gene	24639286	24650327	-	level 2	protein_coding	Slc9a3r2	MGI:1890662	310.885	1.2783	0.308013	4.15014	3.32275e-05	0.000778429	11.6279	25.5498	21.887	29.8108	40.8775	10.7304	11.9404	8.52859	5.36996	10.4417	15.8423	6.82778	12.2516	9.3844	4.69691	UP	YES
ENSMUSG00000002524	chr15	HAVANA	gene	76070182	76080924	-	level 2	protein_coding	Puf60	MGI:1915209	6274.34	-0.280162	0.175523	-1.59615	0.110454	0.31063	214.431	343.642	325.965	378.102	544.34	275.538	337.207	286.33	309.73	467.708	476.127	301.082	352.845	389.958	369.231	NO	NO
ENSMUSG00000002546	chr2	HAVANA	gene	32287384	32307921	+	level 2	protein_coding	Golga2	MGI:2139395	1055.51	-0.289206	0.161648	-1.78911	0.0735964	0.241654	19.8158	25.4538	23.2787	26.8025	34.1478	29.3393	29.3831	25.349	27.6243	29.7025	26.7009	24.3072	26.63	23.712	25.0012	NO	NO
ENSMUSG00000002550	chr2	HAVANA	gene	32255002	32260159	-	level 2	protein_coding	Uck1	MGI:98904	220.874	0.285566	0.263335	1.08442	0.278179	0.534842	7.23871	12.5638	13.4816	19.7372	21.7139	8.76215	9.23967	10.5659	7.02858	14.1195	15.2816	6.5795	11.3086	11.5543	9.60213	NO	NO
ENSMUSG00000002578	chr10	HAVANA	gene	128630843	128669358	-	level 2	protein_coding	Ikzf4	MGI:1343139	76.4752	-0.558543	0.381914	-1.46249	0.143608	0.363654	1.52089	0.784117	0.6007	0.723615	1.13322	2.21638	1.78269	1.29227	1.01421	1.10526	1.33249	1.32284	1.64543	2.05565	1.20094	NO	NO
ENSMUSG00000002580	chr11	HAVANA	gene	98437708	98438991	-	level 2	protein_coding	Mien1	MGI:1913678	1747.28	-0.423987	0.158083	-2.68205	0.00731735	0.0500624	355.816	371.209	436.479	451.559	459.405	355.715	448.502	411.262	531.81	587.138	497.986	502.011	539.143	519.435	517.601	NO	NO
ENSMUSG00000002602	chr7	HAVANA	gene	25757273	25788705	-	level 2	protein_coding	Axl	MGI:1347244	60.9179	0.0693843	0.54236	0.12793	0.898204	0.953325	1.3163	0.903837	0.712621	1.62128	1.58029	1.339	0.408068	1.09505	0.939665	1.0634	3.69756	1.19095	0.818217	2.58106	0.327984	NO	NO
ENSMUSG00000002608	chr7	HAVANA	gene	25711106	25719088	-	level 2	protein_coding	Ccdc97	MGI:1196455	860.177	-0.25248	0.166447	-1.51688	0.129297	0.341425	19.7838	25.7305	29.0724	29.0417	44.1615	27.7123	25.059	27.9117	29.5728	33.5877	38.0065	26.0934	26.4682	23.7038	28.6346	NO	NO
ENSMUSG00000002617	chr17	HAVANA	gene	23173869	23193252	-	level 2	protein_coding	Zfp40	MGI:99185	186.092	-0.199861	0.253973	-0.78694	0.431317	0.667504	4.47562	3.76553	3.8598	3.13375	2.01489	4.53978	6.3916	5.42009	3.59344	3.36767	5.32573	3.87959	4.94676	4.04498	5.5418	NO	NO
ENSMUSG00000002625	chr17	HAVANA	gene	32321424	32350607	-	level 2	protein_coding	Akap8l	MGI:1860606	2462.3	0.167529	0.180656	0.927336	0.353752	0.606612	67.2068	111.288	97.8273	112.936	160.236	80.697	102.682	74.7378	56.5007	103.02	113.291	75.7223	74.9004	91.6927	84.9648	NO	NO
ENSMUSG00000002635	chr7	HAVANA	gene	34184499	34196661	-	level 2	protein_coding	Pdcd2l	MGI:1915329	2039.65	0.105954	0.157482	0.672801	0.501074	0.718369	116.557	188.837	172.724	193.8	258.985	108.864	140.614	125.921	129.577	173.421	172.348	136.683	145.272	140.715	140.094	NO	NO
ENSMUSG00000002658	chr17	ENSEMBL	gene	57003405	57011288	-	level 3	protein_coding	Gtf2f1	MGI:1923848	5998.32	-0.00459538	0.158162	-0.0290548	0.976821	0.988715	265.273	343.318	351.061	389.721	482.18	304.123	359.16	267.659	315.035	342.177	396.298	336.686	372.095	372.98	314.548	NO	NO
ENSMUSG00000002660	chr17	HAVANA	gene	56990305	56996188	+	level 2	protein_coding	Clpp	MGI:1858213	2936.25	-0.694429	0.184983	-3.75402	0.000174019	0.0029963	147.102	228.406	251.106	217.847	303.32	253.079	314.567	256.065	280.424	367.298	354.202	329.291	326.316	344.778	364.607	DOWN	YES
ENSMUSG00000002661	chr17	HAVANA	gene	56997339	56999322	+	level 2	protein_coding	Alkbh7	MGI:1913650	177.624	-1.30992	0.310922	-4.21303	2.51967e-05	0.000619382	12.6723	6.79419	8.06497	12.3573	11.9285	14.0727	16.1136	10.8085	21.3271	33.4826	19.4266	31.5749	32.863	20.9048	28.3061	DOWN	YES
ENSMUSG00000002668	chr17	HAVANA	gene	57065905	57078514	-	level 2	protein_coding	Dennd1c	MGI:1918035	112.983	0.851314	0.304357	2.79709	0.00515644	0.0390449	2.4681	2.3452	7.30874	3.32409	3.9016	3.42879	2.50521	1.13692	1.27377	4.09733	2.97828	0.533122	5.23725	0.829021	1.68025	UP	YES
ENSMUSG00000002679	chr12	HAVANA	gene	81573557	81595008	-	level 2	protein_coding	Med6	MGI:1917042	2438.99	-0.346796	0.152561	-2.27316	0.0230167	0.110909	179.096	212.842	198.018	212.771	196.442	186.026	267.735	225.275	257.549	268.799	300.828	209.761	235.579	250.08	249.106	NO	NO
ENSMUSG00000002688	chr12	HAVANA	gene	50341231	50649098	-	level 2	protein_coding	Prkd1	MGI:99879	450.702	0.173529	0.260972	0.664934	0.506093	0.721668	10.39	11.6304	11.1215	14.6043	11.8639	9.87431	14.0979	13.0189	7.04265	9.57589	12.8184	9.64306	8.18137	11.7442	7.92521	NO	NO
ENSMUSG00000002718	chr2	HAVANA	gene	166906040	166946389	+	level 2	protein_coding	Cse1l	MGI:1339951	2962.03	-0.0670101	0.170348	-0.393372	0.694045	0.847451	69.224	84.4826	72.1161	102.061	94.8222	66.3675	82.7537	63.8658	67.3168	104.753	106.743	70.7868	69.2259	87.2773	92.0928	NO	NO
ENSMUSG00000002728	chr2	HAVANA	gene	145902099	145916425	+	level 2	protein_coding	Naa20	MGI:1915127	3951.67	-0.16287	0.183119	-0.889421	0.373777	0.622639	301.241	356.458	332.637	344.175	354.892	212.844	325.807	297.115	362.801	417.252	412.618	304.017	318.632	353.881	386.695	NO	NO
ENSMUSG00000002731	chr2	HAVANA	gene	76629898	76648015	-	level 2	protein_coding	Prkra	MGI:1344375	287.16	0.532373	0.237663	2.24003	0.0250889	0.117642	15.8011	25.4366	19.5872	24.2417	22.8496	13.9957	16.0457	16.2736	11.3961	15.0148	22.3448	9.65677	15.1069	14.0328	10.5812	NO	NO
ENSMUSG00000002732	chr2	HAVANA	gene	76663044	76673116	-	level 2	protein_coding	Fkbp7	MGI:1336879	33.8058	0.038968	0.539321	0.0722539	0.9424	0.97306	2.74709	4.88577	4.05136	5.27111	3.7792	4.21469	1.81777	4.20328	4.52131	4.52778	2.07629	2.6357	5.14446	2.8497	3.20972	NO	NO
ENSMUSG00000002733	chr2	HAVANA	gene	76675281	76696828	+	level 2	protein_coding	Plekha3	MGI:1932515	576.934	-0.686435	0.208558	-3.29133	0.000997132	0.0117244	14.8022	13.8736	17.2922	12.9431	11.7323	21.682	25.0786	32.2728	26.4806	15.4847	18.5388	24.8544	21.1898	23.5086	24.1273	DOWN	YES
ENSMUSG00000002741	chr11	HAVANA	gene	5955693	5967780	+	level 2	protein_coding	Ykt6	MGI:1927550	974.467	-0.384015	0.19498	-1.96951	0.0488946	0.183586	21.3137	38.1426	31.0742	38.318	47.243	29.5996	32.3319	27.9875	41.6699	47.7048	44.2729	33.4222	37.3397	39.6541	40.3067	NO	NO
ENSMUSG00000002748	chr5	HAVANA	gene	135187264	135246129	+	level 2	protein_coding	Baz1b	MGI:1353499	2595.56	-0.0770874	0.221445	-0.348112	0.727756	0.868816	34.0649	46.854	37.5935	38.4536	48.4816	53.8796	38.1139	47.2958	42.5415	27.1536	31.0537	37.846	39.7157	38.6562	35.9029	NO	NO
ENSMUSG00000002763	chr17	HAVANA	gene	46711463	46725541	+	level 2	protein_coding	Pex6	MGI:2385054	1086.53	-0.182566	0.261167	-0.699038	0.484529	0.706838	18.7303	26.9757	26.066	35.0383	77.6035	36.4915	21.043	26.185	28.3305	28.7166	17.4011	29.6326	32.6527	31.9198	25.7639	NO	NO
ENSMUSG00000002767	chr17	HAVANA	gene	46646229	46650139	+	level 2	protein_coding	Mrpl2	MGI:1351622	2665.8	-0.0843762	0.152163	-0.554513	0.579228	0.775095	210.187	268.517	271.455	284.983	346.51	187.842	247.49	203.796	272.81	317.155	259.445	247.357	271.79	267.221	252.383	NO	NO
ENSMUSG00000002768	chr17	HAVANA	gene	46678793	46683111	+	level 2	protein_coding	Mea1	MGI:96957	3130.51	-0.409244	0.173357	-2.3607	0.0182407	0.0953796	285.372	337.439	327.675	347.699	395.2	286.011	364.662	326.973	392.621	468.179	454.716	425.679	474.382	411.07	448.89	NO	NO
ENSMUSG00000002771	chr7	HAVANA	gene	45831883	45878378	-	level 2	protein_coding	Grin2d	MGI:95823	49.5393	0.46786	0.447665	1.04511	0.295971	0.553362	1.01487	0.873615	0.917358	0.980465	5.01104	1.02156	0.765856	0.68312	1.07716	0.34418	0.715048	0.967079	0.528855	0.51098	0.735114	NO	NO
ENSMUSG00000002778	chr7	HAVANA	gene	45872772	45883732	+	level 2	protein_coding	Kdelr1	MGI:1915387	285.077	-0.141499	0.240098	-0.58934	0.555633	0.757994	9.80185	21.699	18.7713	21.6132	28.6968	15.2589	19.1216	12.3819	18.5909	19.2416	18.6909	15.5375	22.1683	17.1928	13.3854	NO	NO
ENSMUSG00000002781	chr7	HAVANA	gene	45896941	45917413	+	level 2	protein_coding	Tmem143	MGI:1917459	221.782	0.717245	0.236998	3.02638	0.00247504	0.0228609	8.53504	10.37	15.6962	12.9723	13.7806	8.43635	8.33972	9.79037	5.86359	7.96097	12.1826	5.00002	7.26185	6.48785	7.36697	UP	YES
ENSMUSG00000002797	chr6	HAVANA	gene	54982580	54992950	-	level 2	protein_coding	Ggct	MGI:95700	353.024	-0.384929	0.196214	-1.96178	0.0497884	0.185713	10.4627	6.99068	6.32078	7.53529	7.69742	8.25002	11.5099	8.38465	9.44911	10.826	11.113	11.9469	10.1335	12.4709	9.54273	NO	NO
ENSMUSG00000002799	chr12	HAVANA	gene	112907819	112929776	-	level 2	protein_coding	Jag2	MGI:1098270	2489.41	-0.876254	0.163858	-5.34766	8.90993e-08	4.77801e-06	28.0946	40.1633	35.363	41.7029	55.4905	63.2036	47.4855	49.0516	62.6286	70.2178	53.84	57.1421	56.8705	50.7786	55.0112	DOWN	YES
ENSMUSG00000002803	chr12	HAVANA	gene	112976482	112978945	+	level 2	protein_coding	Btbd6	MGI:3026623	251.759	0.393669	0.266755	1.47577	0.140005	0.358299	8.17441	13.4252	15.9452	19.4745	19.7647	12.6471	9.39782	9.05214	6.21837	11.9772	14.354	8.60645	13.1623	13.7501	9.62198	NO	NO
ENSMUSG00000002804	chr12	HAVANA	gene	112934291	112942124	-	level 2	protein_coding	Nudt14	MGI:1913424	490.981	-0.178044	0.232867	-0.764573	0.444526	0.677873	27.4935	43.7473	51.1154	42.0888	57.6811	33.909	34.3755	33.8192	46.7048	57.6209	46.7752	48.9459	52.1547	44.6944	45.4713	NO	NO
ENSMUSG00000002808	chr13	HAVANA	gene	19591706	19619927	-	level 2	protein_coding	Epdr1	MGI:2145369	18.2819	-0.00824289	0.723707	-0.0113898	0.990912	NA	0.45374	0.580004	0.547127	1.16953	0.53714	0.384775	0.68825	0.952195	0.420223	0.331672	1.39058	0.92709	1.15948	0.414486	0.348406	NO	NO
ENSMUSG00000002812	chr11	HAVANA	gene	60714123	60727263	-	level 2	protein_coding	Flii	MGI:1342286	1902.25	-0.451523	0.176631	-2.55631	0.0105788	0.0650983	28.1513	40.8186	45.1484	51.1933	64.1144	48.3597	49.0627	47.5035	45.5545	68.6952	69.3772	50.286	51.5933	52.6963	54.6601	NO	NO
ENSMUSG00000002814	chr11	HAVANA	gene	60740058	60777365	-	level 2	protein_coding	Top3a	MGI:1197527	776.76	0.0108163	0.219836	0.0492017	0.960759	0.981489	10.8554	21.1387	19.9747	25.7701	42.6948	19.097	17.8188	15.1566	11.1542	24.1713	31.041	16.4013	16.788	18.788	18.6074	NO	NO
ENSMUSG00000002820	chr9	HAVANA	gene	21265293	21277772	+	level 2	protein_coding	Atg4d	MGI:2444308	521.724	0.0371988	0.20746	0.179306	0.857698	0.93478	12.3821	12.6052	16.2836	15.2167	25.3293	15.139	11.871	11.2878	17.2704	18.7065	16.2247	10.8272	13.882	13.9394	16.7749	NO	NO
ENSMUSG00000002825	chr9	HAVANA	gene	21411837	21420274	+	level 2	protein_coding	Qtrt1	MGI:1931441	158.752	0.644163	0.261491	2.46342	0.0137619	0.0784611	10.2528	21.2271	16.5232	22.0462	22.1734	10.8226	7.4782	10.0577	8.77058	11.7499	10.6434	10.4319	8.69744	7.66669	9.04313	NO	NO
ENSMUSG00000002833	chr17	HAVANA	gene	56079634	56100607	+	level 2	protein_coding	Hdgfl2	MGI:1194492	5139.12	0.217904	0.14921	1.46039	0.144183	0.364694	227.671	316.121	284.497	283.68	412.768	232.874	204.369	199.716	185.383	245.254	268.563	218.133	212.122	227.217	197.955	NO	NO
ENSMUSG00000002835	chr17	HAVANA	gene	56040439	56072289	+	level 2	protein_coding	Chaf1a	MGI:1351331	931.003	0.0707384	0.212048	0.333596	0.738684	0.873805	20.8281	34.2683	33.2007	42.2904	54.5142	30.6502	31.7811	28.85	30.9473	33.7536	32.0895	26.3534	29.5065	32.2713	37.3915	NO	NO
ENSMUSG00000002844	chr16	HAVANA	gene	38444030	38452703	-	level 2	protein_coding	Adprh	MGI:1098234	1855.6	-0.583971	0.168465	-3.46643	0.000527424	0.00719773	39.4563	47.052	45.0174	56.5314	66.3531	59.4873	57.381	55.7161	62.1443	73.1631	70.0515	68.0532	67.9744	62.1852	77.0689	NO	NO
ENSMUSG00000002845	chr16	HAVANA	gene	38558698	38592162	+	level 1	protein_coding	Tmem39a	MGI:1915096	930.066	0.197428	0.17521	1.12681	0.259822	0.514945	42.1104	49.8551	52.0584	55.2557	54.17	40.9488	46.7603	58.5143	41.2693	38.0129	40.6349	28.4572	35.9405	37.3177	45.5657	NO	NO
ENSMUSG00000002846	chr16	HAVANA	gene	38498347	38522663	-	level 2	protein_coding	Timmdc1	MGI:1922139	336.061	0.0607802	0.216939	0.280172	0.779346	0.89835	15.7594	17.9844	20.4864	19.8683	19.2835	14.8873	20.4529	13.9611	11.3154	21.4736	15.6784	22.676	18.9093	17.2037	18.6684	NO	NO
ENSMUSG00000002870	chr6	HAVANA	gene	88883474	88898780	-	level 2	protein_coding	Mcm2	MGI:105380	1236.96	-0.468409	0.257086	-1.82199	0.0684564	0.230153	17.1973	28.6771	36.667	41.1083	55.7887	23.3584	30.9346	23.5769	41.8816	55.8878	48.4676	37.6692	26.9268	33.3771	42.7629	NO	NO
ENSMUSG00000002871	chr6	HAVANA	gene	88902251	88912238	+	level 1	protein_coding	Tpra1	MGI:1345190	875.707	-0.162619	0.182685	-0.890159	0.37338	0.622368	37.26	56.1944	42.6485	50.8193	87.2771	59.4095	58.8799	47.2625	39.6103	50.0931	58.5788	44.6402	41.3992	36.802	49.2265	NO	NO
ENSMUSG00000002881	chr1	HAVANA	gene	52457294	52500679	-	level 2	protein_coding	Nab1	MGI:107564	561.202	0.243159	0.194291	1.25152	0.210745	0.456187	13.3267	14.231	19.3508	14.8215	11.9479	10.0602	15.2528	14.0656	10.2456	12.2884	10.9628	13.1704	12.9592	13.8112	12.7635	NO	NO
ENSMUSG00000002885	chr8	HAVANA	gene	83723251	83741326	-	level 2	protein_coding	Adgre5	MGI:1347095	374.08	1.08842	0.289796	3.7558	0.000172787	0.00297841	10.7099	22.2946	24.5682	32.5264	37.1732	15.2157	14.6451	13.4308	6.12003	10.2664	25.2918	7.08293	11.5356	14.8698	9.79108	UP	YES
ENSMUSG00000002897	chr6	HAVANA	gene	120463247	120487559	+	level 2	protein_coding	Il17ra	MGI:107399	809.62	0.463257	0.199534	2.3217	0.0202492	0.102318	15.6878	17.0916	13.0286	22.9991	31.5872	10.775	11.3199	10.3526	10.1009	9.84783	13.8217	7.05809	8.9212	5.87207	8.89629	NO	NO
ENSMUSG00000002900	chr12	HAVANA	gene	31265234	31329644	+	level 1	protein_coding	Lamb1	MGI:96743	669.407	-0.752815	0.221971	-3.3915	0.00069511	0.00891933	9.44248	7.88449	7.66515	7.5633	11.1448	11.3278	12.1942	7.31279	13.0177	19.1502	16.1884	13.4765	11.5744	10.5058	15.0873	DOWN	YES
ENSMUSG00000002908	chr8	HAVANA	gene	70842049	70863258	-	level 2	protein_coding	Kcnn1	MGI:1933993	102.787	-1.25692	0.405075	-3.10293	0.00191616	0.0188831	0.628268	2.44609	1.51773	1.63352	2.13006	1.56579	1.98028	2.03555	2.3745	2.58271	5.62296	4.47174	3.5703	2.83099	2.43437	DOWN	YES
ENSMUSG00000002910	chr8	HAVANA	gene	70835129	70839720	-	level 2	protein_coding	Arrdc2	MGI:1918057	305.796	-0.535885	0.30018	-1.78521	0.0742267	0.242996	6.51343	11.2772	10.323	9.76713	16.5794	21.5351	14.7795	14.8026	12.7232	10.3238	10.5474	16.5388	17.4803	16.3245	11.7866	NO	NO
ENSMUSG00000002948	chr8	HAVANA	gene	4238740	4247897	+	level 2	protein_coding	Map2k7	MGI:1346871	479.663	-0.542685	0.231406	-2.34516	0.0190187	0.0981204	10.4384	20.3999	15.4096	13.0463	12.3137	16.6014	17.2278	19.0784	14.0038	15.3875	13.6325	15.7483	15.493	14.6809	21.9193	NO	NO
ENSMUSG00000002949	chr8	HAVANA	gene	4259731	4275913	-	level 2	protein_coding	Timm44	MGI:1343262	1606.98	0.0163328	0.151979	0.107468	0.914418	0.960771	60.824	103.763	84.5157	89.4662	130.615	72.5747	85.1646	64.6262	66.2901	90.6415	79.5406	74.752	80.1615	91.7826	81.3463	NO	NO
ENSMUSG00000002957	chr7	HAVANA	gene	141562173	141633011	+	level 2	protein_coding	Ap2a2	MGI:101920	1545.48	0.00519384	0.174679	0.0297337	0.976279	0.988425	23.8165	37.1074	37.7966	46.052	55.1477	31.0711	35.964	28.3795	37.7296	40.4039	40.635	28.1932	30.8425	29.6511	36.6622	NO	NO
ENSMUSG00000002963	chr7	HAVANA	gene	44857139	44862992	+	level 2	protein_coding	Pnkp	MGI:1891698	199.981	-0.716798	0.285328	-2.51219	0.0119985	0.0713542	4.81826	9.14768	7.99704	7.98014	11.9532	12.0878	7.66196	7.73361	14.5864	11.1074	12.6184	9.03544	7.66383	13.704	10.4023	NO	NO
ENSMUSG00000002968	chr7	HAVANA	gene	44876765	44892712	-	level 2	protein_coding	Med25	MGI:1922863	1579.3	-0.2243	0.153658	-1.45974	0.144362	0.364904	29.4204	43.3651	43.9566	52.7287	69.9795	55.2371	52.5965	39.1826	45.3807	57.0004	61.5692	42.154	48.3735	53.0491	50.3198	NO	NO
ENSMUSG00000002981	chr7	HAVANA	gene	19631571	19665033	-	level 2	protein_coding	Clptm1	MGI:1927155	3592.76	-0.0730033	0.187368	-0.389624	0.696814	0.84885	54.0371	79.8649	108.892	127.459	185.943	72.402	98.7061	75.431	90.5421	130.001	123.692	67.4355	105.26	104.581	111.724	NO	NO
ENSMUSG00000002983	chr7	HAVANA	gene	19606217	19629438	-	level 2	protein_coding	Relb	MGI:103289	128.23	0.414228	0.371469	1.11511	0.264804	0.519923	1.10912	7.10779	6.40988	7.65569	10.0191	4.57193	4.67705	2.17355	2.7156	3.95469	6.83339	2.43831	3.225	6.07425	1.79363	NO	NO
ENSMUSG00000002984	chr7	HAVANA	gene	19701313	19715438	-	level 2	protein_coding	Tomm40	MGI:1858259	1156.02	-0.61132	0.191701	-3.18891	0.00142808	0.0153021	34.2987	51.7222	62.8922	75.4438	100.024	75.45	86.5522	59.0913	78.8126	112.366	98.2821	78.4816	82.4445	74.488	90.4493	DOWN	YES
ENSMUSG00000002985	chr7	HAVANA	gene	19696109	19699188	-	level 2	protein_coding	Apoe	MGI:88057	753.51	-0.0257599	0.23728	-0.108563	0.913549	0.960678	35.3478	57.2772	52.236	69.5968	134.964	48.7971	18.2263	60.4649	55.6851	72.444	78.9622	29.4458	39.544	21.925	30.8123	NO	NO
ENSMUSG00000002992	chr7	HAVANA	gene	19671579	19677941	-	level 2	protein_coding	Apoc2	MGI:88054	51.0335	-0.837912	0.526079	-1.59275	0.111217	0.311781	91.0962	40.4798	98.4557	99.0227	98.4657	230.808	148.51	202.349	295.995	400.754	318.657	319.649	152.184	141.454	454.579	NO	NO
ENSMUSG00000002996	chr12	HAVANA	gene	31926254	31950535	-	level 1	protein_coding	Hbp1	MGI:894659	2107.34	-0.221584	0.267224	-0.829207	0.406987	0.648947	123.069	177.407	141.353	205.028	202.742	124.824	160.486	137.917	142.49	261.95	264.332	111.513	128.011	177.165	200.699	NO	NO
ENSMUSG00000002997	chr12	HAVANA	gene	31958476	32061296	-	level 2	protein_coding	Prkar2b	MGI:97760	1843.13	0.125155	0.216205	0.578874	0.562674	0.762963	36.8903	35.1667	47.5592	74.013	84.7366	49.7804	77.5193	46.19	37.3171	42.9819	33.5541	40.0979	53.7084	72.0143	60.5789	NO	NO
ENSMUSG00000003032	chr4	HAVANA	gene	55527143	55532466	-	level 2	protein_coding	Klf4	MGI:1342287	194.253	-0.15505	0.2786	-0.556533	0.577846	0.773899	6.11903	5.09286	6.56617	4.71211	4.86667	6.59641	5.7203	8.6693	8.74215	3.48152	4.12189	6.91915	5.85231	5.53034	5.82723	NO	NO
ENSMUSG00000003033	chr8	HAVANA	gene	72240018	72257385	+	level 2	protein_coding	Ap1m1	MGI:102776	3862.93	-0.338095	0.206161	-1.63996	0.101014	0.294084	77.311	177.993	170.453	203.9	292.813	160.976	203.359	132.705	154.503	251.206	292.742	147.615	174.525	207.316	196.555	NO	NO
ENSMUSG00000003037	chr8	HAVANA	gene	72161200	72183904	+	level 2	protein_coding	Rab8a	MGI:96960	921.907	-0.072631	0.19925	-0.364522	0.715468	0.860231	15.2702	17.5926	17.9825	21.8489	30.0175	13.7128	16.4492	14.0062	19.3424	25.081	23.4668	14.2906	20.7484	19.7228	24.5707	NO	NO
ENSMUSG00000003038	chr4	HAVANA	gene	133964738	133968650	-	level 2	protein_coding	Hmgn2	MGI:96136	3798.46	-0.118487	0.224171	-0.528557	0.597113	0.786796	369.47	201.001	281.495	352.13	324.993	196.328	444.127	454.964	488.075	269.226	372.148	292.294	447.811	394.382	505.71	NO	NO
ENSMUSG00000003039	chr8	HAVANA	gene	72219730	72224418	+	level 2	protein_coding	Fam32a	MGI:1915172	3779.56	-0.645838	0.173606	-3.72013	0.000199118	0.00335076	81.375	92.6873	97.5979	112.073	124.303	100.678	141.734	114.026	142.935	169.534	165.365	138.435	138.499	157.375	167.258	DOWN	YES
ENSMUSG00000003051	chr1	HAVANA	gene	135253575	135258568	-	level 2	protein_coding	Elf3	MGI:1101781	90.1313	-0.514707	0.365974	-1.40641	0.159604	0.389058	3.25644	2.88052	3.35717	3.74536	4.41072	3.14356	1.96078	2.93414	4.85483	8.31748	3.9926	3.57799	5.03271	4.17638	5.21927	NO	NO
ENSMUSG00000003062	chr13	HAVANA	gene	19357676	19395795	-	level 2	protein_coding	Stard3nl	MGI:1923455	2241.94	-0.178098	0.182076	-0.978149	0.328	0.583674	136.291	175.922	179.166	199.345	211.062	118.392	181.251	144.313	154.898	212.599	242.537	160.333	149.885	176.393	180.5	NO	NO
ENSMUSG00000003068	chr10	HAVANA	gene	80115803	80130682	+	level 2	protein_coding	Stk11	MGI:1341870	1163.33	-0.274391	0.26806	-1.02362	0.306015	0.562952	32.7799	41.9683	42.1227	60.944	69.0207	57.762	47.2839	56.9692	72.6465	38.006	34.7539	47.5814	63.1517	52.8427	42.3892	NO	NO
ENSMUSG00000003072	chr10	HAVANA	gene	80138632	80145818	+	level 2	protein_coding	Atp5d	MGI:1913293	4067.44	-0.262461	0.191689	-1.3692	0.170937	0.405144	189.238	321.488	316.414	311.58	487.795	258.163	291.567	222.18	331.342	383.614	373.907	288.849	365.234	333.201	352.584	NO	NO
ENSMUSG00000003099	chr7	HAVANA	gene	17004640	17027924	-	level 2	protein_coding	Ppp5c	MGI:102666	2113.94	-0.3303	0.176018	-1.87651	0.0605854	0.211413	58.6543	81.8519	87.9552	114.541	141.543	81.6113	104.891	85.0418	89.5161	121.67	130.348	95.0019	102.803	111.215	100.745	NO	NO
ENSMUSG00000003119	chr11	HAVANA	gene	98203059	98278504	+	level 2	protein_coding	Cdk12	MGI:1098802	1962.72	-0.380364	0.178002	-2.13685	0.0326101	0.140255	31.7671	49.2101	40.6312	34.9595	30.3915	49.5467	47.6356	57.8955	52.2846	42.1085	37.1091	40.2046	51.3792	48.6243	44.7867	NO	NO
ENSMUSG00000003123	chr7	HAVANA	gene	25379527	25398710	-	level 2	protein_coding	Lipe	MGI:96790	235.083	-0.128557	0.266367	-0.482631	0.629358	0.808368	7.13358	8.92291	7.41155	8.04462	13.3023	11.0698	7.74926	9.23627	10.6229	8.50228	10.3529	7.86089	10.2195	10.0299	5.3535	NO	NO
ENSMUSG00000003131	chr9	HAVANA	gene	45962859	46012690	-	level 2	protein_coding	Pafah1b2	MGI:108415	3068.86	-0.257621	0.171296	-1.50395	0.132594	0.346566	34.0778	45.9881	40.4679	49.873	54.638	34.0102	47.7163	38.2484	42.3164	57.6772	61.5072	39.9845	41.6091	51.6992	50.2799	NO	NO
ENSMUSG00000003134	chr1	HAVANA	gene	39371492	39478755	-	level 2	protein_coding	Tbc1d8	MGI:1927225	551.621	-0.37593	0.228476	-1.64538	0.0998914	0.292191	10.4854	10.1976	9.48123	16.285	18.9553	10.7833	10.0442	7.41042	13.9216	21.492	12.8891	11.6138	9.99321	11.379	14.8751	NO	NO
ENSMUSG00000003135	chr1	HAVANA	gene	39534992	39546889	+	level 2	protein_coding	Cnot11	MGI:106580	1337.17	-0.208238	0.16522	-1.26036	0.207538	0.452666	27.2512	28.692	35.5541	44.0971	46.6401	32.8464	46.9073	38.1423	37.3294	43.323	33.8016	35.5719	45.0357	52.234	44.9519	NO	NO
ENSMUSG00000003153	chr6	HAVANA	gene	122727809	122801640	-	level 2	protein_coding	Slc2a3	MGI:95757	80.2662	0.195288	0.40107	0.486916	0.626318	0.806473	2.57055	2.02156	1.55748	1.26459	1.44267	1.14582	1.70737	1.16509	1.00465	1.50227	2.83054	1.30386	2.4784	1.19059	1.11289	NO	NO
ENSMUSG00000003154	chr6	HAVANA	gene	122819914	122845366	+	level 2	protein_coding	Foxj2	MGI:1926805	2137.27	-0.271032	0.189139	-1.43298	0.151865	0.377695	27.7746	33.2673	31.2552	40.8701	45.073	39.8211	40.2608	40.12	29.1535	39.7408	38.308	38.6347	43.2804	48.3714	41.3041	NO	NO
ENSMUSG00000003161	chr5	HAVANA	gene	8046078	8069379	+	level 2	protein_coding	Sri	MGI:98419	59.4631	0.538415	0.3667	1.46827	0.14203	0.361256	5.91195	3.78563	5.05053	3.94164	2.77582	3.34721	2.6319	3.12397	0.816531	3.96342	2.91746	4.15949	3.4178	3.70565	3.65958	NO	NO
ENSMUSG00000003166	chr16	HAVANA	gene	17839482	17898562	-	level 1	protein_coding	Dgcr2	MGI:892866	2382.52	0.0704209	0.166846	0.422071	0.672973	0.836548	49.7517	86.981	69.7487	102.617	98.1422	50.0042	59.2951	62.5506	76.2205	84.395	99.3482	60.9111	59.7464	72.9938	67.9784	NO	NO
ENSMUSG00000003184	chr7	HAVANA	gene	44997648	45002848	+	level 2	protein_coding	Irf3	MGI:1859179	1133.07	-0.343274	0.197655	-1.73673	0.0824345	0.259276	58.6695	88.3723	83.9568	62.1354	106.7	143.267	77.9354	100.94	81.4818	62.3228	82.2074	75.7847	85.1383	88.57	75.6184	NO	NO
ENSMUSG00000003190	chr7	HAVANA	gene	44991222	44998712	-	level 2	protein_coding	Bcl2l12	MGI:1922986	67.2543	-0.282924	0.375929	-0.7526	0.451691	0.682314	5.6962	6.09168	6.92495	6.16615	9.57252	12.0784	8.99038	11.9123	7.64151	8.42946	6.67017	9.30697	14.7325	12.4964	11.406	NO	NO
ENSMUSG00000003198	chr17	HAVANA	gene	55892093	55898928	+	level 2	protein_coding	Zfp959	MGI:2385058	269.327	-0.461969	0.280821	-1.64506	0.0999566	0.292282	8.00027	14.2208	6.03507	14.456	12.8118	11.2055	8.30509	4.12931	19.6804	14.428	21.45	11.6186	13.6418	18.374	17.6685	NO	NO
ENSMUSG00000003199	chr17	HAVANA	gene	56005711	56016790	+	level 1	protein_coding	Mpnd	MGI:1915297	111.447	0.00778455	0.357517	0.0217739	0.982628	0.991417	3.58737	6.55809	6.90592	6.09445	9.79967	8.60399	6.62132	3.69984	3.86408	4.99205	7.18163	6.1441	7.85447	10.6985	6.63508	NO	NO
ENSMUSG00000003200	chr17	HAVANA	gene	56016750	56036635	-	level 2	protein_coding	Sh3gl1	MGI:700010	1300.79	0.0790464	0.20898	0.378248	0.705246	0.854385	30.8547	60.86	65.6358	89.752	114.99	43.5488	54.0835	49.8192	44.4117	73.887	86.4232	42.6447	55.2503	61.0207	57.6613	NO	NO
ENSMUSG00000003206	chr17	HAVANA	gene	55952640	55957022	+	level 2	protein_coding	Ebi3	MGI:1354171	18.7663	-0.860368	0.685547	-1.25501	0.209475	NA	1.48954	1.9281	1.33001	0.567788	1.55718	2.54074	2.27409	2.02214	3.44846	1.26111	2.07698	2.80265	1.23909	2.24234	1.29188	NO	NO
ENSMUSG00000003208	chr17	HAVANA	gene	55959099	55968285	+	level 2	protein_coding	Yju2	MGI:1920136	504.082	-0.47479	0.197018	-2.40989	0.0159575	0.0868783	12.1826	31.077	23.6032	18.712	36.7291	30.4528	29.7842	21.4982	30.138	26.0841	30.0601	23.4771	26.7626	31.5221	26.871	NO	NO
ENSMUSG00000003226	chr10	HAVANA	gene	58446920	58494356	+	level 2	protein_coding	Ranbp2	MGI:894323	2819.6	0.159962	0.164871	0.970222	0.331936	0.58754	34.9012	33.5723	30.863	34.4601	25.5072	32.9872	30.7603	32.8891	26.2321	31.9897	29.8599	24.9889	24.8721	30.6745	31.0952	NO	NO
ENSMUSG00000003228	chr19	HAVANA	gene	60889749	61095968	+	level 2	protein_coding	Grk5	MGI:109161	222.221	-0.243329	0.309877	-0.785241	0.432312	0.668441	1.02673	1.56312	1.54788	1.55347	1.17353	13.1403	10.8499	2.57404	1.21629	1.3436	8.55619	1.99744	7.89348	5.49406	7.87488	NO	NO
ENSMUSG00000003233	chr16	HAVANA	gene	20516982	20534010	+	level 2	protein_coding	Dvl3	MGI:108100	1058.9	-0.543278	0.174942	-3.10548	0.00189969	0.0187642	17.7083	19.9248	16.9255	17.8374	26.9839	24.231	29.412	22.292	21.83	25.1465	20.5646	26.2821	23.4614	24.2629	30.0155	NO	NO
ENSMUSG00000003234	chr16	HAVANA	gene	20548577	20561379	+	level 2	protein_coding	Abcf3	MGI:1351656	2678.45	0.0487893	0.187213	0.260608	0.794395	0.905487	65.3466	104.915	97.9242	122.508	146.872	71.1473	80.531	82.1815	102.145	108.044	112.638	75.4462	71.0351	98.1733	88.7374	NO	NO
ENSMUSG00000003235	chr16	HAVANA	gene	20498817	20509323	+	level 2	protein_coding	Eif2b5	MGI:2446176	1993.53	-0.354474	0.159982	-2.21572	0.026711	0.122663	41.5625	73.6572	62.9202	80.3657	105.868	62.4104	85.6171	65.113	71.8338	89.2967	91.9894	65.1646	83.7437	85.7891	93.5535	NO	NO
ENSMUSG00000003269	chr7	HAVANA	gene	45806637	45814581	-	level 2	protein_coding	Cyth2	MGI:1334255	2041.79	-0.047966	0.201834	-0.23765	0.812152	0.915737	51.7577	82.6445	109.394	105.615	145.723	74.853	81.5404	66.699	71.9193	92.2388	112.167	77.8777	79.4689	89.6782	74.5414	NO	NO
ENSMUSG00000003279	chr17	HAVANA	gene	69969073	70821413	+	level 2	protein_coding	Dlgap1	MGI:1346065	118.056	0.179826	0.368428	0.488091	0.625486	0.806127	1.44858	2.78292	2.76628	1.7159	2.3906	3.57321	1.98482	1.22162	1.96268	4.10576	1.84747	1.44885	3.84646	1.90729	2.52834	NO	NO
ENSMUSG00000003282	chr4	HAVANA	gene	3900996	3938423	-	level 2	protein_coding	Plag1	MGI:1891916	163.254	0.352422	0.306784	1.14876	0.250653	0.504235	4.99862	4.32992	2.77387	3.69066	3.40631	4.79922	2.83309	3.55006	2.07474	3.00885	2.97326	2.58709	2.42447	2.31659	2.39997	NO	NO
ENSMUSG00000003299	chr9	HAVANA	gene	21002738	21008839	+	level 2	protein_coding	Mrpl4	MGI:2137210	2962.11	-0.302302	0.170176	-1.77641	0.0756659	0.245787	131.609	203.682	197.589	201.092	319.677	173.895	202.943	153.631	177.007	282.18	285.333	209.991	219.909	236.345	233.81	NO	NO
ENSMUSG00000003308	chr9	HAVANA	gene	21229730	21239361	-	level 2	protein_coding	Keap1	MGI:1858732	808.31	-0.0419416	0.184383	-0.22747	0.820058	0.919488	25.7963	46.6257	34.7178	45.0296	76.9437	37.193	33.5772	25.2439	30.4676	42.7491	55.0353	35.6101	33.8707	35.3416	43.2808	NO	NO
ENSMUSG00000003309	chr9	HAVANA	gene	21294275	21312337	-	level 2	protein_coding	Ap1m2	MGI:1336974	1130.39	0.000485121	0.194183	0.00249827	0.998007	0.998782	39.9073	56.9924	64.4166	76.0116	100.37	38.9288	55.6501	51.2458	55.4578	68.5775	75.6682	51.3525	57.6529	56.6385	66.4502	NO	NO
ENSMUSG00000003316	chr8	HAVANA	gene	111154421	111259216	-	level 2	protein_coding	Glg1	MGI:104967	2423.39	0.709719	0.17147	4.13902	3.48787e-05	0.00080612	31.0482	49.6059	47.245	45.5294	62.3704	27.2026	27.5771	24.7367	19.841	25.9742	35.3034	24.8262	28.9845	30.4578	24.7376	UP	YES
ENSMUSG00000003344	chr10	HAVANA	gene	80642617	80657071	-	level 2	protein_coding	Btbd2	MGI:1933831	1219.76	-0.178457	0.201392	-0.886116	0.375555	0.624292	39.7362	35.9413	49.3281	34.2684	155.108	43.529	41.0341	31.6626	54.5682	37.1078	30.0088	49.0923	51.2571	35.6747	43.273	NO	NO
ENSMUSG00000003345	chr10	HAVANA	gene	80622838	80640749	+	level 2	protein_coding	Csnk1g2	MGI:1920014	1370.28	-0.41477	0.21842	-1.89896	0.0575701	0.20393	39.6652	39.7364	44.0823	42.0586	104.833	50.4938	43.2904	46.6181	61.7567	44.9728	37.4204	55.2391	61.952	51.0656	45.3909	NO	NO
ENSMUSG00000003346	chr10	HAVANA	gene	80583654	80590341	-	level 1	protein_coding	Abhd17a	MGI:106388	1715.27	-0.00450106	0.200378	-0.0224628	0.982079	0.991182	87.2548	100.795	133.026	118.011	176.335	80.0906	100.772	68.7456	116.285	131.491	116.498	110.119	119.632	114.482	124.027	NO	NO
ENSMUSG00000003348	chr10	HAVANA	gene	80685253	80701977	-	level 2	protein_coding	Mob3a	MGI:3050117	50.1598	-0.100731	0.447411	-0.225142	0.821868	0.920608	5.37438	6.78792	5.68723	10.4116	7.3777	8.18168	9.97561	5.79183	13.4577	11.0087	9.34861	6.34136	8.67935	3.768	12.6516	NO	NO
ENSMUSG00000003352	chr15	HAVANA	gene	98630840	98644529	+	level 2	protein_coding	Cacnb3	MGI:103307	547.884	-0.0353487	0.238154	-0.148428	0.882005	0.947413	14.3707	20.7831	20.7253	23.0029	26.3157	23.2856	16.2925	21.8025	19.1484	14.4532	15.6413	21.6683	17.906	22.0701	16.34	NO	NO
ENSMUSG00000003354	chr15	HAVANA	gene	98708207	98723336	+	level 2	protein_coding	Ccdc65	MGI:2146001	87.7696	-0.655236	0.377322	-1.73654	0.0824679	0.259329	1.7907	3.27297	1.72346	4.07224	5.7687	4.12673	4.55896	3.93695	2.72181	3.30935	6.0332	4.29078	4.72447	6.20266	3.0507	NO	NO
ENSMUSG00000003360	chr15	HAVANA	gene	98645134	98662894	-	level 2	protein_coding	Ddx23	MGI:1921601	256.323	-0.598033	0.295161	-2.02612	0.0427521	0.168736	12.3331	12.1876	10.1631	10.3534	16.365	17.1518	11.8598	12.2275	15.536	15.9053	10.0677	17.0154	19.2937	11.7433	14.9944	NO	NO
ENSMUSG00000003363	chr7	HAVANA	gene	27532000	27553218	-	level 2	protein_coding	Pld3	MGI:1333782	768.773	0.136296	0.240836	0.565929	0.571442	0.769253	17.3053	36.4577	37.8563	46.5294	58.4143	23.7847	36.8577	21.1228	29.5175	33.4003	45.9189	26.3803	31.6817	37.8756	30.145	NO	NO
ENSMUSG00000003378	chr7	HAVANA	gene	25009849	25072346	-	level 2	protein_coding	Grik5	MGI:95818	385.618	0.569667	0.72952	0.780879	0.434874	0.670212	7.29783	6.8154	6.29576	9.64914	23.4902	29.778	14.8617	8.43921	5.14339	2.93628	4.31006	4.36662	15.104	12.2243	4.16776	NO	NO
ENSMUSG00000003380	chr7	HAVANA	gene	24969752	24972754	-	level 2	protein_coding	Rabac1	MGI:1201692	1944.87	-0.429111	0.185453	-2.31385	0.0206761	0.103528	121.248	181.095	195.729	201.56	266.743	169.683	227.201	154.805	244.967	283.462	262.751	205.545	231.017	225.587	240.022	NO	NO
ENSMUSG00000003382	chr3	HAVANA	gene	87525407	87540156	+	level 2	protein_coding	Etv3	MGI:1350926	294.324	-0.0791803	0.248563	-0.318552	0.750066	0.880602	4.27591	3.94052	5.729	6.36765	8.12999	7.02354	7.73598	6.67456	3.98585	5.14828	4.75611	6.62097	3.94065	4.58907	4.73553	NO	NO
ENSMUSG00000003402	chr9	HAVANA	gene	22002806	22014222	+	level 2	protein_coding	Prkcsh	MGI:107877	992.924	-0.234143	0.186332	-1.25659	0.208901	0.454307	23.8733	45.6742	44.3703	47.9371	69.0899	50.3455	54.9545	39.3064	41.9239	46.7522	67.7419	40.4627	53.9875	52.6729	41.663	NO	NO
ENSMUSG00000003411	chr4	HAVANA	gene	108879063	108943324	+	level 2	protein_coding	Rab3b	MGI:1917158	115.874	0.354219	0.359937	0.984115	0.325059	0.581182	3.09007	5.11331	6.91636	8.2721	5.72443	2.20738	5.55796	3.51298	2.12128	3.70631	4.61297	3.07211	5.75409	4.03046	4.15727	NO	NO
ENSMUSG00000003418	chr2	HAVANA	gene	13651021	13794064	-	level 2	protein_coding	St8sia6	MGI:2386797	239.637	1.24486	0.210197	5.92233	3.17414e-09	2.45393e-07	4.58521	5.12028	4.01463	4.64304	4.37555	2.26081	2.62087	1.86841	1.68216	2.12459	2.64228	1.55457	2.36902	2.37514	2.36771	UP	YES
ENSMUSG00000003420	chr7	HAVANA	gene	45092990	45103851	-	level 2	protein_coding	Fcgrt	MGI:103017	33.1824	0.0199966	0.591184	0.0338246	0.973017	0.986738	2.04429	2.58932	1.1762	1.80161	3.23501	2.38932	0.731383	2.63728	2.01437	2.35011	3.23477	0.769929	0.202287	2.25524	0.439611	NO	NO
ENSMUSG00000003421	chr7	HAVANA	gene	45062429	45078210	+	level 2	protein_coding	Nosip	MGI:1913644	468.959	-0.6303	0.191109	-3.29811	0.000973381	0.0114988	14.0299	23.3989	24.5149	16.5864	29.197	25.4617	31.2158	24.5096	28.3969	31.8582	26.1261	28.1872	25.7623	30.1478	27.7011	DOWN	YES
ENSMUSG00000003423	chr7	HAVANA	gene	45154303	45160065	+	level 2	protein_coding	Pih1d1	MGI:1916095	896.63	-0.309061	0.179692	-1.71995	0.0854414	0.264537	43.7482	80.5504	76.3264	70.1801	108.601	91.062	90.7165	56.6836	80.5132	103.864	100.638	69.7076	94.8854	92.0564	79.6156	NO	NO
ENSMUSG00000003429	chr7	HAVANA	gene	45122379	45124439	-	level 2	protein_coding	Rps11	MGI:1351329	7862.94	-0.338163	0.147691	-2.28966	0.0220411	0.107909	1334.38	1529.47	1556.03	1317.15	1362.81	1608.04	1624.29	1557.75	1884.67	1571.56	1428.73	1811.18	1846.42	1736.81	1473.26	NO	NO
ENSMUSG00000003435	chr7	HAVANA	gene	28314891	28338746	-	level 2	protein_coding	Supt5	MGI:1202400	2929.33	-0.526694	0.184612	-2.85298	0.00433114	0.0342373	52.6957	107.025	85.8783	98.2888	135.054	118.056	114.888	104.32	120.559	131.78	159.449	101.331	114.163	122.901	120.908	NO	NO
ENSMUSG00000003436	chr7	HAVANA	gene	28293553	28302238	-	level 2	protein_coding	Dll3	MGI:1096877	235.505	0.410331	0.256023	1.60271	0.108999	0.308051	8.50415	12.3403	11.616	9.45882	10.734	11.9497	12.5318	10.1084	6.58005	5.471	7.35359	7.33242	9.58268	9.65076	7.02631	NO	NO
ENSMUSG00000003437	chr7	HAVANA	gene	28392951	28399388	+	level 2	protein_coding	Paf1	MGI:1923988	1790.32	0.215307	0.149565	1.43956	0.149992	0.374605	91.4476	124.047	98.6006	114.933	130.976	98.3613	95.1785	82.5001	91.4836	94.1751	103.545	69.1429	93.1269	97.9456	77.835	NO	NO
ENSMUSG00000003438	chr7	HAVANA	gene	28305516	28312072	-	level 2	protein_coding	Timm50	MGI:1913775	3350.75	-0.260893	0.20643	-1.26383	0.20629	0.45166	111.119	232.925	214.203	246.565	360.238	148.168	236.448	159.03	216.433	288.587	300.876	187.729	214.839	211.914	233.211	NO	NO
ENSMUSG00000003444	chr7	HAVANA	gene	28386146	28392708	-	level 2	protein_coding	Med29	MGI:1914474	773.043	0.205256	0.18482	1.11057	0.266753	0.521697	52.7068	94.4368	78.8255	89.7004	101.098	51.0513	73.4125	46.6361	54.0461	80.5698	81.6642	54.924	85.7039	72.0169	67.1813	NO	NO
ENSMUSG00000003452	chr6	HAVANA	gene	149408886	149563329	+	level 1	protein_coding	Bicd1	MGI:1101760	247.62	0.579256	0.29336	1.97456	0.0483182	0.182411	4.75627	5.08467	4.7508	3.77684	5.35794	7.59406	4.43372	5.40777	1.4353	3.41556	3.44338	2.11061	5.92076	3.71022	4.10312	NO	NO
ENSMUSG00000003458	chr1	HAVANA	gene	172066013	172082795	-	level 2	protein_coding	Ncstn	MGI:1891700	1157.59	-0.133182	0.201256	-0.661752	0.50813	0.723054	16.7567	40.7294	36.3247	42.7571	61.3806	44.7232	50.5059	28.0628	28.4497	43.7599	63.7142	29.4331	37.6476	46.8636	40.5034	NO	NO
ENSMUSG00000003464	chr1	HAVANA	gene	172126755	172136493	+	level 2	protein_coding	Pex19	MGI:1334458	856.957	-0.422087	0.205569	-2.05326	0.0400476	0.1607	23.8303	32.9155	34.9175	39.396	40.7826	31.0876	39.4336	33.9042	37.448	57.0555	48.9131	43.4969	37.6764	41.8407	48.0924	NO	NO
ENSMUSG00000003500	chr6	HAVANA	gene	29200434	29216364	-	level 2	protein_coding	Impdh1	MGI:96567	217.323	-0.370614	0.308589	-1.201	0.229752	0.479637	5.47169	13.9199	5.27388	10.2909	14.7688	7.79867	9.79509	5.80249	8.87133	7.02764	10.7016	7.77161	5.3597	7.81828	6.33871	NO	NO
ENSMUSG00000003526	chr16	HAVANA	gene	18060357	18090203	-	level 1	protein_coding	Prodh	MGI:97770	285.952	-0.380479	0.229533	-1.65762	0.0973943	0.287772	6.54657	11.2561	7.99587	9.20023	17.4501	13.98	8.70199	8.87313	8.92954	12.0874	14.434	8.46039	14.7551	14.8809	10.7186	NO	NO
ENSMUSG00000003527	chr16	HAVANA	gene	17900709	17911348	-	level 2	protein_coding	Ess2	MGI:107854	1262.12	-0.0886797	0.213296	-0.415759	0.677586	0.838869	27.6808	44.9469	44.0163	68.1949	77.8627	39.1191	49.4663	34.9967	39.8204	56.0698	69.6011	40.7669	44.6347	45.6633	50.5919	NO	NO
ENSMUSG00000003528	chr16	HAVANA	gene	17925223	17928219	-	level 2	protein_coding	Slc25a1	MGI:1345283	1876.95	-0.257956	0.200711	-1.28521	0.198718	0.441855	61.0364	109.577	104.556	125.514	156.393	85.9606	111.239	76.7468	95.1546	149.598	156.658	108.317	103.687	111.101	123.598	NO	NO
ENSMUSG00000003531	chr16	HAVANA	gene	18052860	18071632	+	level 1	protein_coding	Dgcr6	MGI:1202877	1327.63	0.26603	0.191398	1.38993	0.164549	0.39587	96.1491	137.825	138.522	146.917	214.384	88.5766	108.267	71.2972	117.666	120.538	126.818	93.8105	123.292	119.557	87.6445	NO	NO
ENSMUSG00000003534	chr17	HAVANA	gene	35681567	35704621	-	level 2	protein_coding	Ddr1	MGI:99216	108.801	-0.102496	0.329067	-0.311476	0.755439	0.883756	2.47479	1.36121	1.56939	3.09816	1.55627	1.59545	2.11021	1.51429	2.53289	2.69764	3.89507	2.7268	1.75012	3.02299	2.39455	NO	NO
ENSMUSG00000003541	chr17	HAVANA	gene	35821684	35822923	+	level 2	protein_coding	Ier3	MGI:104814	34.0133	-0.396724	0.578149	-0.686196	0.492589	0.712118	1.23815	3.38973	1.6421	1.9444	3.84405	2.33104	1.39585	3.41656	2.68349	2.16535	4.45868	1.64695	4.39265	0.766182	2.22532	NO	NO
ENSMUSG00000003546	chr17	HAVANA	gene	46630624	46646022	-	level 2	protein_coding	Klc4	MGI:1922014	702.995	-0.105475	0.1991	-0.529756	0.596281	0.786442	15.6428	35.5537	30.2986	35.9497	48.0419	23.6662	26.6272	24.3662	28.5476	33.919	41.0215	23.3607	27.7135	28.4985	26.9417	NO	NO
ENSMUSG00000003549	chr7	HAVANA	gene	19344778	19356524	+	level 2	protein_coding	Ercc1	MGI:95412	500.18	-1.58751	0.227052	-6.99183	2.71314e-12	3.88432e-10	9.7577	22.8473	19.9925	17.6869	34.1293	43.5633	47.6054	38.0051	42.1483	65.8019	69.3077	40.3505	47.6048	53.2425	43.5711	DOWN	YES
ENSMUSG00000003555	chr19	HAVANA	gene	46667165	46673172	-	level 2	protein_coding	Cyp17a1	MGI:88586	7.52706	-1.00395	1.02058	-0.983705	0.325261	NA	0.210678	0.085944	0	0.029801	0	0.516514	0.287765	0	0.238645	0.283282	0.115739	0.343792	0.284053	0	0.045933	NO	NO
ENSMUSG00000003559	chr19	HAVANA	gene	46707458	46741099	+	level 2	protein_coding	As3mt	MGI:1929882	108.371	-0.00921966	0.297957	-0.0309429	0.975315	0.987848	5.68541	6.70381	6.94366	6.07715	5.98635	6.1823	5.04279	6.54441	3.44389	6.59122	7.1567	6.55051	7.18999	5.16288	5.09713	NO	NO
ENSMUSG00000003573	chr8	HAVANA	gene	70282827	70294361	+	level 1	protein_coding	Homer3	MGI:1347359	13.3177	-0.0204148	0.926484	-0.0220347	0.98242	NA	0.953742	0.792489	0.722705	1.17293	1.2226	2.22953	0.534338	0.70222	1.69352	1.09273	1.08977	0.666811	1.35515	0.651357	1.19619	NO	NO
ENSMUSG00000003575	chr8	HAVANA	gene	70382355	70439579	-	level 2	protein_coding	Crtc1	MGI:2142523	701	-0.146964	0.202005	-0.727525	0.466904	0.694114	5.43153	12.781	13.6444	12.5784	12.7115	11.4001	12.3745	10.9545	11.1816	11.1469	14.2712	8.6245	11.0386	10.0445	10.0257	NO	NO
ENSMUSG00000003581	chr11	HAVANA	gene	4135202	4141172	+	level 2	protein_coding	Rnf215	MGI:1918923	64.2671	-0.212679	0.367518	-0.57869	0.562798	0.762975	1.92481	2.29303	3.72932	2.97725	6.36757	4.14992	2.77072	3.6178	3.90993	3.4531	3.4015	2.87925	3.08728	2.85671	2.32129	NO	NO
ENSMUSG00000003604	chr2	HAVANA	gene	112492964	112634573	+	level 2	protein_coding	Aven	MGI:1921518	439.992	-1.1662	0.274829	-4.24339	2.2017e-05	0.000555346	4.93714	4.43596	6.2096	4.85574	8.56774	8.79588	10.0659	6.78596	14.8542	12.8601	5.05062	11.5173	13.2579	11.1756	12.1122	DOWN	YES
ENSMUSG00000003617	chr3	HAVANA	gene	19957054	20009145	+	level 1	protein_coding	Cp	MGI:88476	46.5698	-0.333294	0.615525	-0.541479	0.588177	0.78144	1.65137	0.816602	1.46312	0.535823	0.507618	1.20109	1.01496	1.58644	3.61281	2.44116	1.25736	1.41245	1.53777	0.129938	0.521221	NO	NO
ENSMUSG00000003623	chr5	HAVANA	gene	8966033	8997324	-	level 2	protein_coding	Crot	MGI:1921364	1253.01	-0.616034	0.242411	-2.54128	0.0110448	0.0673385	22.0894	35.941	24.9391	38.8025	36.6826	33.774	54.2867	36.2827	34.9403	51.3322	68.763	38.0343	28.7451	48.9682	59.6717	NO	NO
ENSMUSG00000003644	chr4	HAVANA	gene	133847290	133887797	-	level 2	protein_coding	Rps6ka1	MGI:104558	346.297	-0.256082	0.27479	-0.931916	0.35138	0.605069	3.7543	13.7685	10.0711	13.0412	20.8975	8.35743	9.65781	6.60871	10.7488	12.6536	14.4683	12.0657	14.866	10.3136	12.6104	NO	NO
ENSMUSG00000003657	chr8	HAVANA	gene	110137502	110168210	-	level 2	protein_coding	Calb2	MGI:101914	21.2157	0.459281	0.602112	0.762784	0.445592	NA	2.17365	1.38628	1.07617	2.08182	1.34071	0.625928	1.28789	1.26994	1.53601	1.89243	0.912448	0.508357	1.47758	1.55076	0.84567	NO	NO
ENSMUSG00000003660	chr2	HAVANA	gene	127208386	127240451	+	level 2	protein_coding	Snrnp200	MGI:2444401	6765.48	-0.532814	0.195448	-2.72612	0.0064084	0.0457886	49.6672	83.315	82.6473	97.2588	123.009	82.5318	112.041	90.2666	99.0584	129.043	160.021	94.2961	98.0882	114.192	116.605	NO	NO
ENSMUSG00000003662	chr2	HAVANA	gene	127240938	127247816	-	level 2	protein_coding	Ciao1	MGI:1346998	1825.48	-0.125834	0.150344	-0.836979	0.402604	0.645509	41.5585	57.1136	59.4991	60.134	71.5973	47.8611	54.145	56.0858	52.1791	68.8714	59.0168	53.7225	71.1881	63.0284	54.3758	NO	NO
ENSMUSG00000003680	chr19	HAVANA	gene	8774487	8786417	-	level 1	protein_coding	Taf6l	MGI:2444957	479.819	0.714339	0.242442	2.94644	0.00321458	0.0275979	15.6612	26.6207	34.4225	38.6669	40.4756	15.8167	18.1647	12.3727	18.9559	23.9244	31.3938	17.0659	18.0643	20.0569	22.5605	UP	YES
ENSMUSG00000003721	chr1	HAVANA	gene	121304353	121332589	-	level 2	protein_coding	Insig2	MGI:1920249	1055.44	0.468209	0.186052	2.51654	0.0118512	0.0709147	33.7917	42.174	47.6135	53.7279	56.371	30.4984	31.9733	31.5399	24.5413	35.1203	43.7992	29.2116	34.2222	36.6892	33.7455	NO	NO
ENSMUSG00000003731	chr4	HAVANA	gene	129643980	129672767	-	level 2	protein_coding	Kpna6	MGI:1100836	1110.73	-0.621814	0.148381	-4.19066	2.7815e-05	0.0006699	14.6739	16.5213	15.954	14.4017	15.9634	21.7523	23.3468	22.408	19.4515	22.701	21.1069	22.0019	22.1455	21.9048	22.2555	DOWN	YES
ENSMUSG00000003746	chr10	HAVANA	gene	53904785	54076609	-	level 1	protein_coding	Man1a	MGI:104677	121.419	-0.0359106	0.349356	-0.102791	0.918129	0.962187	2.19962	3.29961	3.11913	1.56644	2.21456	2.2741	3.19865	1.87558	1.62248	2.73164	4.32793	1.73722	4.47827	1.30485	2.45378	NO	NO
ENSMUSG00000003752	chr7	HAVANA	gene	27207172	27228661	-	level 1	protein_coding	Itpkc	MGI:2442554	88.1623	0.420024	0.437898	0.959183	0.337467	0.59257	1.05062	3.99446	4.27948	7.05984	11.4973	1.09218	3.60439	1.99151	1.24344	5.27203	3.59068	2.62559	1.56154	3.46866	2.61527	NO	NO
ENSMUSG00000003762	chr7	HAVANA	gene	27233023	27257950	+	level 2	protein_coding	Coq8b	MGI:1924139	604.251	0.559294	0.204663	2.73275	0.00628075	0.0451059	22.5241	46.3249	44.0818	59.9499	87.29	32.7813	34.0882	28.5392	30.5867	30.1668	43.1543	24.5383	37.8094	31.5302	32.9074	NO	NO
ENSMUSG00000003778	chr18	HAVANA	gene	34598615	34624601	-	level 2	protein_coding	Brd8	MGI:1925906	2107.59	0.234454	0.198658	1.18019	0.237925	0.489142	62.17	66.3304	53.5591	53.8332	69.6691	58.2422	48.7776	60.655	45.9956	42.0229	45.0858	40.9555	41.3	54.616	45.5186	NO	NO
ENSMUSG00000003779	chr18	HAVANA	gene	34624613	34633277	+	level 2	protein_coding	Kif20a	MGI:1201682	576.231	0.405932	0.252534	1.60744	0.107959	0.306173	17.8502	35.6504	30.1893	39.4848	57.6291	23.6196	29.6663	20.8106	21.9649	33.2515	46.0921	19.5947	28.8566	27.1127	29.4341	NO	NO
ENSMUSG00000003808	chr8	HAVANA	gene	84856989	84869257	+	level 2	protein_coding	Farsa	MGI:1913840	1862.11	-0.259833	0.161379	-1.61008	0.107381	0.305149	57.1258	107.434	100.345	100.754	149.37	80.5832	92.2415	94.5685	89.3718	125.953	92.1591	87.9746	91.3211	97.3238	86.6519	NO	NO
ENSMUSG00000003809	chr8	HAVANA	gene	84886393	84893921	-	level 2	protein_coding	Gcdh	MGI:104541	287.124	0.255313	0.228483	1.11743	0.263812	0.519096	13.2097	11.3892	14.7119	14.5855	16.2592	11.9855	16.1858	11.6513	12.4694	9.55268	22.4251	11.3968	12.8539	11.4156	17.3181	NO	NO
ENSMUSG00000003810	chr4	HAVANA	gene	116306762	116464183	-	level 2	protein_coding	Mast2	MGI:894676	2047.08	-0.0886644	0.161177	-0.550107	0.582246	0.776956	36.6826	33.936	36.3331	42.3866	56.1929	35.0769	34.1781	31.9224	41.3663	40.7602	31.1761	38.9109	34.4391	30.9962	35.3204	NO	NO
ENSMUSG00000003812	chr8	HAVANA	gene	84908560	84922915	+	level 1	protein_coding	Dnase2a	MGI:1329019	52.3506	-0.122746	0.479964	-0.255739	0.798152	0.907028	3.29858	3.40707	3.9975	2.08317	3.9496	3.17859	2.94929	2.14286	3.96832	7.88078	5.50535	1.58325	5.00749	1.78567	2.76568	NO	NO
ENSMUSG00000003813	chr8	HAVANA	gene	84834019	84840665	-	level 1	protein_coding	Rad23a	MGI:105126	508.642	-0.314407	0.258041	-1.21844	0.223058	0.470585	25.9918	28.7452	26.9035	31.2343	60.9073	22.7343	32.4941	22.9666	28.2647	42.9655	50.8595	29.8101	29.009	42.0777	40.533	NO	NO
ENSMUSG00000003814	chr8	HAVANA	gene	84841850	84846934	-	level 2	protein_coding	Calr	MGI:88252	10710.5	-0.0594334	0.172561	-0.34442	0.73053	0.870153	319.825	554.264	532.741	493.402	509.184	482.857	570.9	427.104	438.854	462.092	510.85	429.554	526.646	537.983	373.168	NO	NO
ENSMUSG00000003824	chr8	HAVANA	gene	84872111	84888221	+	level 2	protein_coding	Syce2	MGI:1919096	5355.31	-0.375476	0.143734	-2.61231	0.00899332	0.058081	312.945	398.338	329.055	355.387	451.886	292.794	386.679	318.734	416.388	463.53	399.298	390.148	399.288	396.028	404.538	NO	NO
ENSMUSG00000003847	chr8	HAVANA	gene	107293470	107379517	+	level 2	protein_coding	Nfat5	MGI:1859333	1683.15	0.612581	0.235794	2.59795	0.00937819	0.0599196	36.6373	26.9552	23.9535	17.0279	15.1882	23.5112	16.8281	23.6523	17.644	9.95401	12.3427	13.6449	12.3788	14.2745	13.135	NO	NO
ENSMUSG00000003848	chr8	HAVANA	gene	107412486	107425051	-	level 2	protein_coding	Nob1	MGI:1914869	802.21	0.0254297	0.154065	0.165058	0.868898	0.940952	34.278	48.7341	47.237	52.5379	66.4191	35.634	42.4313	36.4793	40.6538	55.0613	44.6764	35.9994	49.8967	47.1659	45.3843	NO	NO
ENSMUSG00000003865	chr7	HAVANA	gene	45434844	45456619	+	level 1	protein_coding	Gys1	MGI:101805	286.149	-0.0488689	0.243827	-0.200424	0.841149	0.929209	7.99297	10.5987	9.60213	12.2212	13.6967	5.85642	7.94433	8.28303	8.06708	9.68533	10.0428	7.65194	11.1779	10.083	6.42385	NO	NO
ENSMUSG00000003868	chr7	HAVANA	gene	45421760	45438096	-	level 2	protein_coding	Ruvbl2	MGI:1342299	1490.53	-0.558947	0.205794	-2.71605	0.00660657	0.0468152	52.6929	79.4324	77.5532	79.2468	103.079	62.0801	87.9088	68.5165	97.7443	113.525	120.185	87.9448	97.6158	85.7598	81.5211	NO	NO
ENSMUSG00000003873	chr7	HAVANA	gene	45461697	45466898	-	level 2	protein_coding	Bax	MGI:99702	2517.2	-0.388416	0.153373	-2.5325	0.0113254	0.0685106	259.144	297.246	318.323	315.517	429.757	295.925	336.354	283.23	387.215	394.439	323.725	384.885	409.289	366.353	358.223	NO	NO
ENSMUSG00000003923	chr10	HAVANA	gene	71225464	71238280	-	level 1	protein_coding	Tfam	MGI:107810	1643.28	-0.309433	0.162146	-1.90836	0.0563452	0.201368	31.124	30.4122	32.348	42.7998	30.4108	30.6973	38.5237	35.6745	39.7681	51.3115	40.2202	36.384	40.8284	42.1513	49.7126	NO	NO
ENSMUSG00000003929	chr17	HAVANA	gene	33329342	33358878	-	level 2	protein_coding	Zfp81	MGI:1890752	248.639	0.231964	0.23895	0.970766	0.331665	0.587289	4.94962	5.11482	3.8483	4.69427	4.05629	2.98494	3.78202	2.97051	2.3469	4.3417	3.35125	3.08214	3.05415	3.80592	5.00169	NO	NO
ENSMUSG00000003948	chr11	HAVANA	gene	90249456	90278589	+	level 2	protein_coding	Mmd	MGI:1914718	113.505	0.109414	0.315011	0.347332	0.728342	0.869019	4.49977	4.47978	4.4177	5.92919	3.68697	4.4783	6.02464	4.95129	2.91085	4.69273	8.50908	5.8646	4.32623	5.06586	5.55388	NO	NO
ENSMUSG00000003949	chr11	HAVANA	gene	90336536	90390895	-	level 2	protein_coding	Hlf	MGI:96108	200.849	-0.578195	0.281798	-2.05181	0.0401883	0.161024	3.32392	1.39477	2.88458	3.28242	2.68409	3.46123	4.60025	5.10102	2.22413	3.71844	2.68507	4.42556	5.67054	3.68486	5.04258	NO	NO
ENSMUSG00000003955	chr16	HAVANA	gene	36043761	36071594	-	level 2	protein_coding	Fam162a	MGI:1917436	1599.9	0.197696	0.140184	1.41026	0.158463	0.38756	244.859	282.248	298.182	256.208	314.92	205.189	234.847	212.489	216.44	234.449	239.49	218.653	260.262	246.387	220.255	NO	NO
ENSMUSG00000003970	chr15	HAVANA	gene	76904078	76906314	+	level 2	protein_coding	Rpl8	MGI:1350927	7323.98	-0.364146	0.166535	-2.1866	0.0287716	0.128686	667.876	814.759	747.324	624.05	692.996	773.694	811.959	718.753	1006.58	780.181	656.476	852.054	927.064	883.591	697.03	NO	NO
ENSMUSG00000003992	chr13	HAVANA	gene	91460283	91703429	+	level 2	protein_coding	Ssbp2	MGI:1914220	3972.59	0.464028	0.159359	2.91184	0.00359308	0.0299656	168.413	178.389	199.006	216.48	247.163	143.961	148.384	139.527	126.13	188.897	184.817	109.583	137.453	147.845	140.116	NO	NO
ENSMUSG00000004018	chr11	HAVANA	gene	26386135	26471876	+	level 2	protein_coding	Fancl	MGI:1914280	667.247	0.443979	0.179638	2.47152	0.013454	0.0772468	39.9447	52.6111	51.3293	52.2796	40.0617	33.2298	43.4493	36.3798	37.9515	38.5943	51.0719	29.1644	38.1809	43.0264	42.292	NO	NO
ENSMUSG00000004031	chr1	HAVANA	gene	158245269	158356326	-	level 1	protein_coding	Brinp2	MGI:2443333	36.8331	-0.00478667	0.550164	-0.00870044	0.993058	0.996538	0.997112	0.855668	0.605963	0.573774	0.672559	0.785866	0.353079	0.821922	0.174351	0.842169	0.969164	1.41749	1.17469	0.57611	0.467532	NO	NO
ENSMUSG00000004032	chr3	HAVANA	gene	107895821	107898686	+	level 2	protein_coding	Gstm5	MGI:1309466	691.695	0.152767	0.187693	0.813919	0.415691	0.655308	59.7756	92.2673	89.0734	95.911	106.688	74.0867	79.6726	56.6739	81.6254	76.6606	93.3343	61.8531	71.4889	85.6327	62.4196	NO	NO
ENSMUSG00000004040	chr11	HAVANA	gene	100885098	100939540	-	level 2	protein_coding	Stat3	MGI:103038	3246.16	-0.870111	0.235468	-3.69525	0.000219673	0.00362109	34.5005	53.7558	53.2089	65.9139	72.4855	46.9352	70.12	54.0339	81.0667	131.652	89.9825	76.9861	74.297	76.2511	112.024	DOWN	YES
ENSMUSG00000004043	chr11	HAVANA	gene	100859351	100885169	+	level 2	protein_coding	Stat5a	MGI:103036	226.968	0.551625	0.228236	2.41691	0.015653	0.0856528	5.56372	7.15082	8.10903	7.15126	8.77976	4.4535	4.9098	5.14888	4.17076	6.06025	5.11169	3.38424	4.39425	6.04792	4.50738	NO	NO
ENSMUSG00000004054	chr19	HAVANA	gene	5688742	5702865	+	level 2	protein_coding	Map3k11	MGI:1346880	2745.28	-0.961496	0.225588	-4.26218	2.02444e-05	0.000516533	28.1652	41.209	48.7871	57.3134	82.1956	68.9652	61.332	51.8084	73.6706	109.707	87.8211	88.04	70.8253	77.1051	99.9083	DOWN	YES
ENSMUSG00000004056	chr7	HAVANA	gene	27591552	27640826	+	level 2	protein_coding	Akt2	MGI:104874	2237.35	-0.251734	0.217758	-1.15603	0.24767	0.500716	29.9569	53.2077	46.3423	70.2016	76.8756	41.9388	45.0246	34.2087	61.0503	65.4872	69.6584	44.8244	47.0346	46.2899	54.878	NO	NO
ENSMUSG00000004069	chr16	HAVANA	gene	4639989	4707695	+	level 2	protein_coding	Dnaja3	MGI:1933786	3622.59	-0.0714173	0.161686	-0.441705	0.658703	0.828089	101.247	131.878	131.98	163.227	218.191	111.362	143.093	105.747	117.753	172.323	183.934	116.863	124.817	144.029	147.623	NO	NO
ENSMUSG00000004070	chr16	HAVANA	gene	4726361	4766742	+	level 2	protein_coding	Hmox2	MGI:109373	1964.48	0.485994	0.217158	2.23797	0.0252231	0.117876	128.983	176.595	182.145	222.324	267.276	102.205	147.816	103.151	100.281	171.442	198.381	123.515	147.127	156.889	142.186	NO	NO
ENSMUSG00000004071	chr16	HAVANA	gene	4750348	4790292	-	level 2	protein_coding	Cdip1	MGI:1913876	1810.5	0.0921324	0.173127	0.532165	0.594611	0.785466	36.7742	63.8394	54.7583	79.1884	87.2775	38.993	49.4844	42.7685	46.3708	66.7022	72.462	37.2458	49.4505	46.9077	48.1383	NO	NO
ENSMUSG00000004085	chr2	HAVANA	gene	72285637	72442610	+	level 2	protein_coding	Map3k20	MGI:2443258	210.059	0.0487039	0.230049	0.211711	0.832332	0.925665	2.32906	3.21425	4.25776	3.04397	3.01452	3.27567	4.48693	2.84601	2.148	3.64842	4.31243	2.59548	5.21762	3.33067	3.3411	NO	NO
ENSMUSG00000004096	chr9	HAVANA	gene	14500617	14510577	+	level 2	protein_coding	Cwc15	MGI:1913320	2724.95	-0.428873	0.150847	-2.84311	0.00446762	0.0350118	210.615	212.599	198.453	222.21	188.387	180.147	251.024	251.115	276.956	292.393	268.349	251.543	287.217	259.075	286.755	NO	NO
ENSMUSG00000004099	chr9	HAVANA	gene	20907209	20959888	-	level 2	protein_coding	Dnmt1	MGI:94912	2524.8	-0.301988	0.174121	-1.73436	0.0828547	0.260227	31.1766	37.7406	41.6314	54.7402	63.0195	39.7317	50.1991	41.6265	43.373	57.1827	65.7717	50.8963	44.9977	40.5876	42.8036	NO	NO
ENSMUSG00000004100	chr9	HAVANA	gene	20888175	20892178	+	level 2	protein_coding	Ppan	MGI:2178445	1566.52	-0.400691	0.184051	-2.17707	0.0294753	0.130699	48.1958	85.8222	73.265	98.3255	114.302	73.3293	79.2132	63.1242	97.4269	112.315	107.626	81.4737	85.3226	76.0845	84.9319	NO	NO
ENSMUSG00000004110	chr1	HAVANA	gene	154390731	154884501	-	level 2	protein_coding	Cacna1e	MGI:106217	75.9923	0.501807	0.591381	0.848535	0.39614	0.640247	2.13471	0.720911	1.61768	0.594071	0.280139	0.427864	0.612288	0.190273	0.570061	1.23269	1.34458	0.370052	0.994591	0.020917	0.239956	NO	NO
ENSMUSG00000004127	chr3	HAVANA	gene	138143448	138159821	+	level 2	protein_coding	Trmt10a	MGI:1920421	4094.21	0.311194	0.19089	1.63023	0.103054	0.298058	158.079	188.661	155.449	164.426	147.123	169.837	168.249	180.89	133.339	101.978	142.303	120.784	129.367	120.217	127.427	NO	NO
ENSMUSG00000004151	chr12	HAVANA	gene	38779380	38870484	+	level 1	protein_coding	Etv1	MGI:99254	152.3	-0.481547	0.403989	-1.19198	0.233269	0.484362	2.10765	1.68491	2.73502	1.48646	1.28743	1.82105	1.40982	1.16011	3.00079	5.79129	2.90849	3.20066	2.05725	1.20851	3.97526	NO	NO
ENSMUSG00000004187	chr15	HAVANA	gene	76659858	76668196	+	level 2	protein_coding	Kifc2	MGI:109187	333.728	0.772884	0.263957	2.92807	0.00341076	0.028897	9.24838	16.6791	11.5922	13.814	23.5547	15.5168	8.75025	8.58392	5.76026	8.31347	9.57272	4.31738	7.51524	8.09307	4.87263	UP	YES
ENSMUSG00000004207	chr10	HAVANA	gene	60277627	60302597	+	level 2	protein_coding	Psap	MGI:97783	2870.65	-0.331058	0.211989	-1.56168	0.118364	0.324931	47.1401	98.2916	89.0245	114.137	155.511	104.209	118.032	79.9766	77.6774	138.523	193.724	86.2035	102.125	133.631	102.463	NO	NO
ENSMUSG00000004221	chrX	HAVANA	gene	74393290	74453854	+	level 1	protein_coding	Ikbkg	MGI:1338074	1218.77	-0.0149013	0.165197	-0.0902033	0.928126	0.967129	15.515	20.981	24.5178	35.2875	34.5233	20.7938	28.3521	21.0407	24.4812	32.8501	30.2932	21.3737	19.5887	22.9694	26.4247	NO	NO
ENSMUSG00000004233	chr3	HAVANA	gene	99141068	99239186	+	level 2	protein_coding	Wars2	MGI:1917810	281.93	-0.221798	0.22093	-1.00393	0.315414	0.571801	5.5206	5.17301	5.26314	6.60752	7.00986	6.28608	8.25362	8.7054	5.21669	7.36984	8.64498	7.4345	6.59649	8.22705	6.98723	NO	NO
ENSMUSG00000004263	chr6	HAVANA	gene	124742544	124756524	-	level 2	protein_coding	Atn1	MGI:104725	64.2248	-0.680258	0.403041	-1.68781	0.091447	0.276541	10.3285	6.80828	18.8646	13.1388	18.8288	10.6072	13.0048	8.16931	10.4826	13.4219	16.5721	9.13763	10.8352	7.50823	8.35834	NO	NO
ENSMUSG00000004264	chr6	HAVANA	gene	124712336	124716950	+	level 2	protein_coding	Phb2	MGI:102520	2909.16	-0.365106	0.171346	-2.13081	0.0331051	0.141636	145.643	212.795	203.928	232.177	304.614	175.524	225.411	173.129	247.399	299.51	263.551	203.481	209.152	252.856	243.908	NO	NO
ENSMUSG00000004266	chr6	HAVANA	gene	124720707	124738714	-	level 1	protein_coding	Ptpn6	MGI:96055	47.056	1.39358	0.489126	2.84912	0.00438409	0.0345071	2.00913	2.14172	2.5733	3.86484	4.0153	1.35039	1.30564	1.22715	0.562051	1.17498	2.81279	0.896301	1.71543	0.462776	0.932019	UP	YES
ENSMUSG00000004267	chr6	HAVANA	gene	124760053	124769673	-	level 2	protein_coding	Eno2	MGI:95394	32.8724	0.0213414	0.466158	0.0457815	0.963484	0.982613	1.4327	1.16608	1.29342	1.65064	1.28826	1.12016	0.884646	0.840496	0.996382	1.98409	0.779367	0.733015	0.799317	0.778979	0.919353	NO	NO
ENSMUSG00000004268	chr6	HAVANA	gene	124704085	124712178	-	level 2	protein_coding	Emg1	MGI:1315195	2492.11	-0.343212	0.155048	-2.21358	0.0268574	0.123079	151.587	232.87	210.15	209.374	262.133	182.085	229.237	198.667	250.718	257.842	260.157	220.738	268.991	263.738	215.693	NO	NO
ENSMUSG00000004270	chr6	HAVANA	gene	124663027	124704418	+	level 2	protein_coding	Lpcat3	MGI:1315211	745.833	-0.574853	0.245876	-2.33798	0.0193883	0.0992985	16.7976	36.1095	24.14	28.9975	41.2413	26.3394	43.3846	26.2416	24.2981	47.0752	61.6604	30.8735	34.1181	48.4238	45.4924	NO	NO
ENSMUSG00000004285	chr6	HAVANA	gene	29467718	29470512	+	level 2	protein_coding	Atp6v1f	MGI:1913394	4047.13	-0.183941	0.157226	-1.16991	0.242036	0.493884	426.257	537.123	522.264	584.629	620.672	384.888	563.71	510.473	532.464	586.4	592.094	567.875	621.75	575.457	567.358	NO	NO
ENSMUSG00000004317	chrX	HAVANA	gene	7153810	7319358	-	level 2	protein_coding	Clcn5	MGI:99486	517.502	0.10563	0.201838	0.523342	0.600736	0.789376	5.34401	6.59538	6.57478	7.05457	7.95566	6.82009	8.11825	5.55561	5.74413	5.73412	6.72979	5.11072	5.88731	5.54678	4.53118	NO	NO
ENSMUSG00000004319	chr8	HAVANA	gene	60910389	60983300	-	level 2	protein_coding	Clcn3	MGI:103555	1885.47	0.530284	0.165748	3.19933	0.00137745	0.0149251	41.0344	53.5989	46.7567	44.9239	44.9938	33.5833	35.0895	38.4111	27.0801	27.8718	33.8533	26.4369	29.454	27.597	34.3187	NO	NO
ENSMUSG00000004328	chr7	HAVANA	gene	17031507	17062427	-	level 2	protein_coding	Hif3a	MGI:1859778	83.2233	-0.0166958	0.469841	-0.0355351	0.971653	0.985882	0.677956	2.30732	1.72049	0.739798	1.60431	1.64057	2.49959	0.852487	0.89513	1.46941	0.93755	0.817399	0.988481	1.67112	0.370885	NO	NO
ENSMUSG00000004347	chr6	HAVANA	gene	56069804	56652487	-	level 2	protein_coding	Pde1c	MGI:108413	127.766	0.280285	0.401961	0.697293	0.48562	0.707503	3.48223	0.912434	2.21415	1.2463	0.579676	1.54583	1.05714	0.810721	1.8812	1.99079	2.32586	1.62333	1.89741	0.680861	1.40442	NO	NO
ENSMUSG00000004356	chr10	HAVANA	gene	88746607	88826804	-	level 2	protein_coding	Utp20	MGI:1917933	1045.57	-0.22243	0.161747	-1.37517	0.169078	0.402384	11.6828	17.4367	12.745	11.3837	16.7679	19.5227	14.4423	15.1745	13.9641	12.6593	15.031	9.61565	10.1235	14.8229	12.8364	NO	NO
ENSMUSG00000004364	chr1	HAVANA	gene	80264923	80340480	-	level 1	protein_coding	Cul3	MGI:1347360	5802.27	-0.0955735	0.153473	-0.622739	0.533456	0.74162	129.889	101.907	119.854	110.427	67.9487	108.86	127.963	138.725	135.135	106.752	99.4939	120.198	121.873	119.68	134.28	NO	NO
ENSMUSG00000004383	chr8	HAVANA	gene	72814599	73353540	-	level 2	protein_coding	Large1	MGI:1342270	998.991	-0.0665575	0.163293	-0.407594	0.683572	0.842048	17.6237	18.2425	20.3317	24.1762	24.5155	22.8996	19.9223	20.7228	15.9444	23.5704	21.5379	20.621	19.9195	17.635	18.6334	NO	NO
ENSMUSG00000004393	chr11	HAVANA	gene	6258919	6267772	-	level 2	protein_coding	Ddx56	MGI:1277172	1873.09	0.192297	0.196309	0.979559	0.327304	0.582971	68.4353	104.528	104.949	133.942	159.378	61.1217	98.8108	60.3994	77.5066	114.807	121.36	71.9048	79.3075	86.1046	91.8786	NO	NO
ENSMUSG00000004394	chr11	HAVANA	gene	6270369	6274870	-	level 2	protein_coding	Tmed4	MGI:1915070	1821.88	0.0590105	0.170561	0.345978	0.729359	0.869622	75.1049	90.4752	84.7568	123.695	123.708	73.0492	87.7247	71.8745	85.591	106.6	121.159	71.6442	79.4133	80.4882	89.9658	NO	NO
ENSMUSG00000004415	chr5	HAVANA	gene	136741759	136883209	-	level 2	protein_coding	Col26a1	MGI:2155345	32.9907	0.119671	0.550774	0.217277	0.827992	0.922881	1.68102	1.1304	1.28264	0.864189	0.674073	1.27098	0.434774	0.398956	1.10048	0.855168	1.93016	1.16648	1.10587	0.564751	0.577554	NO	NO
ENSMUSG00000004446	chr6	HAVANA	gene	120891930	120916853	-	level 2	protein_coding	Bid	MGI:108093	751.697	-0.144316	0.231263	-0.624035	0.532605	0.741103	21.5432	30.6464	32.7404	47.7087	43.7113	21.9212	36.9722	26.0387	30.874	50.6117	45.0608	28.0528	25.8574	26.96	40.2015	NO	NO
ENSMUSG00000004451	chr1	HAVANA	gene	119470305	119504794	-	level 2	protein_coding	Ralb	MGI:1927244	92.9302	-0.694614	0.33546	-2.07063	0.0383934	0.156262	2.95906	3.91823	2.17476	2.39322	3.51261	4.67908	6.17558	2.8973	3.14974	4.53682	4.40127	3.97107	4.29441	5.41912	3.13127	NO	NO
ENSMUSG00000004455	chr5	HAVANA	gene	122158278	122175273	+	level 2	protein_coding	Ppp1cc	MGI:104872	1176.36	-0.755179	0.178231	-4.23708	2.26443e-05	0.000568386	59.3577	53.435	50.1646	66.1095	76.0889	75.4644	93.3686	77.1316	82.9582	117.548	69.2941	97.944	111.462	111.809	140.766	DOWN	YES
ENSMUSG00000004460	chr16	HAVANA	gene	22857845	22879634	+	level 2	protein_coding	Dnajb11	MGI:1915088	3061.83	-0.0688736	0.158308	-0.43506	0.663519	0.831657	118.927	186.434	142.114	174.436	210.927	121.868	175.32	119.706	122.107	186.128	198.387	137.575	165.362	175.758	153.186	NO	NO
ENSMUSG00000004462	chr16	HAVANA	gene	22813214	22857669	-	level 2	protein_coding	Tbccd1	MGI:1917823	711.76	0.254374	0.204887	1.24153	0.214409	0.460636	19.5341	35.5782	28.301	36.5674	43.6614	17.9872	23.349	16.7786	21.8349	25.9585	35.5295	18.6978	25.7256	26.5073	24.8242	NO	NO
ENSMUSG00000004473	chr7	HAVANA	gene	44302687	44306902	-	level 2	protein_coding	Clec11a	MGI:1298219	87.2122	0.772744	0.391976	1.97141	0.0486773	0.183037	2.55197	3.17023	5.62057	3.19354	4.60607	2.7752	1.88095	1.94902	2.49098	1.49733	1.42909	2.80989	2.66901	1.58601	1.63084	NO	NO
ENSMUSG00000004500	chr7	HAVANA	gene	12965838	12974236	+	level 2	protein_coding	Zfp324	MGI:2444641	99.9469	0.825987	0.350057	2.35958	0.0182955	0.0955371	1.68881	3.49317	2.16704	2.23428	3.6424	2.07464	2.28244	0.785245	0.85203	1.84165	2.06295	0.955652	1.4386	1.15028	1.06564	NO	NO
ENSMUSG00000004508	chr7	HAVANA	gene	97081586	97308946	+	level 2	protein_coding	Gab2	MGI:1333854	715.349	-0.0166234	0.190191	-0.0874033	0.930351	0.967816	9.64114	10.7314	12.473	13.5269	17.2106	8.58759	8.91616	9.73519	11.1979	12.3624	10.7716	11.1976	9.19943	8.07932	11.9593	NO	NO
ENSMUSG00000004530	chr5	HAVANA	gene	113842436	113908758	-	level 2	protein_coding	Coro1c	MGI:1345964	1949.93	0.0426792	0.219731	0.194234	0.845992	0.931103	65.2154	79.6021	85.9504	126.302	157.661	66.353	84.1674	60.7023	88.5198	133.985	106.47	83.1504	84.5773	87.8939	105.786	NO	NO
ENSMUSG00000004535	chr6	HAVANA	gene	52713729	52766780	+	level 1	protein_coding	Tax1bp1	MGI:1289308	4020.68	0.145479	0.165232	0.880451	0.378615	0.626279	126.93	129.063	121.06	152.733	174.091	88.9773	112.967	101.549	103.852	133.388	137.798	103.175	95.4676	117.177	134.429	NO	NO
ENSMUSG00000004558	chr14	HAVANA	gene	51905271	51914158	-	level 2	protein_coding	Ndrg2	MGI:1352498	61.8926	0.30964	0.467355	0.662537	0.507627	0.722906	4.38166	2.51836	3.70197	3.00457	1.85343	4.77959	2.62126	2.82692	1.04058	3.92042	1.68194	3.53581	2.69531	2.33387	1.53704	NO	NO
ENSMUSG00000004561	chr14	HAVANA	gene	51884842	51893039	+	level 2	protein_coding	Mettl17	MGI:1098577	302.926	-0.0607306	0.221374	-0.274335	0.783827	0.900565	2.96126	7.55501	6.83715	5.6371	7.99277	9.90668	11.8473	7.26075	7.12661	7.37393	10.9348	8.76129	14.6583	10.519	10.2937	NO	NO
ENSMUSG00000004562	chr14	HAVANA	gene	51984719	52006251	+	level 2	protein_coding	Arhgef40	MGI:2685515	157.848	0.246972	0.275713	0.895756	0.370383	0.619909	4.59691	6.92119	6.18132	5.12884	7.18611	6.99833	6.9819	5.09347	7.06552	5.23948	4.29845	3.17218	4.52056	4.76023	3.90897	NO	NO
ENSMUSG00000004565	chr8	HAVANA	gene	3515384	3544267	+	level 2	protein_coding	Pnpla6	MGI:1354723	1278.33	-0.891517	0.174376	-5.11262	3.17729e-07	1.43647e-05	16.9125	25.3378	28.4395	23.0351	35.6039	46.741	49.306	30.7095	41.4126	59.4903	44.7271	40.2244	39.0355	41.1929	43.4656	DOWN	YES
ENSMUSG00000004567	chr8	HAVANA	gene	3500457	3515232	+	level 2	protein_coding	Mcoln1	MGI:1890498	3492.79	-0.0879513	0.175292	-0.501741	0.61585	0.800392	108.4	183.898	171.404	193.237	281.326	168.182	176.68	141.128	133.113	214.494	259.258	140.171	160.787	182.673	167.922	NO	NO
ENSMUSG00000004568	chr8	HAVANA	gene	3353415	3456601	+	level 2	protein_coding	Arhgef18	MGI:2142567	827.79	-0.0384482	0.164919	-0.233133	0.815658	0.917148	11.8374	13.8271	16.6497	18.289	17.7693	12.0716	14.8879	12.038	14.0049	19.4275	18.4092	12.7937	14.3303	14.0566	15.9482	NO	NO
ENSMUSG00000004591	chr3	HAVANA	gene	142790902	142882004	-	level 1	protein_coding	Pkn2	MGI:109211	1254.1	0.276341	0.220309	1.25433	0.209721	0.45516	22.9985	20.2049	25.8867	26.3662	20.9316	25.9136	23.592	27.3805	21.3143	13.8473	15.4039	18.4828	21.7797	20.9207	25.3665	NO	NO
ENSMUSG00000004610	chr7	HAVANA	gene	43444083	43457800	+	level 2	protein_coding	Etfb	MGI:106098	128.219	-0.401981	0.286471	-1.40322	0.160553	0.390197	36.4894	68.5869	58.265	60.664	71.3437	51.7498	66.2198	50.291	70.0931	48.7409	63.32	59.4059	78.2528	70.987	66.3108	NO	NO
ENSMUSG00000004626	chr8	HAVANA	gene	3630955	3643644	+	level 2	protein_coding	Stxbp2	MGI:107370	1729.3	-1.57588	0.19831	-7.94657	1.91744e-15	4.94124e-13	26.7225	39.0572	35.7965	34.9402	48.2771	81.4534	73.1424	78.9309	72.2526	122.39	103.498	84.9984	66.9202	77.7502	102.554	DOWN	YES
ENSMUSG00000004631	chr6	HAVANA	gene	4674350	4747207	-	level 2	protein_coding	Sgce	MGI:1329042	77.2439	0.0561214	0.523442	0.107216	0.914618	0.960771	3.34004	3.32381	2.42691	2.00335	1.73558	2.03768	2.40497	1.22589	3.11006	4.44009	2.84914	1.48127	2.10355	1.50017	1.38634	NO	NO
ENSMUSG00000004633	chr6	HAVANA	gene	54039554	54301810	+	level 2	protein_coding	Chn2	MGI:1917243	17.2937	-0.100468	0.612059	-0.164148	0.869615	NA	1.36063	0.682813	0.844022	0.660584	1.62222	0.429479	0.511889	0.467466	0.300867	0.718208	0.457827	0.665583	0.753965	0.477407	0.355245	NO	NO
ENSMUSG00000004637	chr8	HAVANA	gene	114439655	115352708	+	level 2	protein_coding	Wwox	MGI:1931237	395.383	-0.211635	0.203184	-1.04159	0.297601	0.554521	9.18958	11.7743	10.7521	9.43755	10.8775	10.6424	12.8041	11.4296	9.46621	9.94658	10.2499	11.5612	11.8127	13.3873	12.0034	NO	NO
ENSMUSG00000004642	chr5	HAVANA	gene	33634952	33652574	-	level 2	protein_coding	Slbp	MGI:108402	5153.9	0.370691	0.165623	2.23816	0.0252104	0.117876	370.165	400.434	351.651	444.888	376.567	239.13	319.663	277.66	270.511	311.987	338.547	270.01	257.388	333.773	319.02	NO	NO
ENSMUSG00000004661	chr9	HAVANA	gene	57790353	57836793	-	level 1	protein_coding	Arid3b	MGI:1930768	1084.97	-0.221034	0.193196	-1.14409	0.252587	0.506221	19.0272	28.2252	26.8382	31.3284	37.6367	21.712	32.7023	22.1589	25.7684	43.8989	39.266	25.6752	27.8928	24.9949	29.9258	NO	NO
ENSMUSG00000004667	chr10	HAVANA	gene	80035949	80039795	-	level 2	protein_coding	Polr2e	MGI:1913670	3007.59	-0.354261	0.181807	-1.94855	0.0513487	0.189578	163.489	227.855	245.23	254.967	332.112	186.414	231.493	180.813	274.748	358.856	305.406	239.503	283.107	256.825	292.826	NO	NO
ENSMUSG00000004677	chr8	HAVANA	gene	71272714	71360713	+	level 2	protein_coding	Myo9b	MGI:106624	1475.41	-0.240046	0.180906	-1.32691	0.184539	0.423848	15.2317	24.0683	18.6095	25.6367	31.6073	30.4453	26.2707	20.6958	23.8411	18.8975	26.5622	20.4006	20.489	22.1142	21.9526	NO	NO
ENSMUSG00000004698	chr12	HAVANA	gene	34047580	34917095	-	level 2	protein_coding	Hdac9	MGI:1931221	312.674	-0.0197939	0.205286	-0.0964208	0.923186	0.964545	6.0451	1.98305	2.77102	1.81842	4.28433	5.23954	2.53381	6.84375	6.21629	5.4377	5.32073	4.62094	6.61752	5.27873	5.15097	NO	NO
ENSMUSG00000004709	chr1	HAVANA	gene	171559193	171609746	+	level 2	protein_coding	Cd244a	MGI:109294	44.2422	-0.181575	0.455142	-0.398943	0.689935	0.845509	1.51799	0.594931	0.768431	0.730815	0.396519	1.69234	1.85024	1.07953	0.67156	2.23923	1.49789	0.604497	1.68692	0.800712	0.531222	NO	NO
ENSMUSG00000004748	chr11	HAVANA	gene	4091480	4095445	-	level 2	protein_coding	Mtfp1	MGI:1916686	153.736	0.553027	0.269046	2.05551	0.03983	0.160045	7.88549	12.4804	13.7666	11.7488	23.441	9.11548	11.026	7.85827	6.77399	7.52461	10.6725	7.53909	9.92583	8.28559	7.20424	NO	NO
ENSMUSG00000004768	chr1	HAVANA	gene	33719887	33742564	+	level 1	protein_coding	Rab23	MGI:99833	872.229	-0.0852221	0.180966	-0.470928	0.637692	0.813934	26.4426	20.992	20.5139	23.7659	26.6203	25.3267	30.8708	21.6903	31.1313	25.7878	21.2393	17.5195	20.5354	22.0156	23.3542	NO	NO
ENSMUSG00000004771	chr9	HAVANA	gene	64715299	64737758	-	level 2	protein_coding	Rab11a	MGI:1858202	4882.9	0.176485	0.142044	1.24247	0.214064	0.460341	261.034	289.216	265.153	302.486	263.525	171.378	259.737	199.976	204.092	276.753	255.958	211.916	228.587	254.085	263.005	NO	NO
ENSMUSG00000004788	chr12	HAVANA	gene	85219481	85226628	+	level 2	protein_coding	Eif2b2	MGI:2145118	989.981	-0.223905	0.215905	-1.03706	0.29971	0.557036	31.6173	62.0518	61.2341	84.4968	92.6752	40.2769	56.6371	47.7716	55.9169	92.6958	90.6852	49.9051	64.2124	64.1238	68.1057	NO	NO
ENSMUSG00000004789	chr12	HAVANA	gene	85110833	85134845	+	level 2	protein_coding	Dlst	MGI:1926170	2630.7	-0.26588	0.131877	-2.01613	0.0437869	0.171011	79.5176	90.8782	88.7992	106.795	105.809	93.4401	86.7144	87.605	93.2945	130.601	105.951	90.5204	97.8938	103.939	95.3102	NO	NO
ENSMUSG00000004798	chr11	HAVANA	gene	61775649	61855073	-	level 2	protein_coding	Ulk2	MGI:1352758	2159.29	0.618864	0.188562	3.28201	0.00103069	0.0120003	38.2825	40.0714	43.7522	48.4195	56.6803	37.8748	35.2863	33.7079	29.1442	24.4966	27.0248	21.8566	30.4804	30.7465	27.4672	UP	YES
ENSMUSG00000004815	chr5	HAVANA	gene	108646693	108669672	-	level 2	protein_coding	Dgkq	MGI:102918	159.491	0.821138	0.281444	2.91759	0.00352753	0.0295304	5.51707	5.37008	4.25943	6.32176	9.84574	4.14644	3.32314	3.05718	2.86357	4.00531	4.46807	1.65161	1.72801	1.86555	2.75642	UP	YES
ENSMUSG00000004843	chr16	HAVANA	gene	65539128	65562726	-	level 2	protein_coding	Chmp2b	MGI:1916192	2289.5	0.0345855	0.156875	0.220466	0.825508	0.921827	100.677	125.97	114.442	138.604	120.299	93.3899	140.438	103.184	96.7314	133.46	142.952	94.3203	114.855	132.362	116.649	NO	NO
ENSMUSG00000004846	chr5	HAVANA	gene	136987019	136996648	+	level 2	protein_coding	Plod3	MGI:1347008	599.436	-0.407355	0.170959	-2.38277	0.0171831	0.0914893	13.8953	17.4997	14.7311	17.3824	26.9339	23.6214	21.085	16.8955	17.8334	20.0338	27.701	18.7196	20.6311	19.9279	16.5941	NO	NO
ENSMUSG00000004849	chr5	HAVANA	gene	137034993	137046135	-	level 2	protein_coding	Ap1s1	MGI:1098244	1976.91	-0.274862	0.194369	-1.41412	0.157326	0.385727	84.5007	121.639	135.359	167.13	174.894	101.985	133.163	114.45	127.258	189.693	174.21	141.018	143.502	159.004	166.59	NO	NO
ENSMUSG00000004864	chr17	HAVANA	gene	28769297	28780233	+	level 2	protein_coding	Mapk13	MGI:1346864	420.975	-0.0239741	0.186275	-0.128702	0.897593	0.953003	11.8657	24.5954	15.2451	16.3023	30.7411	13.083	18.4319	14.9293	13.8732	20.1972	19.6746	13.7371	15.2041	15.3789	10.8693	NO	NO
ENSMUSG00000004865	chr17	HAVANA	gene	28587648	28622709	-	level 2	protein_coding	Srpk1	MGI:106908	5105.19	0.161906	0.136269	1.18813	0.234782	0.485776	106.602	122.277	118.521	132.428	154.481	94.7896	100.772	97.3045	94.216	110.534	105.87	100.528	87.6264	97.8926	96.3902	NO	NO
ENSMUSG00000004880	chr1	HAVANA	gene	181815335	181843046	-	level 2	protein_coding	Lbr	MGI:2138281	923.687	0.311573	0.215944	1.44284	0.149064	0.373192	39.8746	45.5031	42.951	53.9761	58.5586	36.6115	48.6167	32.6981	35.4838	50.1033	60.1938	32.8505	38.1113	41.2348	43.4657	NO	NO
ENSMUSG00000004885	chr3	HAVANA	gene	87948666	87953376	+	level 2	protein_coding	Crabp2	MGI:88491	160.005	-0.292283	0.291038	-1.00428	0.315245	0.571801	17.9494	17.3184	10.6632	14.5995	23.1905	12.827	16.1963	19.0093	21.6952	14.5253	19.1837	13.7119	19.6658	15.4868	12.5707	NO	NO
ENSMUSG00000004891	chr3	HAVANA	gene	87971078	87980451	+	level 2	protein_coding	Nes	MGI:101784	552.139	-0.788792	0.203812	-3.87021	0.000108744	0.00204053	5.31114	6.46289	7.17684	6.35434	8.10373	7.65577	8.01355	7.99283	12.937	12.0464	11.3653	8.61629	9.94904	9.05513	9.35547	DOWN	YES
ENSMUSG00000004894	chr3	HAVANA	gene	88021750	88027583	-	level 2	protein_coding	Hapln2	MGI:2137300	22.9669	0.392385	0.759247	0.516808	0.60529	NA	0.673297	0.626041	0.623863	0.705251	1.85856	1.82174	0.626337	0.624082	0	0.948105	0.595743	0.47314	0.464598	0.330022	0.793639	NO	NO
ENSMUSG00000004895	chr3	HAVANA	gene	87858903	87885608	-	level 2	protein_coding	Prcc	MGI:2137738	289.782	-0.545305	0.207622	-2.62643	0.00862856	0.0561983	11.4277	10.3027	10.4937	8.98061	10.8398	14.746	12.1219	13.8908	18.3964	12.2213	15.5124	15.1502	14.1299	13.5599	10.0607	NO	NO
ENSMUSG00000004896	chr3	HAVANA	gene	87922601	87930717	-	level 1	protein_coding	Rrnad1	MGI:2387197	794.965	-0.0284378	0.173741	-0.16368	0.869983	0.941404	31.7417	32.9637	25.9778	28.9531	37.3072	35.5815	32.5981	29.3448	31.3509	33.3367	31.5256	25.9779	31.4607	28.0971	27.1024	NO	NO
ENSMUSG00000004897	chr3	HAVANA	gene	87906321	87916132	+	level 2	protein_coding	Hdgf	MGI:1194494	1937.22	-0.75459	0.185103	-4.0766	4.56999e-05	0.00100912	56.0558	54.9725	53.8159	68.5215	86.1726	87.2199	83.4722	78.8187	101.348	91.1297	68.942	100.29	87.0817	87.0141	93.6826	DOWN	YES
ENSMUSG00000004929	chr10	HAVANA	gene	81070035	81082559	+	level 2	protein_coding	Thop1	MGI:1354165	1938.75	0.170313	0.193582	0.879799	0.378968	0.626361	41.3097	78.2669	77.8177	107.908	145.871	56.3611	58.6202	49.8864	52.7826	84.9842	92.1952	54.4057	57.2105	65.3026	57.324	NO	NO
ENSMUSG00000004931	chr10	HAVANA	gene	81266960	81273246	+	level 2	protein_coding	Apba3	MGI:1888527	460.876	-0.273306	0.203091	-1.34573	0.17839	0.415966	21.0386	23.3138	21.2706	34.3576	52.2805	27.3509	29.55	29.0446	27.3077	29.6727	37.9022	23.976	25.6446	26.7794	23.5321	NO	NO
ENSMUSG00000004933	chr10	HAVANA	gene	81252935	81263365	+	level 2	protein_coding	Matk	MGI:99259	123.187	0.354294	0.315625	1.12252	0.261642	0.516458	3.66358	7.26394	6.53693	7.62922	9.80617	8.63499	5.01627	5.83647	4.18408	5.3391	4.4546	4.15777	3.81461	4.35261	3.21837	NO	NO
ENSMUSG00000004934	chr10	HAVANA	gene	81153266	81167923	-	level 2	protein_coding	Pias4	MGI:2136940	1831.47	0.12095	0.189786	0.637299	0.52393	0.734786	46.8465	91.5047	83.8272	98.0257	159.646	59.7423	65.7156	57.5192	50.9153	86.5373	83.3208	62.5529	68.2006	66.8371	70.0097	NO	NO
ENSMUSG00000004936	chr9	HAVANA	gene	64185770	64253631	-	level 2	protein_coding	Map2k1	MGI:1346866	1234.86	-0.361486	0.188285	-1.91989	0.0548722	0.197678	41.0026	39.417	41.9809	53.1253	56.7424	33.6181	52.5591	38.76	45.6563	74.5259	61.3068	49.5199	48.67	44.7192	66.3253	NO	NO
ENSMUSG00000004937	chr10	HAVANA	gene	81044075	81060181	-	level 2	protein_coding	Sgta	MGI:1098703	2651.06	-0.0429776	0.216573	-0.198444	0.842698	0.929637	73	130.873	126.916	176.375	284.041	89.3129	115.952	75.0614	107.913	172.761	181.381	107.121	120.042	132.853	127.533	NO	NO
ENSMUSG00000004939	chr10	HAVANA	gene	81198170	81202051	-	level 2	protein_coding	Nmrk2	MGI:1916814	11.8053	1.4948	1.06289	1.40636	0.159617	NA	2.01666	0.565959	1.03735	0.187607	0.143886	0	0.159361	0.047024	0.203668	0.99917	0.677796	0.818358	0.542083	0.378727	0.247502	NO	NO
ENSMUSG00000004945	chr17	HAVANA	gene	5410870	5440259	-	level 2	protein_coding	Tmem242	MGI:1917794	1257.02	-0.687823	0.153593	-4.47822	7.52675e-06	0.000222518	73.5518	102.177	97.3988	84.9001	114.438	116.873	114.238	118.064	145.218	150.681	138.28	120.479	137.378	130.595	128.493	DOWN	YES
ENSMUSG00000004947	chr5	HAVANA	gene	135994800	136032872	+	level 1	protein_coding	Dtx2	MGI:1921448	1176.73	-0.277022	0.218551	-1.26754	0.204962	0.449967	23.6564	36.5617	38.4806	50.5526	68.2792	31.0054	39.5063	27.9304	40.0663	61.386	57.0687	41.0977	37.8604	33.4626	50.6346	NO	NO
ENSMUSG00000004948	chr5	HAVANA	gene	135980099	135988624	+	level 2	protein_coding	Zp3	MGI:99215	66.7787	-2.4927	0.630848	-3.95134	7.77137e-05	0.00155211	1.00312	1.10837	0.600521	0.78347	1.21569	0.44805	2.46036	0.797929	7.50991	18.2858	2.59347	6.67841	6.50898	3.84299	9.92448	DOWN	YES
ENSMUSG00000004951	chr5	HAVANA	gene	135887919	135889563	+	level 2	protein_coding	Hspb1	MGI:96240	13.9175	0.20928	0.850296	0.246127	0.805584	NA	2.21954	0.728328	0.932458	0.555933	1.71965	1.36329	0.794795	0.960259	2.38294	0.620969	4.22478	1.59081	0.860874	3.00725	0.309446	NO	NO
ENSMUSG00000004952	chr5	HAVANA	gene	136083916	136111860	+	level 1	protein_coding	Rasa4	MGI:1858600	32.7024	-0.584831	0.605588	-0.965724	0.334182	0.589653	1.95329	0.419584	0.315315	0.894775	0.885341	3.50646	0.609675	0.373594	2.27003	1.79023	2.10006	1.0177	1.99976	0.469409	0.930483	NO	NO
ENSMUSG00000004961	chr7	HAVANA	gene	4539765	4547541	-	level 2	protein_coding	Syt5	MGI:1926368	44.8329	-0.363174	0.429828	-0.844929	0.398151	0.641718	2.20432	2.59725	1.12949	3.23231	2.55031	2.43699	2.52601	2.1651	2.10524	2.32159	2.91529	2.1114	2.66527	1.95339	1.59619	NO	NO
ENSMUSG00000004980	chr6	HAVANA	gene	51460932	51469894	-	level 2	protein_coding	Hnrnpa2b1	MGI:104819	17561.6	-1.41142	0.15173	-9.30219	1.37576e-20	7.8785e-18	615.85	648.985	521.081	545.504	425.593	1200.19	1259.53	1309.18	1237.98	1552.1	1391.06	1329.3	1281.43	1470.04	1610.47	DOWN	YES
ENSMUSG00000004988	chr6	HAVANA	gene	117933559	117937692	-	level 2	protein_coding	Fxyd4	MGI:1889005	20.3675	-0.466286	0.62806	-0.742423	0.457831	NA	1.311	0.696905	0.321537	0.540354	0	2.84619	0.514341	1.82605	0.720108	0.443162	2.05534	2.17828	0.866691	0.859075	0.728593	NO	NO
ENSMUSG00000004994	chr8	HAVANA	gene	84257795	84270380	-	level 2	protein_coding	Ccdc130	MGI:1914986	825.932	0.0245359	0.208904	0.117451	0.906503	0.957532	20.8951	56.1876	44.2077	42.9939	66.1954	33.2043	45.09	27.3326	36.4177	38.9682	52.9041	30.5454	39.665	35.6187	30.6419	NO	NO
ENSMUSG00000004996	chr8	HAVANA	gene	84249906	84257326	-	level 2	protein_coding	Mri1	MGI:1915123	79.5379	-1.00721	0.427002	-2.35879	0.0183346	0.0956765	1.2582	1.41205	0.927228	1.75191	3.69359	5.14088	2.7042	1.43666	2.77339	6.6499	7.98687	1.17021	2.97378	5.64617	7.5449	NO	NO
ENSMUSG00000005034	chr3	HAVANA	gene	146729574	146812990	-	level 2	protein_coding	Prkacb	MGI:97594	2217.13	-0.0915897	0.171649	-0.533588	0.593627	0.784699	44.9498	36.1941	44.1113	52.0273	51.2312	49.3792	50.368	44.9494	47.2591	47.5715	43.3275	46.7122	44.9677	52.8993	58.3506	NO	NO
ENSMUSG00000005043	chr11	HAVANA	gene	119343425	119355536	-	level 2	protein_coding	Sgsh	MGI:1350341	96.1878	0.544043	0.321729	1.691	0.0908371	0.275613	2.20579	2.74351	3.24593	3.5046	4.18611	1.8807	2.142	1.96653	3.21448	1.72306	3.02935	1.34172	1.13045	1.6382	1.89939	NO	NO
ENSMUSG00000005054	chr10	HAVANA	gene	78425669	78427622	+	level 2	protein_coding	Cstb	MGI:109514	194.478	0.373578	0.261248	1.42998	0.152724	0.379064	31.9625	56.4491	35.2983	46.7142	34.0976	19.5629	21.9341	30.0011	33.8936	26.9867	28.7117	24.3206	25.8894	25.6908	17.862	NO	NO
ENSMUSG00000005057	chr5	HAVANA	gene	136218147	136246556	-	level 2	protein_coding	Sh2b2	MGI:1345171	35.6617	1.667	0.625372	2.66561	0.00768486	0.0518426	0.820394	2.57089	2.76727	3.55126	4.63295	0.562885	0.865431	0.626065	0.782995	0.601987	0.270154	0.418751	0.687561	0.416007	0.035047	NO	NO
ENSMUSG00000005069	chr6	HAVANA	gene	124396816	124415067	-	level 2	protein_coding	Pex5	MGI:1098808	1527.3	0.182479	0.173817	1.04983	0.293794	0.551359	36.7282	61.6415	56.5544	58.4351	85.7832	52.925	46.208	43.6826	43.1233	43.5551	52.3302	38.735	36.1588	46.298	39.5104	NO	NO
ENSMUSG00000005078	chr12	HAVANA	gene	72085589	72101461	+	level 2	protein_coding	Jkamp	MGI:1915057	2580.71	-0.181106	0.171348	-1.05695	0.290536	0.547972	116.11	129.618	149.241	153.794	179.287	112.727	171.997	142.728	141.173	198.67	204.11	138.546	153.816	162.15	164.908	NO	NO
ENSMUSG00000005087	chr2	HAVANA	gene	102811141	102901665	-	level 1	protein_coding	Cd44	MGI:88338	47.0939	0.0797312	0.559495	0.142506	0.886681	0.949334	0.768688	0.663304	0.718509	0.863032	0.371408	0.602896	0.422201	0.184097	0.732858	1.18549	1.28771	0.88212	0.667143	0.381342	0.251313	NO	NO
ENSMUSG00000005089	chr2	HAVANA	gene	102658659	102790784	+	level 2	protein_coding	Slc1a2	MGI:101931	99.6971	-0.385587	0.320103	-1.20457	0.228369	0.477774	0.865825	0.874035	1.61672	1.15234	0.381682	0.591612	1.2384	1.01325	2.36228	2.55837	2.47105	1.13419	1.31598	0.487275	0.716199	NO	NO
ENSMUSG00000005102	chr2	HAVANA	gene	118388618	118475234	+	level 2	protein_coding	Eif2ak4	MGI:1353427	509.948	0.0472967	0.182128	0.25969	0.795103	0.906048	5.98171	10.6246	9.67614	9.59133	12.4434	9.49051	8.24286	8.14562	8.25597	10.3965	10.8796	5.91004	6.45184	7.43552	9.09454	NO	NO
ENSMUSG00000005103	chr5	HAVANA	gene	38526813	38563221	-	level 2	protein_coding	Wdr1	MGI:1337100	2965.39	-0.320118	0.168407	-1.90086	0.05732	0.203246	56.9441	64.2835	80.0282	108.389	134.386	74.3351	84.9272	69.9223	85.0154	142.039	95.2284	76.9507	85.9777	87.368	115.045	NO	NO
ENSMUSG00000005107	chr5	HAVANA	gene	38349273	38503143	-	level 2	protein_coding	Slc2a9	MGI:2152844	18.9544	-0.530083	0.909488	-0.582837	0.560003	NA	1.05186	1.49087	0.486314	0.338385	0	1.03503	1.18567	0.777156	3.76174	2.39732	0.393082	1.18139	3.32	0	0.667823	NO	NO
ENSMUSG00000005125	chr15	HAVANA	gene	66929318	66969640	-	level 2	protein_coding	Ndrg1	MGI:1341799	214.314	-0.451259	0.261588	-1.72508	0.0845132	0.262975	6.6864	5.44738	6.82465	5.22514	6.9096	6.21593	11.1776	10.7328	11.3141	7.52294	11.8432	5.46311	10.7579	11.6582	8.98264	NO	NO
ENSMUSG00000005131	chr9	HAVANA	gene	53402325	53434402	+	level 2	protein_coding	4930550C14Rik	MGI:1922561	171.102	0.0295015	0.299309	0.0985655	0.921483	0.963659	4.89412	7.81794	11.1721	13.2297	13.626	8.78218	8.36281	9.24996	5.53461	9.9957	12.3823	8.59713	8.81146	7.60367	9.35563	NO	NO
ENSMUSG00000005142	chr8	HAVANA	gene	85083270	85098282	+	level 2	protein_coding	Man2b1	MGI:107286	170.413	0.314417	0.290175	1.08354	0.278568	0.535102	3.91629	3.98785	4.71085	5.21306	8.45645	3.53878	5.36793	3.69443	1.5092	5.16303	5.73067	3.48	4.7387	4.67756	3.68432	NO	NO
ENSMUSG00000005148	chr14	HAVANA	gene	99298691	99315036	+	level 2	protein_coding	Klf5	MGI:1338056	113.85	-0.0630024	0.282459	-0.223049	0.823497	0.921273	2.68633	2.56056	3.1967	2.02922	2.64928	4.75272	4.08765	2.84218	3.53643	2.21897	4.00403	2.5188	3.55727	2.71841	2.76958	NO	NO
ENSMUSG00000005150	chr8	HAVANA	gene	85075035	85081306	-	level 2	protein_coding	Wdr83	MGI:1915086	601.048	-0.300215	0.166753	-1.80036	0.0718044	0.237669	31.6148	45.6476	42.4239	33.7886	51.5445	35.8077	49.261	44.2242	46.036	49.2017	41.83	36.1336	59.6463	51.6743	48.5676	NO	NO
ENSMUSG00000005161	chr8	HAVANA	gene	84969587	84974834	+	level 2	protein_coding	Prdx2	MGI:109486	357.72	0.20632	0.225778	0.913818	0.360812	0.612458	23.1813	31.9066	34.3488	35.5021	34.4231	19.2645	20.9018	20.1781	27.3616	28.1981	33.8668	20.3562	21.8861	26.5143	24.2803	NO	NO
ENSMUSG00000005198	chr11	HAVANA	gene	69733997	69758637	-	level 2	protein_coding	Polr2a	MGI:98086	4894.88	-0.244796	0.16542	-1.47985	0.138914	0.356793	44.4982	72.2554	64.8129	64.235	75.5512	75.5207	79.2013	70.5274	67.4251	61.9244	64.3419	63.4665	69.9284	76.7921	70.3433	NO	NO
ENSMUSG00000005204	chr11	HAVANA	gene	69673115	69682084	-	level 2	protein_coding	Senp3	MGI:2158736	5346.75	0.0508658	0.146441	0.347346	0.728331	0.869019	202.678	248.198	284.762	292.169	289.596	197.272	266.232	243.143	251.583	245.667	255.775	207.399	247.503	256.721	240.369	NO	NO
ENSMUSG00000005225	chr6	HAVANA	gene	54595111	54645839	+	level 2	protein_coding	Plekha8	MGI:2681164	1557.32	0.222438	0.172964	1.28604	0.19843	0.441564	22.6918	22.1459	22.9014	29.5082	26.4756	23.0951	25.5965	19.5889	19.7716	19.426	18.1758	20.5303	22.8298	20.6058	21.1418	NO	NO
ENSMUSG00000005233	chr2	HAVANA	gene	69193895	69206194	-	level 2	protein_coding	Spc25	MGI:1913692	3010.08	-0.00909853	0.174747	-0.0520668	0.958475	0.980722	168.265	228.056	189.712	233.673	212.158	136.677	261.846	186.42	164.432	231.915	246	156.34	204.288	236.205	240.213	NO	NO
ENSMUSG00000005237	chr11	HAVANA	gene	69420809	69549110	-	level 2	protein_coding	Dnah2	MGI:107731	437.863	-0.105782	0.248516	-0.425656	0.670358	0.834996	3.56321	4.23656	4.64337	5.78996	4.17913	6.36645	5.14689	4.10956	6.9193	4.91556	4.8502	2.58162	3.60415	3.8554	2.95524	NO	NO
ENSMUSG00000005251	chr16	HAVANA	gene	97741933	97763787	-	level 2	protein_coding	Ripk4	MGI:1919638	967.381	0.162779	0.2228	0.730607	0.465019	0.692424	19.2645	23.676	24.2817	44.9524	46.6702	11.0659	22.5934	21.5469	20.3961	36.7225	31.0961	16.4986	22.2428	21.7401	25.0022	NO	NO
ENSMUSG00000005262	chr16	HAVANA	gene	18811779	18835261	+	level 2	protein_coding	Ufd1	MGI:109353	1180.87	-0.302953	0.151548	-1.99906	0.045602	0.176275	40.5195	56.3993	61.3111	67.635	72.8876	60.5993	77.1567	54.4494	49.2351	94.4454	81.0672	54.8732	73.6264	66.8241	74.9331	NO	NO
ENSMUSG00000005267	chr11	HAVANA	gene	62700356	62731905	-	level 2	protein_coding	Zfp287	MGI:2176561	195.248	-0.199194	0.239733	-0.830901	0.40603	0.647954	2.56563	4.68588	4.15869	4.74963	6.57158	7.7155	8.25402	6.0024	5.66679	4.83238	9.99154	3.42853	5.82805	5.80395	5.80952	NO	NO
ENSMUSG00000005268	chr15	HAVANA	gene	10177238	10349180	+	level 2	protein_coding	Prlr	MGI:97763	89.1904	0.796466	0.496612	1.6038	0.108758	0.307707	2.99649	1.7373	1.55305	1.06566	0.444047	0.500291	1.05829	0.329863	2.93627	1.07147	1.7419	0.755465	0.853676	0.502145	0.518947	NO	NO
ENSMUSG00000005299	chr5	HAVANA	gene	33739673	33782817	-	level 2	protein_coding	Letm1	MGI:1932557	3491.63	-0.0287361	0.171745	-0.167318	0.86712	0.940475	44.7079	68.9047	65.9038	86.9238	113.167	55.5944	60.3846	52.6167	62.5623	76.2627	87.9519	55.6029	63.0553	64.1989	66.2466	NO	NO
ENSMUSG00000005312	chr13	HAVANA	gene	58176156	58215653	-	level 2	protein_coding	Ubqln1	MGI:1860276	2242.74	0.387233	0.213271	1.81569	0.0694182	0.232275	49.9768	45.143	55.5974	103.045	105.79	41.4506	62.9479	50.5937	51.4746	45.0162	32.8228	43.1127	56.0109	61.5189	64.357	NO	NO
ENSMUSG00000005354	chr15	HAVANA	gene	77915047	77929006	-	level 1	protein_coding	Txn2	MGI:1929468	1003.42	-1.02517	0.218669	-4.68821	2.75605e-06	9.22382e-05	29.2931	52.1334	43.3969	42.0193	69.0876	49.5573	69.4791	49.6723	79.0467	107.561	98.6779	73.0897	96.9792	82.3401	98.0588	DOWN	YES
ENSMUSG00000005360	chr15	HAVANA	gene	8634124	8710764	-	level 1	protein_coding	Slc1a3	MGI:99917	104.906	0.0516562	0.428376	0.120586	0.904019	0.95602	7.22942	4.37401	3.98141	1.65291	1.48184	3.69434	1.92903	2.30752	2.23509	5.94767	3.08719	2.73523	4.91905	1.36992	1.86919	NO	NO
ENSMUSG00000005362	chr6	HAVANA	gene	106780201	106800077	-	level 2	protein_coding	Crbn	MGI:1913277	3206.52	0.568281	0.180342	3.15112	0.00162644	0.0167323	144.568	202.058	194.737	243.902	204.355	94.3991	175.619	123.032	121.542	150.539	179.439	97.8566	119.16	136.767	153.903	NO	NO
ENSMUSG00000005370	chr17	HAVANA	gene	87975062	87990892	+	level 2	protein_coding	Msh6	MGI:1343961	3905.13	-0.085432	0.206533	-0.413649	0.679132	0.839375	69.6162	81.7085	77.7719	120.962	127.867	63.5586	87.883	76.2621	84.2664	115.903	134.033	72.9959	77.0629	79.2924	111.666	NO	NO
ENSMUSG00000005371	chr17	HAVANA	gene	87990859	88065291	-	level 2	protein_coding	Fbxo11	MGI:2147134	1671.54	0.136013	0.179755	0.75666	0.449254	0.680415	48.6246	44.4871	43.8079	42.2078	28.9426	36.3875	38.9766	49.6094	39.5724	34.8586	30.2634	36.9248	37.363	35.085	39.2619	NO	NO
ENSMUSG00000005373	chr5	HAVANA	gene	135089890	135138382	+	level 2	protein_coding	Mlxipl	MGI:1927999	39.3463	0.0930203	0.48113	0.193337	0.846695	0.931103	0.320635	1.52046	1.6499	0.977128	2.32957	1.2874	1.23088	1.13785	0.965192	1.4637	1.30882	1.05798	1.93387	1.62595	1.84182	NO	NO
ENSMUSG00000005374	chr5	HAVANA	gene	135149657	135165760	+	level 2	protein_coding	Tbl2	MGI:1351652	1397.42	-0.147421	0.171702	-0.858588	0.390568	0.635479	12.1184	18.7768	18.7968	20.8083	26.8317	19.2005	15.6794	16.3635	17.7258	20.7091	25.0586	17.2791	15.9166	17.6961	15.5278	NO	NO
ENSMUSG00000005378	chr5	HAVANA	gene	135052957	135064959	-	level 1	protein_coding	Bud23	MGI:1913388	1115.7	0.147338	0.175038	0.841748	0.399929	0.642962	80.2954	106.088	115.553	107.248	131.617	78.9158	91.7053	70.6188	102.089	88.1026	97.5078	87.9706	102.605	91.5181	106.245	NO	NO
ENSMUSG00000005397	chr13	HAVANA	gene	13437551	13512269	+	level 2	protein_coding	Nid1	MGI:97342	92.2764	-0.248952	0.352807	-0.705631	0.480417	0.704112	0.8463	1.41916	0.456818	1.399	0.529034	1.95069	2.52151	0.611146	1.18962	1.90895	1.27492	0.992527	1.61689	1.78709	1.26677	NO	NO
ENSMUSG00000005410	chr8	HAVANA	gene	75109569	75128439	+	level 2	protein_coding	Mcm5	MGI:103197	4197.57	0.223607	0.198564	1.12612	0.260114	0.515119	79.0551	159.231	151.708	162.749	248.712	79.7775	120.008	91.6358	91.1211	134.281	171.7	94.7521	112.634	128.01	133.364	NO	NO
ENSMUSG00000005413	chr8	HAVANA	gene	75093621	75100589	+	level 2	protein_coding	Hmox1	MGI:96163	112.486	-0.149081	0.456003	-0.326929	0.743722	0.876815	4.08001	9.72258	5.3192	10.7629	13.0951	3.79094	7.53814	6.98043	4.29617	6.29314	11.0559	7.40712	7.68893	4.54441	1.98564	NO	NO
ENSMUSG00000005417	chr11	HAVANA	gene	59661305	59780860	+	level 2	protein_coding	Mprip	MGI:1349438	3199.83	-0.25702	0.147661	-1.74062	0.081751	0.258223	41.4791	37.0836	104.052	39.1705	44.562	44.5983	56.3408	51.0821	68.2794	52.7019	39.6643	112.969	95.0628	51.292	43.5175	NO	NO
ENSMUSG00000005442	chr7	HAVANA	gene	25267704	25294159	+	level 2	protein_coding	Cic	MGI:1918972	1291.32	-0.521837	0.21663	-2.40889	0.0160013	0.0869998	12.1848	13.5531	19.8203	12.0176	17.659	20.8445	16.2947	22.1312	25.6869	19.2104	14.2136	23.4453	17.4202	21.8687	20.4465	NO	NO
ENSMUSG00000005447	chr7	HAVANA	gene	25295049	25297986	-	level 2	protein_coding	Pafah1b3	MGI:108414	561.787	-0.111827	0.203823	-0.548646	0.583248	0.777761	53.8906	53.4523	62.7377	57.235	70.3642	48.7664	50.1322	41.1519	54.5639	73.6835	55.6592	65.3667	74.5874	67.6153	60.3119	NO	NO
ENSMUSG00000005469	chr8	HAVANA	gene	83972993	83996443	+	level 2	protein_coding	Prkaca	MGI:97592	469.368	-0.746148	0.316488	-2.35759	0.0183941	0.0958921	11.6569	13.0814	10.8159	10.6019	35.0054	31.3345	16.0901	19.8198	22.7659	12.6308	10.9143	20.7233	26.1804	23.8326	16.8843	NO	NO
ENSMUSG00000005470	chr8	HAVANA	gene	83955507	83970197	+	level 2	protein_coding	Asf1b	MGI:1914179	3018.38	0.313777	0.195837	1.60224	0.109103	0.308176	140.256	199.615	186.383	246.609	240.972	94.0802	151.01	129.554	132.637	194.77	213.097	118.969	137.222	151.167	152.885	NO	NO
ENSMUSG00000005481	chr8	HAVANA	gene	83715177	83726892	+	level 2	protein_coding	Ddx39a	MGI:1915528	1578.45	-0.708622	0.189841	-3.73271	0.000189432	0.00321515	40.1586	80.0369	62.6649	63.7974	112.372	75.1465	107.776	76.6347	81.5963	118.211	136.978	80.3897	110.422	124.734	99.061	DOWN	YES
ENSMUSG00000005483	chr8	HAVANA	gene	83608193	83612653	+	level 2	protein_coding	Dnajb1	MGI:1931874	2159.68	-0.0248303	0.186592	-0.133073	0.894136	0.952032	47.4376	77.1372	64.0931	76.95	117.841	49.1218	59.537	44.8909	49.6959	82.7905	88.1156	59.823	62.6616	66.6532	62.0151	NO	NO
ENSMUSG00000005493	chr3	HAVANA	gene	153857149	153906138	-	level 1	protein_coding	Msh4	MGI:1860077	2179.64	0.761022	0.183651	4.14386	3.41511e-05	0.000792858	67.1	95.2042	79.3828	85.7282	104.849	47.7517	58.5637	56.6149	42.092	44.9766	74.1534	31.5214	40.3388	48.642	46.0242	UP	YES
ENSMUSG00000005501	chr1	HAVANA	gene	87945119	88008551	-	level 2	protein_coding	Usp40	MGI:2443184	1019.26	-0.410176	0.170707	-2.40281	0.0162698	0.0880825	21.8418	29.4633	22.4472	23.1907	24.7519	31.8295	26.5346	34.8006	31.6491	23.4497	29.9029	26.4823	27.3262	28.8507	27.9674	NO	NO
ENSMUSG00000005505	chr2	HAVANA	gene	90904740	90911626	+	level 2	protein_coding	Kbtbd4	MGI:1914386	416.807	-0.0159213	0.202022	-0.0788096	0.937184	0.970588	22.5107	48.4134	38.5563	55.0358	64.3558	46.6953	43.8257	32.749	43.472	59.6927	77.503	24.048	33.2703	42.0691	39.5286	NO	NO
ENSMUSG00000005506	chr2	HAVANA	gene	90940382	91019497	+	level 2	protein_coding	Celf1	MGI:1342295	3419.11	-0.224553	0.146416	-1.53366	0.125113	0.334692	37.0551	48.264	45.603	52.7628	62.575	50.2255	49.5887	48.0845	38.7221	60.8253	68.2142	50.3877	49.7138	53.0765	56.2863	NO	NO
ENSMUSG00000005510	chr2	HAVANA	gene	90894634	90904827	-	level 2	protein_coding	Ndufs3	MGI:1915599	2564.07	-0.416632	0.163974	-2.54085	0.0110584	0.0673385	174.739	225.453	214.527	239.758	290.214	219.741	252.273	200.513	253.952	348.267	315.438	260.327	293.453	288.641	281.077	NO	NO
ENSMUSG00000005514	chr5	HAVANA	gene	135670033	135735326	+	level 1	protein_coding	Por	MGI:97744	783.12	-0.325903	0.263797	-1.23543	0.21667	0.463054	13.8795	27.498	25.9888	36.0911	59.0064	14.6161	27.9832	17.2568	36.0118	40.8808	40.2978	21.2727	27.1225	28.1137	29.744	NO	NO
ENSMUSG00000005533	chr7	HAVANA	gene	67952827	68233668	+	level 2	protein_coding	Igf1r	MGI:96433	1702.66	-0.62124	0.149866	-4.14531	3.39351e-05	0.00079141	16.0399	14.5502	15.7513	12.8991	11.9706	20.6379	18.4515	19.9537	21.7349	19.2388	18.7708	19.398	18.5915	17.1386	17.8415	DOWN	YES
ENSMUSG00000005534	chr8	HAVANA	gene	3122061	3279617	-	level 2	protein_coding	Insr	MGI:96575	1055.81	0.456424	0.172466	2.64645	0.00813404	0.0539316	16.0618	17.7098	16.9003	14.04	14.2369	14.3909	15.3206	13.479	11.7093	9.9731	10.8156	10.2212	12.1839	11.5472	8.72628	NO	NO
ENSMUSG00000005553	chr7	HAVANA	gene	30712209	30725534	+	level 2	protein_coding	Atp4a	MGI:88113	63.1092	-2.21792	0.480594	-4.61495	3.93184e-06	0.000127184	0.857224	0.079402	0.326466	0.460765	0.790981	2.39094	1.41581	0.940587	2.61754	4.53349	2.91059	3.81655	3.65055	1.00223	2.4268	DOWN	YES
ENSMUSG00000005566	chr7	HAVANA	gene	12999114	13031035	+	level 2	protein_coding	Trim28	MGI:109274	5131.62	-0.164521	0.188906	-0.870917	0.383799	0.629768	106.166	147.753	170.602	174.17	278.106	164.586	164.115	168.013	176.44	144.866	126.286	152.652	179.922	185.593	141.829	NO	NO
ENSMUSG00000005575	chr7	HAVANA	gene	13035120	13038275	-	level 1	protein_coding	Ube2m	MGI:108278	397.822	-0.494525	0.279574	-1.76885	0.0769184	0.24767	18.941	20.7325	25.5701	21.4498	52.5925	33.3998	17.7506	26.3352	32.1113	20.3003	21.2937	40.0026	29.4322	31.8705	25.0013	NO	NO
ENSMUSG00000005580	chr16	HAVANA	gene	4287529	4420498	-	level 2	protein_coding	Adcy9	MGI:108450	399.182	0.326234	0.237645	1.37278	0.16982	0.403529	7.75246	8.69154	10.0797	8.63287	9.75508	10.276	7.65107	6.86911	5.40376	6.26701	5.75099	7.13468	7.50496	6.91134	6.27487	NO	NO
ENSMUSG00000005583	chr13	HAVANA	gene	83504034	83667080	+	level 2	protein_coding	Mef2c	MGI:99458	51.9407	0.546061	0.494772	1.10366	0.269739	0.524995	1.2208	0.772322	1.59557	0.805481	0.842137	0.676864	0.782953	0.598296	1.09741	1.3057	1.26095	0.675975	1.507	0.275419	1.10902	NO	NO
ENSMUSG00000005609	chr7	HAVANA	gene	111028951	111056377	+	level 1	protein_coding	Ctr9	MGI:109345	2354.83	0.165232	0.153817	1.07421	0.282728	0.539386	48.9636	52.3433	61.6248	67.084	80.0554	51.8519	53.3271	50.2817	44.145	58.7597	68.8774	48.0654	47.6752	49.8596	53.1768	NO	NO
ENSMUSG00000005610	chr7	HAVANA	gene	111067750	111083030	-	level 2	protein_coding	Eif4g2	MGI:109207	9338.57	-0.367154	0.155586	-2.35982	0.0182839	0.0955085	103.996	104.113	93.3968	120.904	103.545	102.023	137.951	107.753	121.93	141.025	149.03	110.882	108.068	127.207	139.191	NO	NO
ENSMUSG00000005615	chr16	HAVANA	gene	32430921	32475070	+	level 2	protein_coding	Pcyt1a	MGI:88557	877.761	0.220452	0.198408	1.11111	0.266522	0.52168	28.4883	33.0241	30.2054	30.4054	38.2341	25.8424	25.2818	21.6269	22.9865	27.8249	34.5026	22.9526	22.14	27.6331	25.7142	NO	NO
ENSMUSG00000005621	chr7	HAVANA	gene	80993681	81045164	+	level 2	protein_coding	Zfp592	MGI:2443541	1005.42	-0.613925	0.214256	-2.86537	0.00416516	0.0331797	11.2923	9.70541	10.2563	11.5394	11.854	12.5035	10.1625	14.1629	22.7525	15.0117	12.312	14.847	13.5988	13.8837	14.9198	DOWN	YES
ENSMUSG00000005625	chr3	HAVANA	gene	95032694	95042614	-	level 2	protein_coding	Psmd4	MGI:1201670	4151.39	-0.17443	0.149874	-1.16385	0.244486	0.496682	208.152	290.077	287.206	320.515	414.753	228.561	270.04	230.158	270.47	351.394	283.362	284.241	302.397	284.634	276.462	NO	NO
ENSMUSG00000005656	chr12	HAVANA	gene	54746349	54795703	-	level 2	protein_coding	Snx6	MGI:1919433	1101.73	-0.386548	0.187833	-2.05794	0.0395959	0.159394	44.1724	100.769	55.8189	65.6934	69.4012	56.6076	72.8691	49.0931	50.5203	90.4799	82.1546	61.5961	62.9566	64.9767	80.412	NO	NO
ENSMUSG00000005667	chr6	HAVANA	gene	83305691	83325908	-	level 2	protein_coding	Mthfd2	MGI:1338850	338.37	-0.722305	0.256618	-2.81471	0.00488213	0.0375	10.0727	14.0985	14.0112	14.6733	20.213	12.4672	20.344	12.9837	27.0727	23.1605	20.4836	16.662	20.3229	14.1223	21.6545	DOWN	YES
ENSMUSG00000005672	chr5	HAVANA	gene	75574916	75656722	+	level 2	protein_coding	Kit	MGI:96677	4262.74	-2.35919	0.247442	-9.53429	1.50918e-21	1.26803e-18	35.4024	21.8315	17.2152	26.2105	28.6037	74.6233	89.412	61.9268	110.919	173.905	125.339	102.07	94.4301	98.5752	165.846	DOWN	YES
ENSMUSG00000005674	chr1	HAVANA	gene	171216011	171222514	-	level 2	protein_coding	Tomm40l	MGI:3589112	30.3693	-0.0507523	0.551923	-0.0919553	0.926734	0.966488	2.91934	4.81939	4.57913	3.21163	5.59525	4.3434	4.11362	3.05139	3.53607	4.66573	4.53113	3.53463	2.79437	4.16787	4.51249	NO	NO
ENSMUSG00000005681	chr1	HAVANA	gene	171225054	171226379	+	level 2	protein_coding	Apoa2	MGI:88050	23.8432	-0.123816	0.647082	-0.191346	0.848255	NA	3.38752	2.82645	2.13309	3.58449	0.738098	3.83025	6.10954	8.54764	7.14071	2.00799	4.20854	2.37213	5.79094	4.62441	2.42246	NO	NO
ENSMUSG00000005682	chr10	HAVANA	gene	128303335	128321358	+	level 2	protein_coding	Pan2	MGI:1918984	1903.84	-0.413431	0.189435	-2.18245	0.0290766	0.129563	26.7857	40.6745	34.4337	33.0386	45.9116	64.7853	50.8215	49.0361	35.6009	38.664	50.4666	37.4113	41.9439	45.3303	43.6083	NO	NO
ENSMUSG00000005683	chr10	HAVANA	gene	128337734	128362479	+	level 2	protein_coding	Cs	MGI:88529	3110.7	0.00841976	0.162183	0.0519151	0.958596	0.980722	80.3342	109.446	104.427	123.571	155.151	85.2037	91.5276	84.9805	82.3185	124.843	130.672	84.8827	86.4606	102.621	102.387	NO	NO
ENSMUSG00000005686	chr7	HAVANA	gene	110768206	110812405	+	level 2	protein_coding	Ampd3	MGI:1096344	206.832	-0.718028	0.256599	-2.79825	0.00513801	0.0390005	3.56265	3.73937	3.18462	4.45998	6.25624	2.47304	5.93174	5.62088	2.94555	9.26834	5.35817	5.57225	3.62502	4.69975	4.57202	DOWN	YES
ENSMUSG00000005687	chr3	HAVANA	gene	103171655	103179166	+	level 2	protein_coding	Bcas2	MGI:1915433	6927.2	0.0228691	0.137118	0.166784	0.86754	0.940654	400.735	392.842	340.866	359.094	292.914	351.561	372.709	348.291	385.857	365.848	341.103	351.409	387.993	401.513	338.648	NO	NO
ENSMUSG00000005696	chrX	HAVANA	gene	42502453	42529330	+	level 2	protein_coding	Sh2d1a	MGI:1328352	26.2194	0.444792	0.660242	0.67368	0.500515	0.717966	2.46597	1.58843	1.69828	0.53894	0.641252	1.15974	0.902577	0	0.596401	2.43703	0.677825	1.18609	1.35321	0.644308	0.954604	NO	NO
ENSMUSG00000005698	chr8	HAVANA	gene	105636568	105682922	+	level 1	protein_coding	Ctcf	MGI:109447	1652.67	-0.0889659	0.262841	-0.338477	0.735004	0.872392	44.5279	32.8798	33.7861	39.3954	44.9781	54.6093	42.2277	47.8031	41.9961	29.8703	21.7343	38.8439	50.1231	45.3513	39.1378	NO	NO
ENSMUSG00000005699	chr8	HAVANA	gene	105701148	105703496	+	level 2	protein_coding	Pard6a	MGI:1927223	552.899	0.33392	0.191384	1.74476	0.0810261	0.25699	32.6494	51.4277	55.186	72.6792	80.6721	37.1366	37.7102	27.6665	36.0183	56.3283	47.7617	34.4012	39.952	39.1481	32.3484	NO	NO
ENSMUSG00000005705	chr8	HAVANA	gene	105566698	105637393	-	level 2	protein_coding	Agrp	MGI:892013	22.1503	0.939757	0.612502	1.53429	0.124958	NA	2.3636	0.829708	1.27676	2.57041	2.60236	1.4485	0.301234	0.716501	0.630341	1.30746	3.4213	0.756544	0.812259	0.261162	1.32615	NO	NO
ENSMUSG00000005718	chr16	HAVANA	gene	4544661	4559854	-	level 2	protein_coding	Tfap4	MGI:103239	56.7509	0.0720233	0.460604	0.156367	0.875744	0.944198	2.9243	2.06403	2.06064	1.61397	2.20892	3.42702	1.2096	2.3134	2.10737	1.5475	0.947066	2.05744	1.6539	1.96157	2.03316	NO	NO
ENSMUSG00000005732	chr16	HAVANA	gene	18239784	18248732	-	level 2	protein_coding	Ranbp1	MGI:96269	4348.87	-0.108669	0.133128	-0.816273	0.414344	0.654946	575.839	615.145	576.158	669.941	656.855	493.3	579.482	551.156	598.268	716.706	595.339	596.314	590.867	619.121	584.058	NO	NO
ENSMUSG00000005774	chr3	HAVANA	gene	94954075	94961561	+	level 2	protein_coding	Rfx5	MGI:1858421	275.428	-0.402075	0.278879	-1.44175	0.149372	0.373598	9.77474	11.4105	10.079	9.99222	11.8952	20.9967	15.5913	14.048	7.98087	15.1868	16.4032	9.10082	9.4062	17.0857	15.5278	NO	NO
ENSMUSG00000005779	chr3	HAVANA	gene	94884093	94886961	-	level 2	protein_coding	Psmb4	MGI:1098257	2870.39	-0.267336	0.153233	-1.74464	0.081047	0.257003	226.773	221.486	224.167	209.298	241.322	206.547	199.334	217.945	275.303	264.965	208.145	255.299	253.048	247.148	221.467	NO	NO
ENSMUSG00000005802	chr2	HAVANA	gene	122681233	122702663	-	level 2	protein_coding	Slc30a4	MGI:1345282	2288.09	0.348681	0.17218	2.02509	0.0428578	0.168945	47.9785	35.685	42.4414	44.6511	37.1334	35.6318	41.8061	32.9296	39.1552	31.2949	35.4742	33.1395	33.4873	27.9914	38.6849	NO	NO
ENSMUSG00000005803	chr2	HAVANA	gene	122765237	122809569	+	level 1	protein_coding	Sqor	MGI:1929899	28.4344	0.86637	0.495396	1.74884	0.0803179	0.255372	2.24116	1.60063	1.45695	2.45287	1.24498	0.655059	0.727123	0.754258	0.761575	1.84654	1.32626	1.48888	0.741203	0.599956	0.946019	NO	NO
ENSMUSG00000005804	chr2	HAVANA	gene	122738503	122749475	+	level 2	protein_coding	Bloc1s6	MGI:1927580	1410.28	-0.389416	0.178922	-2.17645	0.0295213	0.130828	24.89	42.4037	33.0962	42.2718	39.6488	33.4901	45.4578	47.127	39.9615	51.6021	52.5058	34.6249	40.8083	50.6493	45.642	NO	NO
ENSMUSG00000005813	chr3	HAVANA	gene	138458956	138489515	-	level 2	protein_coding	Metap1	MGI:1922874	2436.72	0.307847	0.145246	2.11949	0.0340493	0.144317	99.097	101.551	103.247	112.441	116.146	67.4461	83.1963	76.3993	82.9356	84.7939	81.2449	73.8643	65.2501	78.5439	75.8842	NO	NO
ENSMUSG00000005823	chr17	HAVANA	gene	57234635	57248446	-	level 2	protein_coding	Gpr108	MGI:1925558	1314.21	-0.267314	0.200448	-1.33358	0.18234	0.421359	27.3636	54.2681	52.6759	62.6431	70.6314	44.4791	57.0195	50.7691	44.0752	71.3473	89.7971	44.3736	53.5506	66.6678	68.0149	NO	NO
ENSMUSG00000005836	chr18	HAVANA	gene	11052064	11085635	+	level 2	protein_coding	Gata6	MGI:107516	56.7059	1.03237	0.454408	2.27189	0.0230929	0.111165	1.07791	1.24444	2.33699	3.9152	1.57163	2.10086	2.03102	2.27116	1.26596	0.974963	1.4919	0.699875	1.9486	2.68581	1.28476	NO	NO
ENSMUSG00000005846	chr16	HAVANA	gene	11192970	11203331	-	level 2	protein_coding	Rsl1d1	MGI:1913659	3106.97	0.0612958	0.133758	0.45826	0.646766	0.819968	143.608	182.095	159.809	187.258	184.672	130.04	152.291	131.922	136.99	179.838	162.736	136.654	147.309	154.018	159.852	NO	NO
ENSMUSG00000005871	chr18	HAVANA	gene	34220924	34322552	+	level 2	protein_coding	Apc	MGI:88039	1286.37	0.296188	0.196596	1.50658	0.131917	0.345713	14.2146	10.9679	11.413	13.5128	10.2317	12.8998	11.9912	11.1724	7.97689	8.37135	10.0119	13.9614	13.2566	10.5688	11.7825	NO	NO
ENSMUSG00000005873	chr18	HAVANA	gene	34344885	34374070	-	level 2	protein_coding	Reep5	MGI:1270152	1894.88	-0.366615	0.212758	-1.72316	0.0848601	0.263693	35.0459	53.9098	63.974	65.7349	60.6584	49.7387	62.2194	40.7597	53.2587	103.773	69.6918	70.6979	64.3815	59.62	72.6032	NO	NO
ENSMUSG00000005881	chr2	HAVANA	gene	156008045	156018279	+	level 2	protein_coding	Ergic3	MGI:1913616	5956.6	-0.250222	0.19283	-1.29763	0.194414	0.436825	229.256	411.464	410.93	486.456	611.803	360.879	477.742	298.162	393.232	628.377	679.024	351.71	478.398	522.402	430.18	NO	NO
ENSMUSG00000005882	chr2	HAVANA	gene	155846894	155930310	-	level 1	protein_coding	Uqcc1	MGI:1929472	895.577	0.000628685	0.212809	0.00295422	0.997643	0.998717	22.1621	31.6618	34.9843	42.7518	52.0775	25.1743	31.9417	27.6134	29.4141	40.5638	50.4657	25.4033	26.42	40.1959	30.9028	NO	NO
ENSMUSG00000005883	chr2	HAVANA	gene	172977700	172993576	+	level 2	protein_coding	Spo11	MGI:1349669	2087.91	0.762177	0.189794	4.01581	5.92411e-05	0.00124794	79.7134	200.915	138.658	137.821	172.083	95.4785	103.129	85.1546	89.484	64.5308	112.865	41.7478	72.1366	72.4378	62.0204	UP	YES
ENSMUSG00000005886	chr1	HAVANA	gene	13139105	13374083	-	level 2	protein_coding	Ncoa2	MGI:1276533	1825.63	-0.175285	0.183497	-0.955245	0.339454	0.594325	25.8547	22.9559	23.2037	23.0186	24.4629	27.3659	29.2231	32.2385	25.4043	29.4003	19.594	23.1216	23.0997	26.1974	34.3589	NO	NO
ENSMUSG00000005893	chr6	HAVANA	gene	92091390	92174294	+	level 2	protein_coding	Nr2c2	MGI:1352466	485.455	0.398781	0.249994	1.59516	0.110676	0.310961	17.2285	17.9455	16.0732	12.0203	11.1256	13.4405	13.3118	15.8332	7.13744	9.76577	10.7218	8.57939	13.4168	10.6064	7.69149	NO	NO
ENSMUSG00000005897	chr10	HAVANA	gene	94148023	94197211	+	level 2	protein_coding	Nr2c1	MGI:1352465	347.106	-0.0887721	0.231344	-0.383722	0.701184	0.851806	7.51698	8.70282	6.31885	10.8411	10.1851	8.40188	10.1383	6.68	9.03026	9.27576	13.9008	5.70734	6.7713	8.81048	9.08156	NO	NO
ENSMUSG00000005899	chr16	HAVANA	gene	17619354	17644828	+	level 1	protein_coding	Smpd4	MGI:1924876	1945.48	0.0328845	0.154804	0.212426	0.831775	0.925425	31.9869	45.7086	45.2032	54.3556	66.9311	42.1881	43.1488	33.489	44.2852	48.0519	51.3716	33.7021	39.1664	40.2338	35.3792	NO	NO
ENSMUSG00000005907	chr5	HAVANA	gene	3596066	3637232	+	level 1	protein_coding	Pex1	MGI:1918632	1040.47	-0.111399	0.185447	-0.600703	0.548038	0.752928	31.1664	33.3189	27.6294	38.8049	36.4593	30.4043	35.5521	36.2599	33.4839	39.9348	39.5834	30.6481	27.8803	29.7543	31.7342	NO	NO
ENSMUSG00000005917	chr11	HAVANA	gene	21994764	22002897	-	level 2	protein_coding	Otx1	MGI:97450	190.276	0.6184	0.323689	1.91047	0.0560723	0.200646	6.30494	3.6214	8.0969	6.5416	5.24065	7.66805	6.06548	8.07818	7.48918	2.71115	2.25313	3.08859	3.75631	4.07569	3.6354	NO	NO
ENSMUSG00000005936	chr17	HAVANA	gene	28951950	28969549	+	level 2	protein_coding	Kctd20	MGI:1914239	2587.58	0.525095	0.209639	2.50476	0.0122534	0.0722862	55.6442	90.6186	77.8206	124.252	140.142	45.3631	67.1681	52.2706	36.8503	80.3778	91.9204	51.723	49.9902	60.6808	61.5147	NO	NO
ENSMUSG00000005947	chr11	HAVANA	gene	73090583	73147446	+	level 2	protein_coding	Itgae	MGI:1298377	255.041	0.0880635	0.219261	0.401638	0.68795	0.844597	3.90127	5.4628	6.45768	4.78833	5.29105	4.67282	6.21169	3.91872	4.86243	4.4502	5.29263	3.98904	5.79837	5.76158	4.13727	NO	NO
ENSMUSG00000005949	chr11	HAVANA	gene	73183596	73199042	-	level 2	protein_coding	Ctns	MGI:1932872	561.698	-0.0452133	0.204322	-0.221284	0.824871	0.921525	12.1208	23.9286	23.4012	24.0387	26.9073	15.0608	21.3282	17.7203	18.035	24.3384	26.5527	18.199	16.8679	19.6786	16.2441	NO	NO
ENSMUSG00000005951	chr11	HAVANA	gene	73199460	73224511	+	level 2	protein_coding	Shpk	MGI:1921887	135.659	0.362742	0.292242	1.24124	0.214518	0.460676	4.93625	7.19239	4.61299	5.2667	6.87247	4.25446	5.19881	3.88692	3.14238	4.06844	4.82692	3.18614	2.88809	4.70245	3.14833	NO	NO
ENSMUSG00000005958	chr16	HAVANA	gene	21204755	21223305	+	level 2	protein_coding	Ephb3	MGI:104770	55.3978	-0.264792	0.583262	-0.453985	0.64984	0.822137	1.18706	0.753209	1.18727	1.14535	1.03519	0.585078	1.54092	0.307336	2.18333	1.27065	1.26083	1.94702	2.80602	0.27352	0.462414	NO	NO
ENSMUSG00000005968	chr3	HAVANA	gene	94612757	94658872	-	level 2	protein_coding	Tuft1	MGI:109572	402.448	0.556399	0.196641	2.82951	0.00466187	0.0361675	13.0289	16.8728	19.2902	23.8123	18.3648	12.6291	14.4631	8.8394	10.3651	15.1319	18.6025	11.2964	15.4611	14.294	12.5427	NO	NO
ENSMUSG00000005973	chr2	HAVANA	gene	105386291	105399319	-	level 2	protein_coding	Rcn1	MGI:104559	259.989	-0.0502968	0.26533	-0.189563	0.849651	0.932364	5.96131	12.2306	8.50121	12.0398	12.9401	9.98979	10.5626	8.69814	11.0515	9.00139	6.41005	6.13708	8.69419	10.4146	7.86752	NO	NO
ENSMUSG00000005980	chr16	HAVANA	gene	4036942	4040024	+	level 2	protein_coding	Dnase1	MGI:103157	69.8446	0.910334	0.488117	1.86499	0.0621824	0.215132	4.54675	2.88285	3.9111	2.44641	4.71273	6.27798	3.85109	2.44069	0.451509	2.95251	5.65419	2.98705	2.0502	3.67275	1.7127	NO	NO
ENSMUSG00000005981	chr16	HAVANA	gene	4039971	4077827	-	level 2	protein_coding	Trap1	MGI:1915265	3915.08	-0.0575505	0.163969	-0.350984	0.7256	0.867757	131.653	185.396	163.558	211.937	250.165	134.967	167.33	128.228	167.513	205.524	214.596	156.066	154.553	163.008	159.909	NO	NO
ENSMUSG00000005982	chr16	HAVANA	gene	3872375	3904770	+	level 2	protein_coding	Naa60	MGI:1922013	556.337	-0.0951808	0.22789	-0.417662	0.676194	0.838557	23.6134	38.1794	35.2641	42.4436	52.3505	28.5584	31.6745	29.8115	23.7568	45.7567	48.4059	28.6621	33.7084	36.8665	38.4715	NO	NO
ENSMUSG00000005983	chr16	HAVANA	gene	3895179	3908689	-	level 2	protein_coding	1700037C18Rik	MGI:1920511	711.606	-0.450899	0.154592	-2.9167	0.00353758	0.0295986	32.7589	34.879	33.6189	38.2342	56.5347	42.3912	51.6449	42.9615	56.7196	48.1331	51.0615	43.5266	48.9472	49.8782	53.0037	NO	NO
ENSMUSG00000005986	chr19	HAVANA	gene	4270180	4283137	-	level 2	protein_coding	Ankrd13d	MGI:1915673	367.21	0.847822	0.256803	3.30144	0.000961887	0.0114145	11.979	24.5837	25.2635	24.5348	37.6671	15.354	16.2332	10.6217	10.5611	11.076	19.0847	10.7867	10.0371	14.8005	8.84821	UP	YES
ENSMUSG00000006005	chr1	HAVANA	gene	150392838	150449935	+	level 2	protein_coding	Tpr	MGI:1922066	5246.14	-0.228889	0.136616	-1.67542	0.0938525	0.281349	86.0728	89.7675	81.3736	82.3126	90.536	110.447	93.3482	103.021	102.511	95.6295	88.0599	93.509	96.4045	96.0342	94.1934	NO	NO
ENSMUSG00000006007	chr1	HAVANA	gene	150319417	150333906	+	level 2	protein_coding	Pdc	MGI:98090	49.2842	-0.170652	0.501779	-0.340093	0.733786	0.871614	4.88763	2.25754	2.49757	1.19053	1.92968	5.77975	5.07186	2.8317	3.66705	4.12556	2.31969	2.1474	2.29755	3.13036	5.17666	NO	NO
ENSMUSG00000006010	chr1	HAVANA	gene	150361305	150393080	-	level 2	protein_coding	Odr4	MGI:2385108	2176.73	0.15711	0.149168	1.05325	0.292227	0.549362	68.2131	74.3484	71.1195	78.2961	76.5533	55.2919	76.2603	64.6381	64.4263	73.1186	72.9846	56.7708	59.9729	66.1198	67.0365	NO	NO
ENSMUSG00000006014	chr1	HAVANA	gene	150449412	150466165	-	level 2	protein_coding	Prg4	MGI:1891344	70.1339	-0.375793	0.391798	-0.95915	0.337483	0.59257	1.51725	1.19567	1.15089	0.784884	0.210997	1.12206	1.12567	1.61424	2.38296	0.991316	0.825539	0.878061	1.27866	0.590668	1.17128	NO	NO
ENSMUSG00000006019	chr7	HAVANA	gene	16197147	16222037	-	level 2	protein_coding	Dhx34	MGI:1918973	993.614	-0.0378581	0.194214	-0.194929	0.845448	0.931103	14.8667	23.317	25.6959	30.0899	42.6784	20.9078	20.2261	24.0012	27.0464	23.0541	29.2616	19.246	18.3544	21.8608	21.6136	NO	NO
ENSMUSG00000006021	chr7	HAVANA	gene	16119895	16127516	+	level 2	protein_coding	Kptn	MGI:1890380	306.867	-0.344446	0.216486	-1.59108	0.111592	0.31224	12.4359	25.0735	17.6982	16.7333	23.9921	23.2724	24.6299	17.5812	21.7006	18.9806	23.5666	16.0606	20.9906	24.6709	16.4289	NO	NO
ENSMUSG00000006024	chr7	HAVANA	gene	16098458	16117975	+	level 2	protein_coding	Napa	MGI:104563	2271.02	-0.457967	0.176303	-2.59761	0.00938757	0.05993	60.2777	77.1591	75.1727	90.202	133.897	73.8262	110.43	80.4878	85.6129	137.213	125.52	85.1992	97.9397	116.988	120.812	NO	NO
ENSMUSG00000006050	chr18	HAVANA	gene	36666681	36670815	-	level 2	protein_coding	Sra1	MGI:1344414	583.521	-0.820915	0.199057	-4.12402	3.7232e-05	0.000850341	23.2408	22.8893	29.6304	22.4131	26.9949	42.9888	30.4781	31.4805	47.2502	52.2362	27.5009	49.5464	37.685	31.8211	44.6936	DOWN	YES
ENSMUSG00000006057	chr11	HAVANA	gene	96068852	96075670	-	level 2	protein_coding	Atp5g1	MGI:107653	2336.65	-0.414034	0.187786	-2.20482	0.0274668	0.124626	155.067	254.292	238.941	251.909	266.798	223.714	304.326	214.847	218.447	278.078	389.844	361.07	341.807	338.01	340.162	NO	NO
ENSMUSG00000006058	chr11	HAVANA	gene	96034885	96047430	+	level 2	protein_coding	Snf8	MGI:1343161	2255.27	-0.216346	0.16368	-1.32176	0.186247	0.425872	166.721	214.473	217.632	194.817	225.896	212.762	240.749	199.707	246.273	201.525	202.404	220.588	251.994	238.013	191.039	NO	NO
ENSMUSG00000006095	chr7	HAVANA	gene	30224131	30232272	-	level 2	protein_coding	Tbcb	MGI:1913661	2317.4	-0.632191	0.201148	-3.14291	0.00167278	0.0170498	104.297	116.367	133.906	135.818	157.782	118.596	158.267	127.696	188.117	223.958	187.221	192.945	213.211	188.185	219.012	DOWN	YES
ENSMUSG00000006127	chr11	HAVANA	gene	75630988	75648871	+	level 2	protein_coding	Inpp5k	MGI:1194899	1290.3	-0.285388	0.181991	-1.56815	0.116847	0.322334	30.0124	47.5207	46.8329	48.2752	64.3583	51.0623	51.9834	41.171	56.1282	57.7143	70.904	37.2771	43.2375	51.7765	58.3618	NO	NO
ENSMUSG00000006134	chr16	HAVANA	gene	17451987	17487434	+	level 2	protein_coding	Crkl	MGI:104686	1279.47	0.214033	0.159369	1.343	0.179271	0.41695	23.501	26.3045	27.1679	31.0273	29.7043	19.1396	22.8096	23.4677	22.2443	24.2483	24.8043	19.3478	22.7603	21.8226	26.6678	NO	NO
ENSMUSG00000006169	chr11	HAVANA	gene	45851964	45910625	+	level 2	protein_coding	Clint1	MGI:2144243	1245.44	-0.0342896	0.242817	-0.141215	0.8877	0.949607	28.222	21.8623	26.5019	45.6076	43.2005	30.3447	39.9483	34.1366	38.8479	27.9273	20.7387	28.8897	36.2232	34.7806	45.7909	NO	NO
ENSMUSG00000006179	chr13	HAVANA	gene	22002173	22009742	-	level 2	protein_coding	Prss16	MGI:1859181	157.217	1.10246	0.359264	3.06865	0.00215029	0.0205107	10.1096	12.2748	9.94088	6.75308	20.7978	7.54975	6.42472	3.75808	3.09226	4.9805	8.1176	4.0104	7.24007	4.34295	1.09418	UP	YES
ENSMUSG00000006191	chr13	HAVANA	gene	29191746	29855674	-	level 2	protein_coding	Cdkal1	MGI:1921765	481.934	0.188263	0.186564	1.00911	0.312924	0.569252	16.4164	21.5383	17.8455	19.4458	17.1732	18.7367	22.654	14.1973	9.75315	17.2348	19.249	15.3067	16.4974	19.9545	16.7421	NO	NO
ENSMUSG00000006200	chrX	HAVANA	gene	37826910	37829857	+	level 2	protein_coding	Rhox6	MGI:1202888	233.174	0.145686	0.227658	0.639936	0.522214	0.733246	21.0182	23.9872	26.4394	17.1876	31.7688	18.076	25.7946	20.8115	18.6381	20.1698	29.4769	16.8243	19.4479	21.1713	17.5697	NO	NO
ENSMUSG00000006205	chr7	HAVANA	gene	130936111	130985660	+	level 2	protein_coding	Htra1	MGI:1929076	188.053	-2.87855	0.450526	-6.38931	1.66636e-10	1.684e-08	1.57472	1.0298	1.46801	2.4455	1.55427	6.0704	5.75967	2.74349	12.3	26.3719	11.8376	14.6138	9.67691	9.89632	21.3144	DOWN	YES
ENSMUSG00000006215	chr4	HAVANA	gene	141444654	141467930	+	level 2	protein_coding	Zbtb17	MGI:107410	1524.55	-0.418748	0.190785	-2.19487	0.0281729	0.126704	28.6536	52.4465	50.7454	50.1812	87.2634	51.1153	50.8436	41.741	53.7836	68.3136	77.1688	56.6907	46.8944	54.2238	49.0747	NO	NO
ENSMUSG00000006262	chr5	HAVANA	gene	88720855	88764220	+	level 2	protein_coding	Mob1b	MGI:1915723	1463.43	0.369953	0.18085	2.04563	0.040793	0.162933	19.6699	18.0419	21.0313	20.7877	15.5988	12.5572	18.018	19.7916	16.4812	12.913	13.6392	13.1513	13.483	15.3906	17.8767	NO	NO
ENSMUSG00000006273	chr8	HAVANA	gene	69088646	69113711	+	level 2	protein_coding	Atp6v1b2	MGI:109618	3262.13	-0.128609	0.181305	-0.709349	0.478108	0.702442	85.3429	102.049	106.39	151.844	154.84	85.2071	111.903	82.9463	97.7209	172.239	147.436	104.311	107.178	110.474	136.196	NO	NO
ENSMUSG00000006276	chr8	HAVANA	gene	72340999	72421460	-	level 2	protein_coding	Eps15l1	MGI:104582	990.098	0.144917	0.177388	0.816952	0.413956	0.654826	29.2255	34.831	46.0793	37.4264	33.0844	33.0665	31.7074	34.0282	37.6372	31.4896	28.9622	26.7106	22.281	29.6139	30.7202	NO	NO
ENSMUSG00000006281	chr14	HAVANA	gene	50824059	50870560	-	level 2	protein_coding	Tep1	MGI:109573	1092.14	-0.465103	0.146834	-3.16754	0.00153736	0.0160613	7.91924	10.8085	11.7205	9.95593	13.0847	12.6238	15.869	14.1598	12.2671	15.5459	15.756	13.1974	13.6674	13.8336	14.2611	NO	NO
ENSMUSG00000006288	chr14	HAVANA	gene	50765415	50785519	-	level 2	protein_coding	Ttc5	MGI:2683584	1114.5	-0.400208	0.219649	-1.82204	0.0684492	0.230153	35.5984	56.719	45.9216	55.3408	60.2011	39.5525	65.4549	39.2287	40.8518	87.0994	91.49	60.0685	66.1976	60.2505	68.0397	NO	NO
ENSMUSG00000006289	chr14	HAVANA	gene	50906478	50924893	-	level 2	protein_coding	Osgep	MGI:1913496	2743.35	0.614698	0.159214	3.86084	0.000113	0.00210852	105.517	141.322	120.22	163.43	158.857	84.1737	101.859	89.0112	88.4467	124.394	108.71	74.5289	99.253	124.915	102.937	UP	YES
ENSMUSG00000006299	chr1	HAVANA	gene	74279840	74284738	-	level 2	protein_coding	Aamp	MGI:107809	1732.61	-0.243952	0.199894	-1.2204	0.222312	0.469641	64.1821	101.778	104.116	126.889	162.394	74.9516	107.696	79.7238	97.2914	161.984	170.385	96.0192	112.706	128.295	124.543	NO	NO
ENSMUSG00000006301	chr1	HAVANA	gene	74288247	74305622	-	level 2	protein_coding	Tmbim1	MGI:1916910	106.418	0.0589303	0.356548	0.16528	0.868724	0.940952	2.47085	2.322	1.02701	1.36524	5.11361	1.35225	1.32836	1.47642	1.61252	2.40338	1.3295	1.2175	1.45406	3.15449	2.08825	NO	NO
ENSMUSG00000006304	chr1	HAVANA	gene	74236084	74268209	+	level 1	protein_coding	Arpc2	MGI:1923959	4424.13	0.153033	0.153923	0.994216	0.320118	0.576749	276.143	313.722	322.189	404.201	366.789	213.231	311.036	222.583	244.077	377.115	340.427	270.109	276.687	303.101	317.037	NO	NO
ENSMUSG00000006307	chr7	HAVANA	gene	30568858	30588726	-	level 2	protein_coding	Kmt2b	MGI:109565	1819.75	-0.461144	0.202861	-2.2732	0.0230143	0.110909	17.7011	23.5424	22.0038	14.0966	18.8596	31.8097	24.7498	27.2485	28.521	20.6225	18.4059	23.8742	22.9666	25.8605	18.8367	NO	NO
ENSMUSG00000006310	chr7	HAVANA	gene	30589681	30598909	-	level 2	protein_coding	Zbtb32	MGI:1891838	860.114	-1.27065	0.205646	-6.17881	6.45885e-10	5.80621e-08	23.4879	33.1153	27.7072	33.5325	39.2529	72.2868	54.0472	52.4539	58.8525	64.2375	62.9308	69.675	71.1113	73.3567	65.4987	DOWN	YES
ENSMUSG00000006313	chr7	HAVANA	gene	30603092	30612847	-	level 2	protein_coding	Upk1a	MGI:98911	60.1298	-0.291526	0.393084	-0.741639	0.458306	0.687326	1.96839	3.86878	4.22356	2.8252	3.19665	4.09717	5.48366	3.26606	2.89613	3.9723	3.05802	3.52439	4.1569	4.76693	2.97708	NO	NO
ENSMUSG00000006315	chr7	HAVANA	gene	30727701	30729540	-	level 2	protein_coding	Tmem147	MGI:1915011	4154.13	-0.463541	0.161088	-2.87757	0.00400751	0.0321558	291.274	388.62	404.475	424.273	463.343	401.369	495.894	396.308	458.712	574.823	567.548	482.891	539.352	573.282	501.143	NO	NO
ENSMUSG00000006333	chr7	HAVANA	gene	3703993	3706897	+	level 2	protein_coding	Rps9	MGI:1924096	7937.75	-0.410317	0.163377	-2.51148	0.0120227	0.0714706	618.178	899.316	928.184	843.953	820.007	845.43	1121.11	969.665	1284.54	972.328	1040.85	937.757	1245.46	1136.66	852.856	NO	NO
ENSMUSG00000006335	chr7	HAVANA	gene	3620324	3629929	-	level 2	protein_coding	Tfpt	MGI:1916964	297.844	-0.437341	0.251555	-1.73855	0.0821135	0.25874	16.9146	25.6444	23.2815	20.7427	32.119	30.3367	29.5371	22.4717	35.9187	22.5884	23.7478	23.8716	25.134	32.6264	27.045	NO	NO
ENSMUSG00000006342	chr10	HAVANA	gene	75636706	75644008	-	level 2	protein_coding	Susd2	MGI:1918983	38.6855	0.273124	0.553607	0.493353	0.621763	0.80434	1.14475	1.0538	0.83692	0.930971	1.3345	0.936315	1.6066	0.716654	0.163832	1.62289	1.38095	0.562434	1.14778	0.784196	0.449705	NO	NO
ENSMUSG00000006356	chr12	HAVANA	gene	113140236	113145506	+	level 2	protein_coding	Crip2	MGI:1915587	848.781	-2.06765	0.207036	-9.98692	1.73901e-23	2.06835e-20	14.8819	19.5065	19.1809	19.6502	33.0452	54.2977	73.4635	68.1965	60.6051	71.7025	85.7435	77.2851	76.2402	91.342	92.8285	DOWN	YES
ENSMUSG00000006360	chr12	HAVANA	gene	113146316	113153879	+	level 2	protein_coding	Crip1	MGI:88501	18.4869	0.0278891	0.696367	0.0400495	0.968054	NA	1.11993	2.35517	1.66373	0.87293	2.15282	2.49681	0.69117	1.24846	1.1153	1.09315	0.807764	1.06201	1.96234	0.738971	0.879146	NO	NO
ENSMUSG00000006369	chr15	HAVANA	gene	85205949	85286535	+	level 2	protein_coding	Fbln1	MGI:95487	356.316	-0.133415	0.301442	-0.442588	0.658064	0.827593	4.5738	14.504	16.3304	18.104	23.9219	9.79354	17.5404	9.11	11.2773	18.1864	23.3338	12.2976	12.8427	12.3197	9.23566	NO	NO
ENSMUSG00000006373	chrX	HAVANA	gene	36598206	36606079	+	level 2	protein_coding	Pgrmc1	MGI:1858305	1535.27	-0.682757	0.180739	-3.77758	0.000158357	0.00277295	50.9853	55.4436	57.6991	67.9917	66.0171	62.7394	94.6761	73.8436	79.1471	120.277	116.906	82.9533	86.8099	96.1955	106.778	DOWN	YES
ENSMUSG00000006378	chr15	HAVANA	gene	79030874	79038353	+	level 2	protein_coding	Gcat	MGI:1349389	29.158	0.149743	0.560998	0.266922	0.789529	0.902972	2.03542	5.01906	3.97832	2.72433	5.28649	2.11946	3.09396	3.54857	2.27784	3.20076	2.3352	0.785787	2.99222	1.84569	1.78407	NO	NO
ENSMUSG00000006390	chr4	HAVANA	gene	118428093	118432953	+	level 2	protein_coding	Elovl1	MGI:1858959	112.63	0.175808	0.363281	0.483945	0.628425	0.808013	6.39375	9.50156	5.38305	6.43433	7.6067	8.80965	8.79266	6.81835	2.46976	4.7784	9.69378	4.97708	5.95651	11.1013	4.9147	NO	NO
ENSMUSG00000006392	chr4	HAVANA	gene	118409337	118415782	+	level 2	protein_coding	Med8	MGI:1915269	1456.15	-0.27209	0.166366	-1.6355	0.101945	0.296126	97.8287	113.719	113.676	113.414	147	85.2778	118.493	104.641	107.341	176.763	151.625	111.474	143.006	128.725	136.481	NO	NO
ENSMUSG00000006398	chr4	HAVANA	gene	118432901	118437352	-	level 2	protein_coding	Cdc20	MGI:1859866	1278.42	-0.0845635	0.21609	-0.391335	0.695549	0.848364	36.4656	81.1223	81.5028	99.3898	106.493	59.4257	74.0819	66.1435	60.9531	87.4636	102.25	57.8424	67.2038	81.984	66.9119	NO	NO
ENSMUSG00000006403	chr1	HAVANA	gene	171250421	171260637	+	level 2	protein_coding	Adamts4	MGI:1339949	77.92	0.920344	0.380191	2.42074	0.0154888	0.0850756	2.32948	1.53277	2.22638	1.94843	2.99533	1.89081	2.09253	1.09711	1.58542	0.769254	1.51066	0.739478	1.93359	1.35655	0.814951	NO	NO
ENSMUSG00000006412	chr1	HAVANA	gene	171345670	171359254	+	level 2	protein_coding	Pfdn2	MGI:1276111	2813.64	-0.16817	0.180686	-0.930733	0.351991	0.605332	179.273	172.66	175.555	170.969	173.698	184.241	155.9	181.429	194.578	174.883	135.958	213.204	176.743	170.438	175.582	NO	NO
ENSMUSG00000006418	chr2	HAVANA	gene	167492645	167516173	+	level 2	protein_coding	Rnf114	MGI:1933159	6714.26	0.162766	0.187603	0.867606	0.38561	0.631302	188.071	291.276	283.234	380.484	444.829	160.009	209.413	178.006	212.762	363.377	283.013	194.808	216.207	229.718	266.631	NO	NO
ENSMUSG00000006423	chrX	HAVANA	gene	36823737	36874111	-	level 2	protein_coding	C330007P06Rik	MGI:1924894	686.3	0.359242	0.188934	1.90142	0.0572476	0.203194	24.3688	33.6462	24.6978	25.9888	23.8726	20.4102	25.2063	22.5326	17.3033	22.3613	23.0589	15.0133	19.9449	21.0819	14.756	NO	NO
ENSMUSG00000006435	chr19	HAVANA	gene	47178820	47259441	+	level 2	protein_coding	Neurl1a	MGI:1334263	79.2645	0.198921	0.431853	0.460622	0.64507	0.819131	1.39434	2.60039	2.21521	1.81931	2.40667	2.8147	2.47334	1.11006	0.594653	3.32662	1.77032	1.06221	2.33939	1.75655	1.28621	NO	NO
ENSMUSG00000006442	chr4	HAVANA	gene	148591503	148594993	+	level 2	protein_coding	Srm	MGI:102690	485.493	0.0933047	0.239224	0.390031	0.696514	0.848776	23.877	24.4204	33.8656	48.1734	67.2868	29.3893	45.3594	27.1528	26.3907	28.6337	22.3984	34.2113	47.3239	46.1319	40.2895	NO	NO
ENSMUSG00000006456	chr19	HAVANA	gene	4800569	4811634	-	level 2	protein_coding	Rbm14	MGI:1929092	964.551	0.555933	0.183623	3.02757	0.00246527	0.0227842	33.5894	40.017	47.5407	55.2134	67.6166	27.7844	32.3525	21.3943	27.2091	39.6206	36.7461	29.3732	22.3419	28.4935	31.1704	NO	NO
ENSMUSG00000006457	chr19	HAVANA	gene	4861216	4877909	-	level 2	protein_coding	Actn3	MGI:99678	196.494	-0.87471	0.262336	-3.33431	0.000855112	0.0104685	3.37535	5.09306	3.9232	5.31461	6.71601	6.13355	7.35948	6.89866	6.25158	8.89465	10.3342	7.71499	6.85765	9.19536	6.9694	DOWN	YES
ENSMUSG00000006463	chr19	HAVANA	gene	4878668	4885397	+	level 2	protein_coding	Zdhhc24	MGI:1917855	292.132	-0.213914	0.287604	-0.74378	0.457009	0.686113	6.8998	10.4194	10.6903	10.4943	21.5164	9.44032	6.70295	8.72944	8.67815	14.1969	14.5681	11.2936	9.38665	11.6303	15.6935	NO	NO
ENSMUSG00000006464	chr19	HAVANA	gene	4886878	4906628	-	level 2	protein_coding	Bbs1	MGI:1277215	457.24	-0.177265	0.206275	-0.859364	0.39014	0.634917	6.91584	6.02561	7.6398	9.19954	8.42716	9.47321	9.47992	9.57555	6.74243	8.69205	11.8966	8.66168	8.77683	7.91488	6.01396	NO	NO
ENSMUSG00000006471	chr2	HAVANA	gene	25244821	25256022	-	level 1	protein_coding	Ndor1	MGI:1926047	543.767	-0.573872	0.171945	-3.33753	0.000845268	0.0103726	29.1522	54.4602	44.7314	43.3052	83.7367	53.5276	62.5647	47.6147	42.3068	59.9476	71.7413	46.7768	53.4346	57.0178	50.943	NO	NO
ENSMUSG00000006476	chr2	HAVANA	gene	25054355	25062881	+	level 2	protein_coding	Nsmf	MGI:1861755	94.8574	0.444044	0.464403	0.956162	0.33899	0.594002	6.5323	5.73406	3.8853	4.51159	6.81766	5.97968	5.01472	3.00535	0.362148	4.95386	6.28044	2.76972	5.51222	1.5189	2.97624	NO	NO
ENSMUSG00000006494	chr2	HAVANA	gene	71873224	71903858	+	level 2	protein_coding	Pdk1	MGI:1926119	1596.98	-0.993074	0.174689	-5.68482	1.30948e-08	8.80314e-07	18.2989	17.805	17.3426	20.7183	17.9209	28.4451	37.0757	28.7548	31.2655	46.8184	37.9513	32.9987	32.8405	34.8791	49.204	DOWN	YES
ENSMUSG00000006498	chr10	HAVANA	gene	79854427	79864771	+	level 2	protein_coding	Ptbp1	MGI:97791	465.671	-0.494534	0.223835	-2.20937	0.0271491	0.123719	17.8707	25.7199	21.0387	20.93	24.5054	30.1592	21.4235	24.3356	31.9557	34.1213	28.0086	24.1385	33.8619	23.7074	33.6237	NO	NO
ENSMUSG00000006517	chr8	HAVANA	gene	122433601	122443422	-	level 2	protein_coding	Mvd	MGI:2179327	275.848	-0.626424	0.303892	-2.06134	0.0392706	0.158621	10.1967	7.55148	9.86759	13.8968	11.7181	9.86	17.3631	8.85956	18.3183	29.5432	18.5042	13.8798	15.2508	10.6431	24.5711	NO	NO
ENSMUSG00000006519	chr8	HAVANA	gene	122424776	122432930	-	level 2	protein_coding	Cyba	MGI:1316658	36.1191	0.65244	0.470354	1.38712	0.165404	0.397247	3.83061	5.43684	5.46504	4.57733	10.7098	6.08029	3.95167	4.85729	4.32023	2.88696	5.02421	1.78706	2.97992	3.13086	1.94	NO	NO
ENSMUSG00000006526	chr14	HAVANA	gene	30825590	30877210	+	level 2	protein_coding	Stimate	MGI:1921500	534.248	0.5166	0.225686	2.28902	0.0220781	0.107961	10.9106	13.1428	18.6875	20.8386	26.6481	14.9175	15.5838	12.3817	11.1746	11.1985	12.1323	11.5224	14.5726	12.7306	16.2201	NO	NO
ENSMUSG00000006527	chr14	HAVANA	gene	30714849	30822721	+	level 2	protein_coding	Sfmbt1	MGI:1859609	1460.89	0.329136	0.14537	2.26413	0.0235663	0.112549	20.3537	28.0073	23.1281	22.112	27.6165	16.4225	17.8143	17.124	17.0122	21.7304	16.279	15.7873	17.4468	16.1392	15.3982	NO	NO
ENSMUSG00000006567	chr8	HAVANA	gene	21992785	22060305	-	level 2	protein_coding	Atp7b	MGI:103297	104.536	-0.152398	0.328447	-0.463998	0.642649	0.817226	1.02814	1.67964	1.97077	0.839461	1.47048	1.79048	1.76529	1.67521	1.17253	1.88608	1.96639	1.1038	1.16164	1.40052	0.802658	NO	NO
ENSMUSG00000006575	chr11	HAVANA	gene	102393403	102402555	+	level 2	protein_coding	Rundc3a	MGI:1858752	18.4602	0.724634	0.679557	1.06633	0.286274	NA	0.695741	0.626958	1.56618	0.917681	2.11361	2.02052	0.397293	0.600428	0.510201	0.728566	0.576436	0.730122	1.59954	0.55329	1.12334	NO	NO
ENSMUSG00000006585	chr8	HAVANA	gene	122568015	122573554	+	level 2	protein_coding	Cdt1	MGI:1914427	641.656	0.291526	0.194151	1.50154	0.133215	0.347436	23.873	30.873	33.0643	39.0646	48.8395	21.876	28.0824	16.7458	27.2178	33.089	28.7003	21.8556	23.4382	22.764	24.6761	NO	NO
ENSMUSG00000006586	chr4	HAVANA	gene	13743436	13893649	+	level 2	protein_coding	Runx1t1	MGI:104793	294.958	-0.289643	0.209505	-1.38251	0.166814	0.39943	4.74422	3.06698	4.16171	5.9193	2.72719	4.41196	6.79024	4.94806	3.46219	5.44846	4.54814	6.46854	4.9458	4.74331	6.40225	NO	NO
ENSMUSG00000006587	chr8	HAVANA	gene	122454208	122460733	-	level 2	protein_coding	Snai3	MGI:1353563	447.408	-0.153202	0.199953	-0.766187	0.443565	0.677172	19.0536	26.8645	22.3713	33.6151	39.6589	17.1804	30.8113	20.4777	27.9336	36.9828	26.7371	18.9272	22.2146	24.3641	24.9428	NO	NO
ENSMUSG00000006589	chr8	HAVANA	gene	122574635	122576909	-	level 2	protein_coding	Aprt	MGI:88061	598.166	-0.41312	0.197801	-2.08856	0.036747	0.152014	40.3803	62.8916	73.1883	67.1795	78.024	74.6719	65.4077	64.1343	61.4081	91.0335	80.6232	82.718	89.8867	80.7272	71.2767	NO	NO
ENSMUSG00000006599	chr7	HAVANA	gene	46796103	46823800	+	level 2	protein_coding	Gtf2h1	MGI:1277216	3387.53	0.492458	0.159964	3.07856	0.00208006	0.0200636	120.833	155.131	134.313	172.635	166.151	86.4578	120.895	99.6996	79.8628	114.938	127.295	81.2041	94.41	104.85	108.716	NO	NO
ENSMUSG00000006611	chr13	HAVANA	gene	23702034	23710854	-	level 2	protein_coding	Hfe	MGI:109191	98.5182	0.656126	0.407347	1.61073	0.107239	0.304971	2.27566	2.69395	2.48075	2.99752	4.39224	2.13852	2.70557	2.28486	2.76344	0.809812	4.50425	1.54559	3.04076	3.79322	1.77259	NO	NO
ENSMUSG00000006641	chr5	HAVANA	gene	31036036	31048924	-	level 2	protein_coding	Slc5a6	MGI:2660847	681.307	-0.291014	0.222649	-1.30705	0.191194	0.431775	11.8025	14.7388	17.2652	17.0833	31.0801	13.5666	21.4458	19.2721	19.053	23.622	28.245	12.1259	16.9564	23.6194	24.6066	NO	NO
ENSMUSG00000006649	chr7	HAVANA	gene	30458315	30487223	+	level 1	protein_coding	Nphs1	MGI:1859637	16.6089	0.860242	0.750411	1.14636	0.251646	NA	1.47197	0.870594	1.32457	1.3264	1.05559	3.59898	1.62125	1.19232	1.34968	2.13898	1.03671	1.28288	1.98276	1.52808	1.70946	NO	NO
ENSMUSG00000006651	chr7	HAVANA	gene	30434982	30445535	-	level 2	protein_coding	Aplp1	MGI:88046	155.081	-0.150562	0.304942	-0.493742	0.621489	0.80434	3.98663	8.33484	5.63189	4.31491	14.7406	9.01441	9.97657	5.35538	4.66392	6.65899	7.94852	3.71623	7.41347	8.85036	4.73056	NO	NO
ENSMUSG00000006673	chr9	HAVANA	gene	108516806	108560163	+	level 2	protein_coding	Qrich1	MGI:1916482	6289.25	-0.0491967	0.155058	-0.317278	0.751032	0.880899	161.899	205.668	176.875	251.136	313.489	173.787	205.385	180.858	171.051	239.517	252.113	158.622	165.395	188.023	200.832	NO	NO
ENSMUSG00000006675	chr9	HAVANA	gene	108578862	108597667	-	level 1	protein_coding	P4htm	MGI:1921693	51.6114	-0.75287	0.471914	-1.59535	0.110633	0.310961	0.375782	2.67904	1.31493	4.76053	2.9488	3.52993	3.96617	2.35689	5.62155	3.5034	3.64544	1.72365	1.95742	1.45602	2.383	NO	NO
ENSMUSG00000006676	chr9	HAVANA	gene	108490602	108502337	+	level 1	protein_coding	Usp19	MGI:1918722	3301.36	-0.382599	0.165826	-2.30723	0.0210419	0.104614	47.955	69.9321	66.6818	75.8449	119.385	76.4914	87.6885	64.1296	70.7098	107.14	118.237	69.772	75.9052	76.8139	82.3472	NO	NO
ENSMUSG00000006678	chrX	HAVANA	gene	93304767	93632155	-	level 2	protein_coding	Pola1	MGI:99660	422.937	0.0167163	0.212347	0.078722	0.937254	0.970588	9.24899	6.49191	6.83906	5.57895	4.92072	10.4958	7.84652	7.94872	5.84832	7.26921	8.70618	7.36207	7.6278	7.5669	8.14388	NO	NO
ENSMUSG00000006699	chr4	HAVANA	gene	137319696	137357720	-	level 2	protein_coding	Cdc42	MGI:106211	7178.67	-0.0487306	0.17195	-0.283399	0.776871	0.89729	285.913	321.206	314.048	421.058	341.494	233.352	342.408	259.037	279.78	439.313	380.708	325.864	318.286	332.996	434.167	NO	NO
ENSMUSG00000006705	chr17	HAVANA	gene	31564734	31607693	+	level 2	protein_coding	Pknox1	MGI:1201409	762.723	0.148782	0.179858	0.827219	0.408113	0.64987	17.0302	24.1973	18.4492	23.6447	24.7819	20.3008	20.3259	5.76062	15.0715	22.4439	22.6712	9.39878	19.38	15.2238	20.3436	NO	NO
ENSMUSG00000006711	chr13	HAVANA	gene	24845135	24901270	+	level 2	protein_coding	D130043K22Rik	MGI:3036268	71.7181	0.251954	0.376078	0.669951	0.502889	0.71962	1.20981	1.34299	1.34408	1.44056	1.14118	1.40851	0.922111	1.19516	0.431822	1.67991	1.47308	0.941417	0.753044	0.488944	0.949132	NO	NO
ENSMUSG00000006715	chr13	HAVANA	gene	24751845	24761923	-	level 2	protein_coding	Gmnn	MGI:1927344	3253.68	-0.108951	0.16925	-0.643724	0.519754	0.731005	388.13	308.067	289.26	264.771	328.387	240.087	279.877	299.723	302.498	366.843	311.756	321.447	307.473	309.92	401.992	NO	NO
ENSMUSG00000006717	chr13	HAVANA	gene	24817948	24831540	-	level 2	protein_coding	Acot13	MGI:1914084	794.416	0.0762838	0.171218	0.445536	0.655932	0.826032	94.4261	121.768	105.316	109.819	111.591	93.5318	111.003	100.202	107.086	91.7268	83.0815	87.6542	122.235	93.7652	90.9182	NO	NO
ENSMUSG00000006720	chr13	HAVANA	gene	21945094	21960779	+	level 2	protein_coding	Zfp184	MGI:1922244	300.741	0.566178	0.32712	1.7308	0.0834883	0.261104	11.1814	14.8171	12.0186	14.4899	19.0901	5.45709	13.426	6.65891	2.20689	12.7883	14.8255	7.46183	8.26748	9.4445	9.40339	NO	NO
ENSMUSG00000006724	chr10	HAVANA	gene	127048250	127053006	+	level 2	protein_coding	Cyp27b1	MGI:1098274	52.0136	1.54402	0.49074	3.1463	0.00165348	0.0169312	1.38991	3.64861	2.55297	3.55424	4.61418	2.83559	1.59547	1.66182	0.4729	1.1113	1.06127	0.414954	1.23661	0.753442	1.05543	UP	YES
ENSMUSG00000006728	chr10	HAVANA	gene	127063534	127067920	+	level 2	protein_coding	Cdk4	MGI:88357	1906.32	0.39204	0.178412	2.19739	0.0279926	0.126092	84.2426	146.822	133.856	147.73	176.368	101.236	110.966	102.694	92.045	91.9649	118.42	68.7454	92.959	102.639	67.1272	NO	NO
ENSMUSG00000006732	chr10	HAVANA	gene	127041414	127046365	+	level 1	protein_coding	Mettl1	MGI:1339986	1282.91	-0.308347	0.164777	-1.8713	0.061304	0.21307	56.6671	72.2395	75.4967	69.1625	84.8516	82.3478	70.5786	72.5167	81.0226	78.4995	70.8358	77.2617	71.0583	75.6082	69.9353	NO	NO
ENSMUSG00000006736	chr10	HAVANA	gene	127067280	127070264	-	level 2	protein_coding	Tspan31	MGI:1914375	269.534	-0.274032	0.276344	-0.991632	0.321377	0.577815	13.1629	11.4581	15.3478	22.8383	26.5028	17.151	33.2059	14.5668	11.3032	40.1751	32.3905	16.8859	27.5995	27.7924	18.6121	NO	NO
ENSMUSG00000006740	chr18	HAVANA	gene	6201002	6242174	-	level 2	protein_coding	Kif5b	MGI:1098268	1787.21	-0.0321937	0.193609	-0.166282	0.867935	0.940723	43.7794	32.527	31.6602	34.0932	28.5874	32.3986	33.0567	43.6162	28.951	27.7615	29.3332	31.3698	35.1523	33.8564	38.9911	NO	NO
ENSMUSG00000006763	chr7	HAVANA	gene	46686108	46710680	-	level 1	protein_coding	Saal1	MGI:1926185	583.093	0.0669511	0.182625	0.366605	0.713914	0.859666	12.6536	12.9254	14.4636	12.8797	15.5082	11.9156	14.675	9.50999	13.7123	16.0649	16.3539	11.0202	13.0198	13.4896	9.91089	NO	NO
ENSMUSG00000006764	chr10	HAVANA	gene	115078641	115185022	-	level 2	protein_coding	Tph2	MGI:2651811	71.1195	-1.81537	0.527412	-3.44203	0.000577371	0.00775601	3.05744	0.874238	0.730121	0.301083	0.553682	2.32858	2.2826	2.19775	4.80663	4.6028	4.47022	2.02858	1.35372	3.44041	6.3721	DOWN	YES
ENSMUSG00000006782	chr11	HAVANA	gene	100574904	100591729	+	level 2	protein_coding	Cnp	MGI:88437	142.663	-0.59816	0.296016	-2.02071	0.0433101	0.170052	4.75335	4.5074	4.15164	4.34786	4.50744	4.97024	5.65596	4.96314	4.51635	10.3515	8.04593	5.40175	10.0478	6.87136	5.5348	NO	NO
ENSMUSG00000006784	chr11	HAVANA	gene	100545607	100572568	+	level 1	protein_coding	Ttc25	MGI:1921657	270.437	-0.0324873	0.241494	-0.134526	0.892987	0.951707	6.9892	10.0869	8.68721	10.4486	11.7071	9.8118	12.0463	9.06543	11.8181	9.18576	9.38264	7.17065	7.0743	10.3185	7.55127	NO	NO
ENSMUSG00000006800	chr2	HAVANA	gene	166073089	166155663	-	level 1	protein_coding	Sulf2	MGI:1919293	55.782	1.03008	0.500402	2.0585	0.0395421	0.159228	3.59222	1.01337	1.70479	1.22476	2.00184	0.924927	0.572694	0.243695	1.24619	2.85633	1.39328	0.424782	1.44858	1.18702	0.546686	NO	NO
ENSMUSG00000006818	chr17	HAVANA	gene	13006846	13040063	+	level 2	protein_coding	Sod2	MGI:98352	3528.23	-0.655393	0.168119	-3.89837	9.68406e-05	0.00185545	46.181	47.8591	44.249	50.2964	54.2571	55.4189	64.8047	55.4805	60.1999	110.167	72.0999	63.6325	72.7075	80.5725	82.4241	DOWN	YES
ENSMUSG00000006850	chr18	HAVANA	gene	36735039	36742397	+	level 2	protein_coding	Tmco6	MGI:1919233	235.427	0.0966774	0.253379	0.381553	0.702793	0.852749	13.0463	16.1961	11.0322	9.26294	17.5279	15.6937	15.1262	13.0338	11.3042	9.09774	13.9349	9.35919	14.8323	10.2583	8.80016	NO	NO
ENSMUSG00000006906	chr6	HAVANA	gene	83543211	83572729	-	level 2	protein_coding	Stambp	MGI:1917777	175.434	-0.664045	0.291823	-2.27551	0.0228755	0.110497	2.1017	2.86597	4.41174	3.64252	5.83724	5.12279	6.29221	6.21055	3.87389	6.96899	6.76824	8.99387	8.91058	5.01103	7.97131	NO	NO
ENSMUSG00000006920	chr11	HAVANA	gene	101191115	101226463	-	level 2	protein_coding	Ezh1	MGI:1097695	2154.38	0.245769	0.16585	1.48187	0.138374	0.355937	44.1716	56.5086	54.7027	76.0443	90.4271	39.2587	51.8707	41.8551	39.7245	60.0623	64.2968	36.4071	41.4073	42.3763	49.5142	NO	NO
ENSMUSG00000006931	chr11	HAVANA	gene	100408456	100414836	-	level 2	protein_coding	P3h4	MGI:1913430	271.13	1.03145	0.256075	4.02792	5.62718e-05	0.0011968	7.87254	23.0359	16.4276	16.8721	29.1982	6.31715	11.5697	7.21642	7.08331	7.42891	13.1349	4.06021	7.99528	9.23523	7.12395	UP	YES
ENSMUSG00000006932	chr9	HAVANA	gene	120929216	120960507	+	level 1	protein_coding	Ctnnb1	MGI:88276	3962.28	-0.287254	0.165624	-1.73437	0.0828527	0.260227	166.987	163.278	172.548	182.169	181.431	190.641	210.052	221.32	200.625	226.672	208.772	203.595	211.621	230.016	236.188	NO	NO
ENSMUSG00000006941	chr9	HAVANA	gene	120492232	120495330	+	level 2	protein_coding	Eif1b	MGI:1916219	6301.92	-0.500333	0.172632	-2.89827	0.0037523	0.0309363	448.578	363.973	404.926	517.241	577.536	615.819	646.004	528.881	638.569	611.021	488.112	647.291	721.562	751.365	651.786	NO	NO
ENSMUSG00000006958	chr16	HAVANA	gene	20733127	20742384	+	level 2	protein_coding	Chrd	MGI:1313268	111.511	0.935336	0.365759	2.55725	0.0105504	0.0650896	2.03847	7.53086	4.80813	5.13399	6.75923	1.62636	2.99423	1.05652	3.3115	2.28371	1.85211	1.53247	3.28421	1.59323	1.66316	NO	NO
ENSMUSG00000006998	chr16	HAVANA	gene	20651652	20663414	+	level 2	protein_coding	Psmd2	MGI:1096584	16485.1	0.0448897	0.191837	0.233999	0.814986	0.917055	372.411	600.062	555.762	820.236	1001	407.946	548.045	394.219	444.086	737.122	839.749	454.402	470.808	546.761	547.431	NO	NO
ENSMUSG00000007029	chr17	HAVANA	gene	35000987	35016322	+	level 1	protein_coding	Vars	MGI:90675	1942.7	-0.513655	0.18841	-2.72627	0.00640553	0.0457886	23.3442	52.3211	41.1405	48.7823	78.9501	47.4071	42.608	40.0142	44.0768	67.9875	67.3296	47.0891	47.4859	46.6537	50.1522	NO	NO
ENSMUSG00000007033	chr17	HAVANA	gene	34972703	34979285	+	level 2	protein_coding	Hspa1l	MGI:96231	10.6324	0.799586	0.867298	0.921928	0.356566	NA	1.93827	2.27639	1.63953	1.33607	2.7423	0.81265	1.39042	0.721826	0.904427	0.565903	0.782666	1.51574	0.221424	0.418736	0.455333	NO	NO
ENSMUSG00000007035	chr17	HAVANA	gene	35028605	35046745	-	level 2	protein_coding	Msh5	MGI:1329021	564.939	0.579814	0.211681	2.73909	0.00616089	0.0445347	19.7614	37.2861	23.9546	24.2701	42.6395	25.5272	19.7253	16.8154	15.3426	15.6547	23.598	10.9425	14.8638	18.7451	12.5809	NO	NO
ENSMUSG00000007036	chr17	HAVANA	gene	35089263	35102987	+	level 2	protein_coding	Abhd16a	MGI:99476	1301.07	-0.472499	0.194441	-2.43004	0.0150972	0.0837881	30.0307	68.026	55.7856	70.0698	97.058	65.2519	68.2079	56.7563	51.6037	95.018	103.031	64.8886	66.2299	71.7508	71.9464	NO	NO
ENSMUSG00000007038	chr17	HAVANA	gene	34931253	34935953	+	level 2	protein_coding	Neu1	MGI:97305	26.8493	-1.40402	0.770047	-1.8233	0.0682585	0.229787	0.089055	1.32377	0.49522	0.321446	0.482016	1.07624	1.23362	0.132534	1.63287	1.28351	1.3785	0.342106	1.23612	0.205024	0.532199	NO	NO
ENSMUSG00000007039	chr17	HAVANA	gene	35059035	35062095	+	level 2	protein_coding	Ddah2	MGI:1859016	27.2285	0.646394	0.58537	1.10425	0.269485	0.524784	2.13422	3.56471	2.09405	1.07546	2.12709	2.86789	2.13359	1.87907	0.488528	1.70635	2.99627	0.669455	1.42679	1.77073	1.75783	NO	NO
ENSMUSG00000007041	chr17	HAVANA	gene	35049966	35058749	+	level 2	protein_coding	Clic1	MGI:2148924	41.1015	-0.00999816	0.581397	-0.0171968	0.98628	0.992703	2.21204	2.61176	1.26153	3.15206	2.47255	4.6948	1.70926	2.25682	1.47416	1.23678	5.03025	2.57937	2.57528	5.92727	1.85971	NO	NO
ENSMUSG00000007050	chr17	HAVANA	gene	34981862	34985891	+	level 2	protein_coding	Lsm2	MGI:90676	5136.78	-0.10368	0.138577	-0.748178	0.454353	0.684487	459.384	526.956	559.559	581.614	655.678	453.483	530.242	467.699	583.98	601.961	505.291	528.398	541.249	554.713	568.11	NO	NO
ENSMUSG00000007080	chr5	HAVANA	gene	110286306	110337474	+	level 2	protein_coding	Pole	MGI:1196391	1990.9	0.474091	0.206836	2.29212	0.0218989	0.107347	29.4545	43.3842	34.2447	34.1732	49.5418	37.4398	29.726	29.6298	25.4173	20.7434	23.5602	20.2811	21.7169	21.8188	19.4835	NO	NO
ENSMUSG00000007216	chr6	HAVANA	gene	48602063	48623227	+	level 2	protein_coding	Zfp775	MGI:2683557	290.428	-0.730582	0.300148	-2.43407	0.0149301	0.0831086	2.74539	7.26688	5.92865	7.33907	7.83275	7.39536	6.1726	4.1254	9.47149	9.97293	8.02679	7.97375	10.6735	7.93929	9.82099	NO	NO
ENSMUSG00000007279	chr7	HAVANA	gene	109798676	109865679	-	level 1	protein_coding	Scube2	MGI:1928765	51.0156	-0.115971	0.503886	-0.230154	0.817972	0.918682	1.44689	0.961143	0.57848	0.456216	0.613235	1.42656	1.36128	0.633771	0.64044	1.40231	1.58211	1.60662	1.61352	1.03752	0.340108	NO	NO
ENSMUSG00000007338	chr19	HAVANA	gene	6053622	6057785	-	level 2	protein_coding	Mrpl49	MGI:108180	1312.98	0.37596	0.190646	1.97203	0.0486063	0.182902	57.7925	88.3938	97.358	102.928	100.604	51.1574	67.3089	55.2514	68.0605	70.5847	81.822	55.6469	65.8306	77.9996	61.6728	NO	NO
ENSMUSG00000007379	chr3	HAVANA	gene	103102604	103169769	+	level 2	protein_coding	Dennd2c	MGI:3036254	486.106	0.288426	0.227904	1.26556	0.205671	0.451012	7.34476	11.0056	10.6422	13.3969	13.9832	6.8326	10.4621	9.42382	9.77994	9.34388	12.9348	6.89159	7.89225	8.24134	5.96309	NO	NO
ENSMUSG00000007411	chr12	HAVANA	gene	111574523	111656221	+	level 2	protein_coding	Mark3	MGI:1341865	3420.14	-0.147112	0.201377	-0.730533	0.465064	0.692424	125.467	106.257	94.1731	91.4447	172.432	121.595	94.7251	130.143	119.463	87.0278	81.145	101.428	113.508	99.2982	87.9571	NO	NO
ENSMUSG00000007415	chr5	HAVANA	gene	3632932	3657185	-	level 2	protein_coding	Gatad1	MGI:1914460	986.644	-0.247101	0.216157	-1.14315	0.252975	0.506737	37.7398	30.7094	35.7565	38.7105	28.9075	48.0974	41.2263	41.9386	53.733	34.3115	28.9249	44.7216	51.8099	48.6689	45.2542	NO	NO
ENSMUSG00000007457	chr5	HAVANA	gene	87969459	87972870	+	level 2	protein_coding	2310003L06Rik	MGI:1921498	94.8186	-0.470525	0.389546	-1.20788	0.227093	0.475788	2.9905	2.0306	2.49798	6.38868	3.4117	5.49075	7.11122	5.88873	5.87787	6.63014	13.1756	2.86436	5.12916	7.70035	8.3156	NO	NO
ENSMUSG00000007458	chr6	HAVANA	gene	122308720	122317680	+	level 2	protein_coding	M6pr	MGI:96904	3091.45	-0.00362302	0.176691	-0.0205048	0.983641	0.991787	93.6482	106.04	106.283	152.2	148.824	89.5766	125.699	90.9877	100.274	154.288	173.122	93.1582	105.319	123.192	116.945	NO	NO
ENSMUSG00000007476	chr2	HAVANA	gene	30237715	30263790	+	level 2	protein_coding	Lrrc8a	MGI:2652847	619.644	-0.238952	0.223318	-1.07001	0.284615	0.541226	16.7274	20.9461	23.1227	19.4873	19.474	24.8404	22.118	21.816	23.6604	23.2447	19.5484	22.3553	23.6202	22.7228	23.2296	NO	NO
ENSMUSG00000007564	chr17	HAVANA	gene	20945311	20965916	+	level 2	protein_coding	Ppp2r1a	MGI:1926334	1782.63	-0.289755	0.199155	-1.45493	0.14569	0.367462	45.4178	65.4821	64.8905	90.2416	98.3759	50.8721	78.0661	50.9263	82.3852	102.39	94.6961	63.8733	70.1845	80.3753	79.582	NO	NO
ENSMUSG00000007570	chr17	HAVANA	gene	28313519	28326572	+	level 2	protein_coding	Fance	MGI:1920025	908.658	0.170367	0.179447	0.949399	0.342418	0.596626	38.0246	50.503	68.5204	68.6732	96.3492	48.3717	57.3472	40.5181	50.6623	51.437	52.4393	43.805	58.5018	53.1816	54.563	NO	NO
ENSMUSG00000007589	chr14	HAVANA	gene	55674689	55681820	-	level 2	protein_coding	Tinf2	MGI:107246	3166.18	-0.263958	0.154385	-1.70974	0.0873142	0.26856	106.429	173.843	150.906	158.044	213.474	131.895	150.837	149.952	140.979	181.194	188.601	124.014	151.83	160.449	165.435	NO	NO
ENSMUSG00000007591	chr14	HAVANA	gene	55650184	55652539	+	level 2	protein_coding	Tssk4	MGI:1918349	17.722	0.945299	0.865227	1.09254	0.274594	NA	0.158721	1.10545	1.78268	0.616804	2.19769	1.07956	2.57778	0.543473	0	0.939653	2.28876	0.137741	1.26484	1.28472	0.905511	NO	NO
ENSMUSG00000007594	chr8	HAVANA	gene	70083457	70090862	+	level 2	protein_coding	Hapln4	MGI:2679531	83.1224	0.371978	0.46469	0.800487	0.423429	0.661787	0.792167	3.40169	2.38017	2.72667	5.34371	1.31568	3.68025	2.29866	0.539357	1.3091	2.95333	1.34622	1.74332	1.84973	1.85567	NO	NO
ENSMUSG00000007603	chr17	HAVANA	gene	56764757	56770093	+	level 2	protein_coding	Dus3l	MGI:2147092	1216.52	-0.737283	0.190985	-3.86043	0.000113185	0.00210852	25.0288	37.8804	40.771	32.4578	58.5024	74.3092	63.3625	57.5508	48.0974	49.4601	75.2912	63.6116	56.7511	67.4693	55.7558	DOWN	YES
ENSMUSG00000007610	chr8	HAVANA	gene	71488103	71499583	+	level 2	protein_coding	Gtpbp3	MGI:1917609	396.478	0.259141	0.213052	1.21633	0.223861	0.471597	8.48097	15.6987	20.5912	19.2493	26.5794	16.6571	14.7896	13.5271	10.2703	13.5441	15.1223	9.90287	13.5437	14.5489	12.3278	NO	NO
ENSMUSG00000007613	chr4	HAVANA	gene	47353222	47414931	+	level 2	protein_coding	Tgfbr1	MGI:98728	2417.34	0.153611	0.166221	0.924135	0.355416	0.6075	44.2593	42.1755	40.2754	50.3266	30.5197	33.0757	43.3034	41.3314	36.1006	40.317	37.3941	34.0912	32.3625	38.7897	41.1316	NO	NO
ENSMUSG00000007617	chr13	HAVANA	gene	93299635	93405129	+	level 1	protein_coding	Homer1	MGI:1347345	1098.75	-0.0252215	0.208864	-0.120755	0.903885	0.95602	31.0934	33.276	29.7783	26.5011	17.3357	23.5327	28.5761	34.5663	33.598	20.3484	15.7616	24.5019	26.9554	25.1682	28.5419	NO	NO
ENSMUSG00000007646	chr11	HAVANA	gene	87376645	87404954	-	level 1	protein_coding	Rad51c	MGI:2150020	450.185	-0.507688	0.185294	-2.73991	0.00614559	0.0445198	9.94092	16.4675	12.346	12.7103	20.2471	15.2603	17.6622	18.1163	15.9348	16.4808	19.7811	15.3635	15.2505	11.836	14.9525	NO	NO
ENSMUSG00000007655	chr6	HAVANA	gene	17306335	17341452	+	level 1	protein_coding	Cav1	MGI:102709	27.7433	0.180088	0.54668	0.329421	0.741837	0.875461	0.88774	1.07607	1.26321	1.82346	0.427447	0.692115	0.988601	0.763302	1.93159	1.89659	1.49624	0.466627	0.650731	0.811511	0.496945	NO	NO
ENSMUSG00000007656	chr9	HAVANA	gene	75037614	75060313	+	level 2	protein_coding	Arpp19	MGI:1891691	3151.34	0.0582248	0.151572	0.38414	0.700875	0.851804	92.7168	100.929	84.0359	96.2261	113.235	75.1118	101.534	63.4205	71.9712	98.3263	89.6584	87.6191	87.8684	106.273	99.9561	NO	NO
ENSMUSG00000007659	chr2	HAVANA	gene	152780668	152831728	-	level 2	protein_coding	Bcl2l1	MGI:88139	1061.88	-0.219123	0.189272	-1.15772	0.24698	0.499974	29.0678	40.302	34.7533	43.0811	76.7585	30.0861	37.6143	33.3685	32.9149	49.1981	60.2218	34.6093	36.1393	40.5731	42.4605	NO	NO
ENSMUSG00000007670	chr17	HAVANA	gene	57021051	57031522	-	level 2	protein_coding	Khsrp	MGI:1336214	331.982	-0.473773	0.271782	-1.74321	0.0812977	0.257482	4.74907	6.29376	7.73948	4.54419	4.43365	11.2996	8.07715	9.8854	9.08127	6.13652	5.10705	7.99182	7.44568	8.02448	7.92464	NO	NO
ENSMUSG00000007721	chr8	HAVANA	gene	70868227	70873935	-	level 2	protein_coding	Ccdc124	MGI:1916403	1212.97	-0.90927	0.207809	-4.37551	1.2115e-05	0.000331732	39.7757	68.4632	63.6824	58.6138	121.51	71.6566	81.0776	64.5322	103.049	121.883	104.034	103.628	105.191	87.4484	99.7524	DOWN	YES
ENSMUSG00000007739	chr11	HAVANA	gene	22990519	23003780	+	level 2	protein_coding	Cct4	MGI:104689	7288.81	-0.378083	0.165441	-2.28531	0.0222948	0.108608	217.203	283.458	248.795	305.647	264.051	222.83	324.994	238.458	292.717	428.194	400.047	280.339	318.725	349.3	317.82	NO	NO
ENSMUSG00000007777	chr11	HAVANA	gene	51685386	51688874	-	level 2	protein_coding	0610009B22Rik	MGI:1913300	416.715	0.268479	0.200337	1.34014	0.1802	0.418481	49.8498	54.5289	52.0602	69.5709	52.8375	35.1835	44.8203	34.4693	48.2573	51.4072	53.7357	40.9116	46.4701	44.7028	51.3688	NO	NO
ENSMUSG00000007783	chr7	HAVANA	gene	44959372	44974851	-	level 2	protein_coding	Cpt1c	MGI:2446526	51.2929	0.457766	0.458237	0.998973	0.317808	0.574328	0.941121	1.24504	2.2616	1.12217	1.113	1.84047	1.70585	0.937683	0.9734	2.30682	1.99681	1.10139	2.09347	1.92061	1.43303	NO	NO
ENSMUSG00000007812	chr5	HAVANA	gene	145231715	145247302	+	level 2	protein_coding	Zfp655	MGI:1919861	2832.59	0.11216	0.196983	0.56939	0.569091	0.767558	72.448	74.6378	68.6666	112.574	90.3837	51.1887	80.3275	59.7229	65.5009	120.402	92.4072	56.08	65.276	77.5833	95.046	NO	NO
ENSMUSG00000007815	chr9	HAVANA	gene	108306129	108337934	+	level 2	protein_coding	Rhoa	MGI:1096342	2069.96	0.0427431	0.183112	0.233427	0.81543	0.917055	133.147	122.502	125.488	164.179	131.847	89.5634	140.164	100.983	108.163	175.733	150.477	122.482	130.05	135.631	159.111	NO	NO
ENSMUSG00000007817	chr14	HAVANA	gene	25459185	25666743	+	level 2	protein_coding	Zmiz1	MGI:3040693	137.788	0.565005	0.340437	1.65965	0.0969858	0.287372	1.92464	2.3607	3.93396	1.79158	1.98069	1.79658	2.22427	2.36508	1.27054	2.58389	1.7778	0.741258	2.10637	1.10883	1.23547	NO	NO
ENSMUSG00000007827	chr6	HAVANA	gene	118501308	118562226	-	level 2	protein_coding	Ankrd26	MGI:1917887	1508.18	0.491485	0.193809	2.53593	0.011215	0.0680681	26.5391	31.0629	26.894	24.7104	31.2286	25.3575	20.1595	22.1577	18.7276	15.1863	18.5568	16.7711	19.1513	17.8678	15.3713	NO	NO
ENSMUSG00000007833	chr7	HAVANA	gene	45140684	45154584	-	level 1	protein_coding	Aldh16a1	MGI:1916998	376.126	-1.78898	0.229904	-7.78141	7.17223e-15	1.68026e-12	2.75478	8.51127	5.0711	4.33589	9.0539	13.4793	12.2235	9.74187	12.7162	15.9825	18.6248	13.0072	13.5096	15.8422	15.5809	DOWN	YES
ENSMUSG00000007836	chr13	HAVANA	gene	58125879	58128556	-	level 2	protein_coding	Hnrnpa0	MGI:1924384	696.398	-0.359276	0.250452	-1.43451	0.151426	0.376913	27.9206	19.361	22.3993	19.634	8.03452	28.4736	20.2401	30.088	32.2901	21.0303	13.7149	31.1928	26.8121	25.7082	24.3797	NO	NO
ENSMUSG00000007837	chr7	HAVANA	gene	45053584	45062677	-	level 1	protein_coding	Prrg2	MGI:1929596	150.162	0.00334187	0.265878	0.0125692	0.989971	0.994991	8.44552	9.71172	12.3962	12.0266	16.668	9.70614	12.8462	9.72851	8.73716	12.6918	9.72293	7.36627	8.80119	9.404	6.87461	NO	NO
ENSMUSG00000007850	chr11	HAVANA	gene	50376990	50386528	+	level 2	protein_coding	Hnrnph1	MGI:1891925	5971.78	-0.267341	0.183123	-1.4599	0.144319	0.364855	256.972	326.092	250.639	230.575	172.587	377.356	344.875	363.257	301.197	232.71	273.976	244.093	274.753	376.731	259.251	NO	NO
ENSMUSG00000007867	chr12	HAVANA	gene	86082541	86162459	+	level 2	protein_coding	Ift43	MGI:1923661	718.696	-1.14393	0.213894	-5.3481	8.88814e-08	4.77801e-06	59.8208	52.1223	53.4915	51.347	52.1308	59.4699	87.4911	81.5052	120.608	152.42	89.8181	114.692	99.902	106.376	141.929	DOWN	YES
ENSMUSG00000007872	chr4	HAVANA	gene	136143497	136145755	+	level 2	protein_coding	Id3	MGI:96398	9722.96	-0.805802	0.196544	-4.09985	4.1342e-05	0.000932776	327.29	469.28	611.685	548.879	524.888	699.967	841.357	808.215	645.882	1025.62	1147.92	774.437	960.196	1074.93	853.826	DOWN	YES
ENSMUSG00000007880	chr4	HAVANA	gene	133679008	133756769	-	level 2	protein_coding	Arid1a	MGI:1935147	4397.93	0.0850263	0.168348	0.505061	0.613516	0.798903	55.6471	63.2757	57.945	55.7337	53.3555	56.336	49.224	59.5391	50.6674	43.5793	42.2704	50.9273	50.4078	49.9314	51.2897	NO	NO
ENSMUSG00000007888	chr8	HAVANA	gene	70493158	70504081	+	level 2	protein_coding	Crlf1	MGI:1340030	913.703	-1.07225	0.245064	-4.37538	1.21219e-05	0.000331732	41.1022	27.6607	33.7209	56.4411	61.3274	73.1376	93.5189	65.3524	104.051	92.6411	39.1895	93.8447	118.12	107.411	118.46	DOWN	YES
ENSMUSG00000007891	chr7	HAVANA	gene	142375911	142388038	-	level 2	protein_coding	Ctsd	MGI:88562	6132.92	-0.445726	0.226789	-1.96538	0.0493707	0.184656	199.22	472.541	421.996	693.525	779.186	361.4	531.141	311.413	419.607	844.612	1041.71	373.222	515.923	575.626	514.838	NO	NO
ENSMUSG00000007892	chr9	HAVANA	gene	61913284	61914542	-	level 2	protein_coding	Rplp1	MGI:1927099	10128.5	-0.230369	0.192451	-1.19703	0.231295	0.48159	1522.28	1705.41	1952.66	1424.86	1752.48	2035.87	1658.8	1972.71	2269.77	1377.96	1349.51	1947.52	1999.13	1651.31	1426.98	NO	NO
ENSMUSG00000007907	chr5	HAVANA	gene	87979439	87981544	+	level 2	protein_coding	Cabs1	MGI:1918227	91.8563	-0.802052	0.348599	-2.30079	0.0214035	0.105766	3.89516	2.09331	2.08368	2.28515	2.50045	4.78929	5.25488	5.99682	3.48671	2.95499	4.58796	5.60581	3.76514	4.09267	2.22129	NO	NO
ENSMUSG00000007950	chr8	HAVANA	gene	71456705	71463655	-	level 2	protein_coding	Abhd8	MGI:1918946	185.502	0.336571	0.312652	1.0765	0.281702	0.538126	5.76792	8.2751	8.00821	10.7364	21.6213	10.1202	9.10503	6.32722	3.85908	8.89892	13.3072	5.42978	5.24792	9.56827	4.35957	NO	NO
ENSMUSG00000007987	chr5	HAVANA	gene	136908150	136915404	+	level 2	protein_coding	Ift22	MGI:1914536	1379.98	-0.64468	0.188031	-3.42859	0.000606722	0.00801806	30.721	29.8511	37.1667	41.0945	47.5734	38.9567	45.801	43.413	66.3585	62.984	60.4614	43.8558	54.4029	54.0022	56.7299	DOWN	YES
ENSMUSG00000007989	chr14	HAVANA	gene	65192449	65262463	-	level 2	protein_coding	Fzd3	MGI:108476	668.863	0.264033	0.196342	1.34476	0.178703	0.416363	4.72697	5.55229	5.52826	6.22117	7.75546	3.52371	6.26638	4.27561	3.08251	5.55021	5.12646	4.0909	4.79729	4.30556	4.09103	NO	NO
ENSMUSG00000008028	chr7	HAVANA	gene	44360043	44385820	-	level 2	protein_coding	1700008O03Rik	MGI:1916599	13.2893	0.808939	0.820325	0.98612	0.324074	NA	1.22664	2.82885	4.38465	3.45465	1.2033	2.00849	2.22289	1.44188	0.25202	1.99129	1.11606	2.5054	1.73664	1.56655	0.975394	NO	NO
ENSMUSG00000008035	chrX	HAVANA	gene	10715013	10719690	+	level 2	protein_coding	Mid1ip1	MGI:1915291	17.503	-0.770283	0.726845	-1.05976	0.289252	NA	0.766329	0.242241	0.827021	0.176537	1.43386	1.91643	0.910529	0.8155	0.267438	0.772476	2.05915	2.17911	1.04436	1.66302	0.352394	NO	NO
ENSMUSG00000008036	chr7	HAVANA	gene	16738410	16749294	+	level 2	protein_coding	Ap2s1	MGI:2141861	1332	-0.286512	0.175406	-1.63342	0.10238	0.296888	139.182	126.888	143.563	131.983	170.479	163.583	126.666	116.179	151.573	187.215	156.673	174.088	163.365	162.417	166.505	NO	NO
ENSMUSG00000008090	chr5	HAVANA	gene	108692382	108706924	+	level 2	protein_coding	Fgfrl1	MGI:2150920	449.038	0.675615	0.237373	2.84621	0.00442425	0.0347424	19.487	28.5384	29.5987	25.0676	30.7271	13.9743	15.5471	13.5248	12.3262	14.4499	9.15404	17.4911	19.1002	16.4148	14.2349	UP	YES
ENSMUSG00000008129	chr8	HAVANA	gene	84148025	84172590	+	level 2	protein_coding	Brme1	MGI:1921916	2128.96	0.615673	0.198058	3.10854	0.00188014	0.0186112	58.7374	113.349	122.687	138.919	194.783	53.016	74.2475	53.8558	59.0922	83.6226	98.9338	57.9266	59.4441	69.6866	65.0993	UP	YES
ENSMUSG00000008140	chr7	HAVANA	gene	44489937	44496529	-	level 2	protein_coding	Emc10	MGI:1916933	1387.46	-0.283308	0.214312	-1.32194	0.186187	0.425858	32.0539	59.278	71.0932	72.1127	100.086	79.9266	73.2838	56.386	66.3508	66.0003	98.0864	69.159	72.7436	87.8506	65.623	NO	NO
ENSMUSG00000008153	chr6	HAVANA	gene	124430581	124464794	-	level 1	protein_coding	Clstn3	MGI:2178323	51.6926	0.536668	0.422165	1.27123	0.203648	0.448355	1.17576	1.63821	1.809	1.11329	0.873003	0.552915	0.764849	0.971366	0.392423	0.732727	1.13953	0.687567	0.773039	1.0771	0.819298	NO	NO
ENSMUSG00000008167	chr8	HAVANA	gene	85060055	85067124	+	level 2	protein_coding	Fbxw9	MGI:1915878	930.858	-0.00387417	0.168218	-0.0230306	0.981626	0.991048	35.7101	63.1683	54.8675	58.8092	85.6892	46.0625	44.4937	42.1247	45.0272	56.8069	45.6266	42.3017	56.7279	57.2859	45.3902	NO	NO
ENSMUSG00000008200	chr2	HAVANA	gene	90745370	90781021	+	level 2	protein_coding	Fnbp4	MGI:1860513	677.025	0.0437729	0.195867	0.223483	0.823159	0.921028	16.5646	19.9313	23.1864	15.8721	18.5506	19.6984	17.037	22.13	18.5475	16.6082	17.7626	15.0589	13.097	21.5011	20.2881	NO	NO
ENSMUSG00000008206	chr8	HAVANA	gene	4493026	4531680	+	level 2	protein_coding	Cers4	MGI:1914510	329.87	0.0261383	0.259731	0.100636	0.91984	0.963001	4.05076	7.13895	6.25965	5.93351	6.23241	7.84988	6.8469	6.50188	5.95264	4.58339	4.6788	4.68966	3.45423	4.20779	3.95546	NO	NO
ENSMUSG00000008226	chr2	HAVANA	gene	73312601	73337818	+	level 2	protein_coding	Scrn3	MGI:1921866	822.751	0.0377282	0.188914	0.199711	0.841706	0.929406	22.7731	32.0507	27.8214	33.6304	39.2424	24.0874	36.3854	23.1619	24.8987	30.874	38.8944	25.6385	24.5893	26.0185	29.0501	NO	NO
ENSMUSG00000008301	chr18	HAVANA	gene	56562443	56587712	+	level 2	protein_coding	Phax	MGI:1891839	1498.55	-0.368675	0.136118	-2.7085	0.00675881	0.0475429	61.7168	62.3988	66.1225	65.1822	68.5701	67.0247	78.5518	71.162	76.9231	86.211	82.2649	81.1948	77.3638	74.3767	80.227	NO	NO
ENSMUSG00000008305	chr4	HAVANA	gene	72117142	72200919	-	level 2	protein_coding	Tle1	MGI:104636	2560.09	0.0492157	0.262175	0.187721	0.851095	0.932364	65.9455	52.3808	58.7997	107.491	159.099	98.2569	115.428	80.6925	90.3059	56.8423	45.5244	64.613	115.166	121.017	97.8565	NO	NO
ENSMUSG00000008307	chr5	HAVANA	gene	3571566	3584356	+	level 1	protein_coding	1700109H08Rik	MGI:1924286	33.2341	-0.118844	0.564556	-0.210508	0.833271	0.926027	0.285378	1.64275	0.950054	1.50254	1.47172	2.86829	1.70947	1.45306	0.749816	1.72216	1.70148	1.30271	3.99696	1.43603	1.30482	NO	NO
ENSMUSG00000008318	chr7	HAVANA	gene	100845847	100863446	-	level 2	protein_coding	Relt	MGI:2443373	345.958	0.684383	0.260864	2.62353	0.00870245	0.0565367	7.71145	17.8819	20.4511	17.2411	26.2065	10.5449	9.48599	11.1759	7.21374	8.68294	14.4604	9.32674	7.8972	8.95997	8.48816	NO	NO
ENSMUSG00000008333	chr2	HAVANA	gene	143063039	143072853	+	level 2	protein_coding	Snrpb2	MGI:104805	3266.02	-0.195631	0.144099	-1.35761	0.174587	0.410315	168.131	145.382	137.134	140.623	108.052	125.321	151.606	161.334	151.062	158.305	124.713	163.281	147.254	152.37	164.614	NO	NO
ENSMUSG00000008348	chr5	HAVANA	gene	125385965	125390202	-	level 2	protein_coding	Ubc	MGI:98889	2475.96	0.204045	0.166654	1.22436	0.220817	0.468195	506.207	768.944	673.287	1049.18	1301.89	480.235	536.066	481.53	457.766	669.957	871.299	428.076	458.154	557.151	542.317	NO	NO
ENSMUSG00000008373	chr7	HAVANA	gene	3629985	3642486	+	level 2	protein_coding	Prpf31	MGI:1916238	2186.59	-0.447958	0.166519	-2.69014	0.00714228	0.049213	66.1872	91.8644	86.6876	85.2367	104.937	92.6945	109.357	88.3704	84.8454	117.269	114.5	88.1365	89.5786	115.575	102.178	NO	NO
ENSMUSG00000008384	chr7	HAVANA	gene	27486910	27490316	+	level 2	protein_coding	Sertad1	MGI:1913438	260.045	0.106962	0.241028	0.443776	0.657204	0.826987	16.3537	18.3118	21.3771	23.4348	33.4065	15.773	14.8679	18.0616	18.1838	19.6134	23.9451	17.0456	25.6659	18.2348	19.1425	NO	NO
ENSMUSG00000008393	chr16	HAVANA	gene	8658580	8672155	-	level 2	protein_coding	Carhsp1	MGI:1196368	232.994	0.296414	0.278227	1.06537	0.28671	0.543339	6.12328	11.202	7.26726	9.38218	12.4336	5.05006	8.77085	3.94749	3.23997	9.66419	11.6656	6.9512	7.55944	8.0616	9.65462	NO	NO
ENSMUSG00000008429	chr9	HAVANA	gene	25108132	25151820	-	level 2	protein_coding	Herpud2	MGI:1915393	1023.49	0.392376	0.215063	1.82447	0.0680813	0.229591	31.9104	22.8619	34.7725	48.9399	45.006	32.2592	38.9992	28.1661	27.8869	24.3163	20.1733	24.5384	34.0322	36.3971	37.1413	NO	NO
ENSMUSG00000008435	chr7	HAVANA	gene	4424770	4445649	-	level 2	protein_coding	Rdh13	MGI:1918732	137.293	0.478641	0.272758	1.75482	0.0792897	0.253249	3.73924	4.22177	6.72176	4.44952	4.46029	3.47347	5.05346	2.98648	3.6204	2.4151	4.51685	2.17226	5.20715	4.15881	3.80801	NO	NO
ENSMUSG00000008438	chr12	HAVANA	gene	81558584	81568474	-	level 2	protein_coding	Adam21	MGI:1861229	39.1542	0.478288	0.540053	0.885631	0.375816	0.624292	1.73447	1.81757	1.27154	0.853473	0.688034	1.77753	1.12078	0.411416	0.884541	2.17619	1.57945	0.651777	1.12396	0.632428	1.09461	NO	NO
ENSMUSG00000008450	chr8	HAVANA	gene	105860580	105879330	+	level 2	protein_coding	Nutf2	MGI:1915301	1792.2	-0.482347	0.180243	-2.6761	0.00744844	0.0506455	184.226	208.208	205.13	232.16	274.886	202.134	296.968	210.421	280.809	373.664	297.657	282.983	290.539	296.369	316.55	NO	NO
ENSMUSG00000008475	chr1	HAVANA	gene	152766542	152775597	+	level 2	protein_coding	Arpc5	MGI:1915021	1970.46	0.0628798	0.185167	0.339584	0.73417	0.871936	98.4418	91.9271	94.8787	139.72	98.0726	67.8426	98.8772	68.569	95.41	128.144	106.707	92.7155	89.393	91.1543	127.826	NO	NO
ENSMUSG00000008489	chr4	HAVANA	gene	91250763	91400785	-	level 2	protein_coding	Elavl2	MGI:1100887	3179.42	-0.271683	0.189286	-1.43531	0.151199	0.376706	101.864	56.0217	62.6257	71.6394	40.8359	65.0638	78.8372	90.8296	86.6886	82.1829	72.1391	85.2313	67.4134	70.1736	108.278	NO	NO
ENSMUSG00000008540	chr6	HAVANA	gene	138140316	138156755	+	level 2	protein_coding	Mgst1	MGI:1913850	28.4635	-0.752202	0.760366	-0.989263	0.322535	0.578706	1.09034	0.675555	1.00656	0.641809	0.806911	5.29376	1.0793	1.33485	2.6095	0.43335	3.86497	4.77244	2.59494	6.33816	0.188229	NO	NO
ENSMUSG00000008575	chr4	HAVANA	gene	82290173	82705750	-	level 2	protein_coding	Nfib	MGI:103188	260.556	-0.383829	0.246463	-1.55735	0.119387	0.326488	4.55822	5.17395	4.91835	3.46459	2.19497	6.40135	3.44665	6.39405	6.26925	5.45433	4.04627	3.46741	2.91615	1.97968	3.27671	NO	NO
ENSMUSG00000008601	chr3	HAVANA	gene	88542029	88548300	-	level 2	protein_coding	Rab25	MGI:1858203	23.0308	0.680253	0.576901	1.17915	0.238338	NA	1.31967	0.345408	2.64795	2.35428	3.65464	2.4689	2.94414	1.81305	0.866376	1.61515	1.85862	0.92555	3.59141	3.92776	1.567	NO	NO
ENSMUSG00000008604	chr3	HAVANA	gene	88553758	88569725	+	level 2	protein_coding	Ubqln4	MGI:2150152	375.632	-0.220988	0.214236	-1.03152	0.302297	0.559909	9.26178	11.3713	10.2547	12.1005	9.6988	12.1396	10.0946	11.3923	13.6661	9.75034	11.138	11.0119	11.3802	11.4197	9.70862	NO	NO
ENSMUSG00000008658	chr16	HAVANA	gene	5885355	7411526	+	level 2	protein_coding	Rbfox1	MGI:1926224	40.3483	-0.84598	0.504641	-1.6764	0.0936601	0.281089	0.841668	0.381548	0.447339	0.38613	0.401028	0.911551	0.76093	0.695501	1.73287	1.90968	3.22135	1.27556	1.63743	0.731443	0.484793	NO	NO
ENSMUSG00000008668	chr17	HAVANA	gene	33951999	33956001	-	level 2	protein_coding	Rps18	MGI:98146	11891.8	-0.0129585	0.142644	-0.0908447	0.927616	0.966719	1603.32	2691.14	2136.66	2098.23	1774.26	1677.55	2165.06	1704.41	1857.9	1945.89	1754.76	1734.64	2227.65	1716.48	1435.34	NO	NO
ENSMUSG00000008682	chrX	HAVANA	gene	74270812	74273135	+	level 2	protein_coding	Rpl10	MGI:105943	8944.83	-0.674498	0.163023	-4.13744	3.51209e-05	0.000810507	726.802	861.473	971.685	813.909	753.851	1163.1	1281.59	1284.11	1447.46	1075.63	1102.59	1308.23	1476.51	1443.96	1134.08	DOWN	YES
ENSMUSG00000008683	chr7	HAVANA	gene	118104372	118116188	-	level 2	protein_coding	Rps15a	MGI:2389091	6215.76	-0.30105	0.178068	-1.69065	0.090904	0.275658	100.138	147.078	165.374	157.521	100.631	122.679	160.205	135.649	140.492	126.928	103.146	118.064	131.987	172.076	100.698	NO	NO
ENSMUSG00000008690	chr15	HAVANA	gene	89355719	89372826	+	level 2	protein_coding	Ncaph2	MGI:1289164	3488.34	0.208785	0.180953	1.15381	0.248578	0.501829	78.6996	164.134	125.087	167.763	241.951	96.6021	105.116	81.5827	90.1417	137.875	150.113	94.494	94.4831	100.817	99.6366	NO	NO
ENSMUSG00000008730	chr3	HAVANA	gene	103739815	103791563	-	level 2	protein_coding	Hipk1	MGI:1314873	773.335	0.156922	0.200305	0.783414	0.433384	0.669161	9.99601	11.7325	10.2354	10.9254	8.90396	12.258	9.50141	12.9093	9.41677	8.4458	10.0946	7.70486	9.15595	8.16605	7.91896	NO	NO
ENSMUSG00000008763	chr3	HAVANA	gene	100562208	100685503	-	level 1	protein_coding	Man1a2	MGI:104676	1392.31	0.160372	0.16655	0.962903	0.335596	0.591046	16.2842	19.5545	17.8457	17.2044	18.8808	16.155	18.6814	17.287	15.1142	13.5393	16.5457	13.6531	13.538	14.1117	15.9976	NO	NO
ENSMUSG00000008822	chr12	HAVANA	gene	85272398	85288438	-	level 2	protein_coding	Acyp1	MGI:1913454	339.92	-0.308489	0.220005	-1.40219	0.160858	0.390516	38.0571	53.2474	42.9623	41.7844	41.3225	35.1146	46.2832	50.2784	64.0829	42.2448	39.6488	49.6083	43.8646	47.0367	61.5498	NO	NO
ENSMUSG00000008855	chr11	HAVANA	gene	102194432	102230166	-	level 1	protein_coding	Hdac5	MGI:1333784	575.298	-0.22897	0.231958	-0.987122	0.323583	0.579779	10.1668	22.6916	14.8954	13.0692	27.2718	15.2419	16.2255	19.451	24.1795	14.1321	24.3906	17.7223	30.7793	19.0637	16.5588	NO	NO
ENSMUSG00000008859	chr13	HAVANA	gene	17880571	17944239	-	level 2	protein_coding	Rala	MGI:1927243	2220.24	0.108093	0.15414	0.701264	0.483138	0.706009	76.1098	81.4968	83.3852	92.0952	93.935	66.8956	84.7494	72.2665	75.742	73.7591	59.279	73.4831	75.1749	74.9292	72.4369	NO	NO
ENSMUSG00000008892	chr8	HAVANA	gene	22577075	22593813	-	level 2	protein_coding	Vdac3	MGI:106922	6026.97	0.212943	0.154223	1.38075	0.167355	0.400158	462.128	451.038	465.256	571.357	574.468	300.352	438.701	332.869	394.642	520.175	475.908	374.225	389.342	453.832	446.077	NO	NO
ENSMUSG00000008958	chr3	HAVANA	gene	95111022	95123051	+	level 2	protein_coding	Vps72	MGI:1202305	1538.24	-0.289985	0.201055	-1.44231	0.149214	0.373384	58.2835	99.3376	91.0901	101.67	146.831	71.4075	93.8915	67.3761	83.969	134.081	122.749	105.772	98.653	102.506	107.494	NO	NO
ENSMUSG00000008976	chr16	HAVANA	gene	84834925	84863779	+	level 2	protein_coding	Gabpa	MGI:95610	1024.21	-0.135507	0.168232	-0.805478	0.420544	0.659211	18.9412	20.5602	19.8651	19.9245	28.6763	18.5075	26.8593	21.6921	18.8684	21.1244	23.3464	16.572	18.9263	19.7738	27.2545	NO	NO
ENSMUSG00000008999	chr2	HAVANA	gene	172868012	172940321	-	level 2	protein_coding	Bmp7	MGI:103302	209.066	-1.85258	0.297828	-6.22031	4.96176e-10	4.59393e-08	1.23966	2.69418	1.75366	3.83687	4.62972	5.8643	5.76828	4.95059	7.81946	11.0897	7.75621	4.1499	4.77765	7.46401	5.8396	DOWN	YES
ENSMUSG00000009013	chr5	HAVANA	gene	115297110	115300999	-	level 1	protein_coding	Dynll1	MGI:1861457	7238.02	-0.356721	0.162351	-2.19722	0.0280049	0.126092	334.516	296.822	322.545	292.824	275.365	406.867	321.135	331.363	392.267	385.837	298.453	425.797	381.167	377.248	393.316	NO	NO
ENSMUSG00000009030	chr2	HAVANA	gene	37350074	37359332	-	level 2	protein_coding	Pdcl	MGI:1914716	451.81	-0.0821094	0.239787	-0.342427	0.73203	0.870866	10.7886	15.5327	15.7137	12.9554	10.7222	10.5826	20.154	15.1006	14.7873	15.4085	20.7218	11.1666	10.215	16.254	18.3029	NO	NO
ENSMUSG00000009035	chr15	HAVANA	gene	79360684	79403569	-	level 2	protein_coding	Tmem184b	MGI:2445179	1482.5	0.392718	0.213397	1.84032	0.0657215	0.223737	32.5342	49.071	50.9807	70.5942	98.3227	26.7547	34.6742	29.3834	39.7746	46.2294	54.8632	29.3773	27.3352	34.4799	39.12	NO	NO
ENSMUSG00000009073	chr11	HAVANA	gene	4765845	4849536	-	level 1	protein_coding	Nf2	MGI:97307	1091.99	-0.326832	0.202282	-1.61572	0.106154	0.303004	18.3057	23.7833	22.6502	28.3282	36.6799	22.9589	25.6532	18.2959	32.5851	34.1237	38.2591	22.3792	24.669	23.9989	30.2612	NO	NO
ENSMUSG00000009075	chr11	HAVANA	gene	4736892	4746778	-	level 2	protein_coding	Cabp7	MGI:2183437	21.8808	2.17485	0.740853	2.9356	0.00332901	NA	0.797059	1.50281	3.30723	1.41423	3.23875	0.484956	0.994098	0.722063	0.166854	0.276693	0.827211	0.460649	0.243378	1.09675	0.448262	NO	NO
ENSMUSG00000009076	chr11	HAVANA	gene	4704678	4737669	+	level 2	protein_coding	Zmat5	MGI:1914428	511.733	-0.330193	0.205559	-1.60632	0.108204	0.306527	53.7896	79.8168	87.8593	73.2536	127.762	80.9662	102.893	77.4363	90.5175	107.065	116.792	100.735	132.193	106.93	111.522	NO	NO
ENSMUSG00000009079	chr11	HAVANA	gene	5069689	5099266	-	level 2	protein_coding	Ewsr1	MGI:99960	6467.57	-0.22679	0.162321	-1.39717	0.162364	0.393121	180.844	284.108	242.937	279.88	397.531	272.329	307.143	280.371	236.129	312.287	321.648	219.61	226.006	270.787	312.831	NO	NO
ENSMUSG00000009090	chr11	HAVANA	gene	4986824	5042791	+	level 2	protein_coding	Ap1b1	MGI:1096368	2708.34	0.143962	0.242866	0.592766	0.553338	0.756479	37.5166	66.6859	69.6574	103.059	131.432	41.7835	55.5092	40.5339	45.8214	83.9099	98.5797	51.2151	43.5398	62.1339	69.1238	NO	NO
ENSMUSG00000009092	chr10	HAVANA	gene	75893413	75895941	+	level 2	protein_coding	Derl3	MGI:1917627	663.237	-0.489708	0.193113	-2.53586	0.011217	0.0680681	38.2589	53.9015	38.0516	48.2177	88.6404	45.1223	59.2374	39.8554	56.4819	75.287	70.4665	54.5367	49.5093	54.0084	63.406	NO	NO
ENSMUSG00000009093	chr10	HAVANA	gene	75814943	75822543	-	level 2	protein_coding	Gstt4	MGI:1923136	11.6428	0.799175	0.805299	0.992395	0.321005	NA	1.85731	1.50681	1.47643	0.917952	1.70132	1.59972	0.291542	0.37986	1.30534	0.290995	0.828733	1.23909	0.638439	0.419446	0.214263	NO	NO
ENSMUSG00000009097	chr16	HAVANA	gene	18580979	18590671	-	level 2	protein_coding	Tbx1	MGI:98493	33.5681	0.82006	0.816514	1.00434	0.315214	0.571801	0.045581	0.173635	0.685343	2.77937	4.60786	2.04838	2.10542	1.45335	0.884409	0.105139	0.089317	0.203954	1.5093	2.78307	1.0453	NO	NO
ENSMUSG00000009108	chr3	HAVANA	gene	108092789	108101432	+	level 2	protein_coding	Gnat2	MGI:95779	21.6362	-0.438374	0.59947	-0.731269	0.464615	NA	0.842103	0.835567	0.674751	0.618852	0.812947	0.465828	0.406416	1.31558	0.692262	1.16427	0.732301	0.790983	0.638704	1.01945	0.996029	NO	NO
ENSMUSG00000009112	chr6	HAVANA	gene	120836212	120892842	+	level 2	protein_coding	Bcl2l13	MGI:2136959	821.446	0.49612	0.223366	2.22111	0.0263433	0.121407	10.4594	17.3613	17.7221	22.7853	21.6613	7.82834	12.9129	8.59055	11.1087	12.7314	15.7073	8.80212	11.2781	11.4231	11.6193	NO	NO
ENSMUSG00000009207	chr2	HAVANA	gene	74520291	74579435	-	level 1	protein_coding	Lnpk	MGI:1918115	1738.73	0.864304	0.205024	4.21561	2.49099e-05	0.000614285	76.9738	65.1237	71.9022	73.1634	49.0613	40.6959	53.5747	51.3725	45.224	33.0699	42.3234	29.8108	35.6225	34.312	47.0854	UP	YES
ENSMUSG00000009248	chr7	HAVANA	gene	142966829	142969264	-	level 2	protein_coding	Ascl2	MGI:96920	42.9395	-2.72933	0.61906	-4.40883	1.03931e-05	0.000293781	0.189538	0.537214	0.709358	0.619079	0.721423	4.03519	1.31027	2.48328	2.85165	4.6058	2.1869	2.90732	2.30787	4.30723	7.08666	DOWN	YES
ENSMUSG00000009291	chr10	HAVANA	gene	77581720	77598732	+	level 2	protein_coding	Pttg1ip	MGI:2652132	3383.42	0.29915	0.194598	1.53727	0.124227	0.333625	108.046	146.657	162.526	213.344	270.42	93.6226	127.519	92.0425	114.643	181.516	197.079	99.5102	121.262	137.9	137.391	NO	NO
ENSMUSG00000009292	chr10	HAVANA	gene	77907722	77970563	-	level 2	protein_coding	Trpm2	MGI:1351901	56.3873	0.167062	0.583072	0.28652	0.77448	0.895596	2.27742	1.90734	1.61753	1.45006	1.63837	1.87364	1.29282	1.11907	1.20141	3.1325	1.44703	1.61987	2.8732	0.794151	1.28201	NO	NO
ENSMUSG00000009293	chr10	HAVANA	gene	77622275	77645993	+	level 2	protein_coding	Ube2g2	MGI:1343188	1732.13	-0.763998	0.260734	-2.93018	0.00338767	0.0287718	41.2643	62.0162	62.7744	86.3362	103.825	51.3222	79.2462	53.0307	85.3638	161.102	130.13	96.179	95.6289	92.5121	127.899	DOWN	YES
ENSMUSG00000009394	chr6	HAVANA	gene	115134902	115282006	+	level 2	protein_coding	Syn2	MGI:103020	364.156	1.00251	0.270127	3.71125	0.000206238	0.00344237	11.0662	15.0645	15.5	14.3032	33.5678	9.30036	9.4875	10.2763	7.46133	4.67967	5.83479	5.27446	7.61442	5.82896	6.26614	UP	YES
ENSMUSG00000009406	chrX	HAVANA	gene	20933395	20950608	-	level 2	protein_coding	Elk1	MGI:101833	302.896	-0.00889458	0.196856	-0.0451831	0.963961	0.982796	5.44632	9.72178	11.5281	7.68024	10.339	8.01784	7.39416	9.14201	9.50534	8.50519	8.30552	7.26844	7.90109	7.26698	6.04078	NO	NO
ENSMUSG00000009418	chr1	HAVANA	gene	135434580	135688105	-	level 2	protein_coding	Nav1	MGI:2183683	265.188	-1.01868	0.280433	-3.63252	0.00028067	0.00439243	2.08176	1.43666	1.5253	0.781624	1.57822	2.6986	1.89075	1.39205	1.85263	4.31219	3.02717	2.59374	2.34615	2.52881	2.63742	DOWN	YES
ENSMUSG00000009470	chr13	HAVANA	gene	98839019	98926384	-	level 2	protein_coding	Tnpo1	MGI:2681523	1618.63	-0.354049	0.171994	-2.0585	0.0395426	0.159228	15.4249	15.6492	14.8009	15.8568	11.1862	16.8152	20.1815	18.258	21.559	23.4106	19.6595	19.151	19.2807	18.2654	26.7271	NO	NO
ENSMUSG00000009535	chr18	HAVANA	gene	68300355	68324852	+	level 2	protein_coding	Rnmt	MGI:1915147	1706.74	-0.0105155	0.167198	-0.0628927	0.949852	0.97581	45.6428	58.6364	44.8374	49.4258	43.1761	31.6627	49.1429	32.6609	37.3197	51.0828	40.5866	32.2981	44.8266	35.6765	55.6023	NO	NO
ENSMUSG00000009549	chr2	HAVANA	gene	118475850	118479711	-	level 2	protein_coding	Srp14	MGI:107169	6995.77	0.0281627	0.141859	0.198526	0.842633	0.929637	873.34	858.069	877.338	933.14	978.269	611.046	860.61	656.587	795.507	982.053	872.395	877.074	856.589	802.961	949.933	NO	NO
ENSMUSG00000009555	chr2	HAVANA	gene	32705784	32713076	-	level 2	protein_coding	Cdk9	MGI:1328368	2446.36	0.346339	0.203241	1.70408	0.0883655	0.270985	111.911	92.743	145.991	157.634	233.242	106.045	138.709	116.298	79.9298	79.515	88.8949	112.92	150.286	154.297	133.622	NO	NO
ENSMUSG00000009563	chr2	HAVANA	gene	32757234	32762244	+	level 2	protein_coding	Tor2a	MGI:1353596	342.866	-0.0946731	0.253231	-0.373861	0.708508	0.856351	14.8335	15.4326	18.4594	21.4206	32.3885	12.2304	13.907	15.5513	13.064	19.7944	28.2282	13.0529	17.5867	17.6474	15.259	NO	NO
ENSMUSG00000009566	chr2	HAVANA	gene	32682609	32704145	-	level 2	protein_coding	Fpgs	MGI:95576	432.631	-0.163301	0.239379	-0.682186	0.495121	0.714068	12.2349	22.2602	21.7218	21.1112	28.4396	22.714	17.9452	20.9323	14.6665	20.8507	28.6306	18.9413	22.8573	18.5934	21.7319	NO	NO
ENSMUSG00000009569	chr16	HAVANA	gene	13256481	13417529	+	level 2	protein_coding	Mrtfb	MGI:3050795	1321.03	-0.0612287	0.172909	-0.35411	0.723256	0.865691	18.6599	25.293	22.6942	25.2969	30.0588	25.9346	21.4666	26.4101	21.1848	27.4926	27.3015	24.1277	22.5989	26.0716	13.8702	NO	NO
ENSMUSG00000009575	chr15	HAVANA	gene	103191544	103239816	-	level 2	protein_coding	Cbx5	MGI:109372	971.435	-0.0929834	0.189077	-0.491776	0.622877	0.804791	9.81319	11.3839	12.2876	11.661	11.3047	11.5633	11.7591	13.9429	11.1947	10.434	13.0777	11.2356	9.73666	13.9229	9.88912	NO	NO
ENSMUSG00000009585	chr15	HAVANA	gene	79891659	79915906	+	level 2	protein_coding	Apobec3	MGI:1933111	26.1782	-0.0567516	0.602761	-0.0941527	0.924988	0.965647	1.45604	0.974314	0.468393	1.33735	0.780159	1.07815	0.350051	1.12138	0.561991	2.21609	2.94733	0.526667	0.791704	0.159408	0.707538	NO	NO
ENSMUSG00000009588	chr11	HAVANA	gene	116765025	116775507	-	level 2	protein_coding	St6galnac1	MGI:1341826	60.6409	0.95704	0.62013	1.54329	0.122761	0.33155	2.67352	2.56497	2.05633	1.3854	0.93377	0.559744	1.6315	0.103685	0.389343	2.74725	1.94619	2.71673	2.83203	0.475629	1.36667	NO	NO
ENSMUSG00000009596	chrX	HAVANA	gene	134460118	134476490	-	level 2	protein_coding	Taf7l	MGI:1921719	15929	-0.772643	0.155938	-4.95481	7.23993e-07	2.96148e-05	589.783	588.191	499.778	518.747	470.025	713.745	969.103	979.099	828.564	803.302	898.298	884.663	907.86	978.276	1089.03	DOWN	YES
ENSMUSG00000009621	chr2	HAVANA	gene	27262104	27427033	-	level 2	protein_coding	Vav2	MGI:102718	119.644	0.174004	0.369916	0.470389	0.638077	0.814224	2.72652	1.9004	2.48307	3.60445	2.95315	3.90135	1.80581	3.41923	1.66534	2.222	1.88091	1.93441	2.40461	4.05755	1.49902	NO	NO
ENSMUSG00000009628	chr8	HAVANA	gene	33516738	33585582	+	level 2	protein_coding	Tex15	MGI:1934816	18762	-0.437092	0.18233	-2.39725	0.0165185	0.0889616	218.313	187.693	158.645	217.212	183.177	263.811	253.459	263.588	225.827	224.415	241.648	256.404	224.1	358.18	298.056	NO	NO
ENSMUSG00000009630	chr8	HAVANA	gene	33599625	33619441	+	level 2	protein_coding	Ppp2cb	MGI:1321161	478.1	-0.176819	0.191103	-0.925254	0.354834	0.607234	22.8284	24.93	34.0501	30.1067	19.8293	22.782	30.4786	31.7323	29.0303	33.0596	21.0975	36.8377	33.4461	28.1909	32.6502	NO	NO
ENSMUSG00000009640	chr4	HAVANA	gene	117674681	117682273	-	level 2	protein_coding	Dmap1	MGI:1913483	3614.67	-0.0991942	0.142012	-0.69849	0.484871	0.707071	163.748	212.535	212.735	230.881	324.682	177.431	222.369	177.813	184.871	245.204	239.866	197.016	217.531	221.711	224.525	NO	NO
ENSMUSG00000009647	chr10	HAVANA	gene	59446984	59616692	-	level 2	protein_coding	Mcu	MGI:3026965	275.229	0.0914113	0.22579	0.404851	0.685587	0.843031	8.55223	8.94686	10.1978	14.1086	13.743	8.85395	10.6455	7.25244	8.33842	8.39678	9.12748	9.09093	10.6285	8.45291	8.0067	NO	NO
ENSMUSG00000009670	chrX	HAVANA	gene	100838648	101059667	-	level 1	protein_coding	Tex11	MGI:1933237	3667.26	0.469512	0.19935	2.35522	0.0185117	0.0963458	89.1042	134.014	123.085	162.736	179.734	77.6534	125.896	80.0076	66.7805	108.715	159.035	72.5687	84.9605	105.47	111.445	NO	NO
ENSMUSG00000009681	chr10	HAVANA	gene	75060592	75184921	+	level 2	protein_coding	Bcr	MGI:88141	802.405	0.00383108	0.19387	0.0197611	0.984234	0.992152	13.3835	15.2726	14.7159	13.1463	15.0341	17.377	14.2306	16.877	11.5821	13.3961	11.486	14.5552	13.9928	15.2213	10.924	NO	NO
ENSMUSG00000009687	chr7	HAVANA	gene	31032722	31042481	-	level 2	protein_coding	Fxyd5	MGI:1201785	17.4281	-0.805953	0.76054	-1.05971	0.289276	NA	0.206107	3.87289	0.944616	0.513922	0.501402	1.7528	0.817625	1.08477	3.40767	3.02938	0.865047	1.95677	2.18837	0.436193	3.94704	NO	NO
ENSMUSG00000009733	chr15	HAVANA	gene	100498012	100552008	-	level 2	protein_coding	Tfcp2	MGI:98509	758.39	0.122042	0.202774	0.601862	0.547266	0.752512	17.4094	22.5711	25.6866	29.6895	33.482	21.9527	24.3021	21.73	15.088	21.7933	30.4911	25.3557	19.9079	25.4267	19.8502	NO	NO
ENSMUSG00000009739	chr15	HAVANA	gene	100575318	100599984	-	level 2	protein_coding	Pou6f1	MGI:102935	431.05	0.651037	0.22595	2.88134	0.00395993	0.0319613	8.11328	10.479	11.2383	16.5608	20.8954	7.09204	7.16665	5.45125	5.08952	8.3661	12.5604	6.33834	6.49835	7.37508	5.55173	UP	YES
ENSMUSG00000009741	chr9	HAVANA	gene	113930934	113977202	+	level 2	protein_coding	Ubp1	MGI:104889	876.344	-0.07247	0.222666	-0.325465	0.744829	0.877585	25.5496	31.263	39.2789	27.0267	45.34	42.2367	25.4573	37.6931	29.1741	24.3501	22.0562	31.9233	31.5689	31.9473	26.2613	NO	NO
ENSMUSG00000009828	chr9	HAVANA	gene	78109192	78172107	+	level 2	protein_coding	Ick	MGI:1934157	278.348	-0.019385	0.223105	-0.086887	0.930761	0.967964	7.46916	10.4049	10.5117	5.63357	10.4585	10.1322	8.68986	7.72107	5.63419	5.7335	10.1953	4.48858	6.73693	9.94691	8.03424	NO	NO
ENSMUSG00000009863	chr4	HAVANA	gene	140961203	140979193	+	level 2	protein_coding	Sdhb	MGI:1914930	5953.5	-0.0789171	0.166399	-0.474264	0.635312	0.812103	398.085	539.587	529.654	552.014	682.446	364.034	487.433	368.498	508.749	634.253	599.403	459.656	561.241	508.845	489.986	NO	NO
ENSMUSG00000009894	chr11	HAVANA	gene	59407134	59451186	-	level 1	protein_coding	Snap47	MGI:1915076	2301.81	0.171433	0.171488	0.999677	0.317467	0.573845	97.7373	135.972	132.7	157.36	182.757	96.6774	121.043	84.8927	109.749	145.782	147.111	93.8082	98.8984	127.301	100.291	NO	NO
ENSMUSG00000009905	chr1	HAVANA	gene	106720459	106759727	-	level 2	protein_coding	Kdsr	MGI:1918000	486.85	-0.124453	0.188705	-0.659508	0.509569	0.724143	7.83166	5.46373	7.36875	8.63214	6.49494	7.86763	9.1738	7.84314	10.1298	8.04924	8.40533	6.85949	8.36898	8.66759	9.06947	NO	NO
ENSMUSG00000009907	chr1	HAVANA	gene	106764071	106796728	-	level 2	protein_coding	Vps4b	MGI:1100499	1927.05	0.145521	0.171357	0.84923	0.395753	0.640144	35.9302	44.3133	40.3376	54.7906	41.3086	29.0619	45.5077	35.9087	36.1133	44.8426	49.0944	29.5641	34.8488	41.8559	40.2632	NO	NO
ENSMUSG00000009927	chr9	HAVANA	gene	44407139	44410427	+	level 2	protein_coding	Rps25	MGI:1922867	7567.89	-0.171724	0.135978	-1.26288	0.206633	0.45179	615.609	804.376	787.852	665.719	733.403	739.449	775.803	784.033	820.103	716.946	696.215	796.668	814.124	821.228	732.129	NO	NO
ENSMUSG00000009941	chrX	HAVANA	gene	134944526	134964754	-	level 2	protein_coding	Nxf2	MGI:1933192	4601.65	-0.3573	0.198508	-1.79993	0.0718718	0.237707	137.793	115.144	146.05	179.699	205.704	148.202	229.967	202.063	167.153	198.962	292.303	178.631	181.254	242.086	245.306	NO	NO
ENSMUSG00000009995	chrX	HAVANA	gene	74281912	74290151	+	level 2	protein_coding	Taz	MGI:109626	1743.02	0.0707516	0.164722	0.429522	0.667544	0.834311	56.6949	82.0241	88.4114	102.288	143.265	83.0685	90.7085	70.9572	64.395	86.6699	98.3208	69.8012	72.6445	87.4795	75.5193	NO	NO
ENSMUSG00000010025	chr11	HAVANA	gene	61223417	61267464	-	level 2	protein_coding	Aldh3a2	MGI:1353452	475.173	0.132692	0.189695	0.699501	0.484239	0.706832	12.7584	16.38	17.8494	18.6223	23.9037	17.9599	18.0714	12.1798	14.5388	23.7132	17.2747	8.01408	13.1137	15.4776	17.3368	NO	NO
ENSMUSG00000010044	chr9	HAVANA	gene	107547298	107551319	+	level 2	protein_coding	Zmynd10	MGI:2387863	24.9288	-0.799428	0.66869	-1.19551	0.231887	NA	0	0.984617	2.4777	1.81158	1.44522	1.38432	3.11152	0.936866	4.32049	1.88377	1.1339	1.75306	1.13687	0.695105	1.19769	NO	NO
ENSMUSG00000010045	chr9	HAVANA	gene	107533945	107538673	+	level 2	protein_coding	Tmem115	MGI:1930765	794.98	-0.139148	0.213355	-0.65219	0.514279	0.727452	19.9994	29.2052	37.9649	40.6223	63.029	26.0495	31.9104	26.2068	38.6521	41.6228	45.8481	29.931	30.7697	34.5859	33.5791	NO	NO
ENSMUSG00000010047	chr9	HAVANA	gene	107567945	107572779	+	level 2	protein_coding	Hyal2	MGI:1196334	337.067	-0.456259	0.214488	-2.12721	0.033403	0.142477	8.97109	15.5661	9.93496	17.6693	19.216	21.0075	15.1269	13.3061	16.1283	22.8012	25.3399	11.3811	16.2452	21.8073	16.5877	NO	NO
ENSMUSG00000010048	chr9	HAVANA	gene	107587642	107593385	+	level 2	protein_coding	Ifrd2	MGI:1316708	276.769	-1.02128	0.21877	-4.66828	3.03739e-06	0.000100998	5.79709	11.9155	6.79929	8.4369	14.721	17.0666	14.4026	14.5479	15.4625	14.889	18.3824	13.855	14.5246	17.4377	14.2488	DOWN	YES
ENSMUSG00000010051	chr9	HAVANA	gene	107576927	107581710	+	level 1	protein_coding	Hyal1	MGI:96298	9.78795	-1.34011	1.16912	-1.14626	0.251689	NA	1.27119	1.31816	0.580879	0.116623	0.878023	0.945114	0.646302	0.277634	1.03303	1.22062	1.49619	0.946162	0.631939	0.427459	0.041894	NO	NO
ENSMUSG00000010054	chr9	HAVANA	gene	107563255	107566112	+	level 1	protein_coding	Tusc2	MGI:1931086	2901.14	-0.423989	0.16875	-2.51252	0.0119871	0.0713264	113.381	154.422	146.845	190.981	201.897	139.038	191.233	154.673	182.749	245.15	238.885	176.935	180.963	189.691	215.736	NO	NO
ENSMUSG00000010057	chr9	HAVANA	gene	107542226	107545706	+	level 2	protein_coding	Nprl2	MGI:1914482	881.093	-0.545439	0.194657	-2.80205	0.00507794	0.0386964	42.1836	44.0524	44.7655	46.7338	72.6421	45.9811	54.5563	38.058	65.1535	86.0567	73.559	58.2962	58.5597	56.6765	62.2632	NO	NO
ENSMUSG00000010067	chr9	HAVANA	gene	107551555	107562267	+	level 1	protein_coding	Rassf1	MGI:1928386	293.841	0.184618	0.227502	0.811501	0.417078	0.656039	36.2067	49.5554	46.3476	56.4645	82.8778	32.4943	44.41	41.1552	32.1486	47.852	45.8766	40.744	53.7121	47.5307	34.5221	NO	NO
ENSMUSG00000010095	chr19	HAVANA	gene	8706882	8723369	-	level 2	protein_coding	Slc3a2	MGI:96955	1276.86	0.595968	0.193781	3.07546	0.00210175	0.0202097	35.9823	77.9964	57.2074	71.5802	106.637	35.9837	45.7794	33.3862	31.5637	46.051	53.3225	33.4905	35.8947	40.59	28.8949	NO	NO
ENSMUSG00000010097	chr19	HAVANA	gene	8757073	8770922	+	level 2	protein_coding	Nxf1	MGI:1858330	6391.86	0.663555	0.167522	3.961	7.46372e-05	0.00149875	171.344	262.009	211.819	248.817	356.373	134.262	144.591	145.004	125.306	144.602	165.717	106.809	107.351	142.16	134.002	UP	YES
ENSMUSG00000010110	chr19	HAVANA	gene	8741413	8756069	+	level 1	protein_coding	Stx5a	MGI:1928483	982.404	0.0074054	0.151149	0.0489941	0.960924	0.981556	41.2234	51.0524	47.2055	68.1452	73.8717	46.9797	43.9737	44.2792	50.7123	54.6999	50.9427	35.307	43.5237	50.304	41.9786	NO	NO
ENSMUSG00000010122	chr11	HAVANA	gene	61343401	61378345	-	level 2	protein_coding	Slc47a1	MGI:1914723	46.1601	1.13403	0.435024	2.60681	0.00913901	0.0587167	0.92159	1.61594	2.13591	2.21798	1.16184	1.03808	0.541282	0.427983	0.742612	0.6789	0.945812	0.853677	1.34413	0.982333	1.06224	NO	NO
ENSMUSG00000010136	chr3	HAVANA	gene	105996957	106014646	-	level 2	protein_coding	Pifo	MGI:1923670	37.8134	-0.383925	0.480554	-0.798921	0.424336	0.662082	4.35351	1.85108	3.34157	1.88949	5.12294	2.53632	4.89886	2.1884	2.79045	6.88858	4.12235	4.02557	3.60498	3.6404	4.63815	NO	NO
ENSMUSG00000010142	chr11	HAVANA	gene	61126755	61149372	+	level 2	protein_coding	Tnfrsf13b	MGI:1889411	33.5029	0.718034	0.546121	1.31479	0.18858	0.42854	1.2786	1.01102	1.36477	2.48514	4.01756	0.76566	2.65813	0.997371	1.01295	1.14568	1.30486	0.390058	1.65311	1.17698	0.236728	NO	NO
ENSMUSG00000010277	chr11	HAVANA	gene	78261752	78290623	+	level 2	protein_coding	2610507B11Rik	MGI:1919753	3192.47	-0.0943161	0.159474	-0.591419	0.55424	0.757117	33.7606	40.8759	42.1536	46.0355	59.3901	42.1032	41.5435	45.2241	37.1425	44.2917	56.3977	38.5315	41.722	45.7219	43.2621	NO	NO
ENSMUSG00000010290	chr1	HAVANA	gene	43098710	43115947	+	level 2	protein_coding	AI597479	MGI:2138299	726.276	0.372859	0.200338	1.86115	0.0627236	0.216336	19.4512	23.8343	23.2899	27.5279	25.855	16.344	18.1116	15.4093	17.4029	17.5771	24.3047	16.6972	16.4794	16.8595	23.4427	NO	NO
ENSMUSG00000010307	chr7	HAVANA	gene	47050601	47054777	+	level 2	protein_coding	Tmem86a	MGI:1915143	529.002	-0.0523477	0.235379	-0.222397	0.824005	0.921355	18.0852	26.4638	33.798	33.5594	37.2405	20.8791	20.5785	25.0114	25.7463	31.5467	35.6086	26.2009	29.6682	32.2742	24.1643	NO	NO
ENSMUSG00000010311	chr1	HAVANA	gene	133897199	133907999	-	level 2	protein_coding	Optc	MGI:2151113	28.9524	0.0504316	0.596487	0.0845476	0.932621	0.968643	1.01661	2.88414	2.65917	1.58937	3.60293	0.466881	0.609311	1.26448	2.84199	2.41268	1.9563	0.861997	2.81534	2.47141	0.649573	NO	NO
ENSMUSG00000010342	chr11	HAVANA	gene	87405065	87555823	+	level 1	protein_coding	Tex14	MGI:1933227	2184.14	0.495269	0.165704	2.98888	0.00279998	0.0249817	61.1009	66.1411	51.574	59.6875	67.7127	42.7237	43.2566	41.4198	31.8395	38.24	42.5267	33.7166	38.0528	33.4959	37.2503	NO	NO
ENSMUSG00000010362	chr11	HAVANA	gene	101627195	101636100	+	level 2	protein_coding	Rdm1	MGI:1913849	3554.33	4.65118	0.461191	10.0852	6.4264e-24	9.03318e-21	977.373	617.15	771.577	955.406	1257.8	73.5306	42.7117	57.6293	59.4455	26.7563	26.6287	17.0707	37.2452	37.3682	25.4031	UP	YES
ENSMUSG00000010376	chr14	HAVANA	gene	55662263	55672124	-	level 2	protein_coding	Nedd8	MGI:97301	5047.25	-0.487643	0.145378	-3.3543	0.00079566	0.00984987	435.076	467.68	495.891	504.873	506.253	481.732	624.982	544.166	681.139	723.13	683.175	621.484	719.081	713.998	682.368	NO	NO
ENSMUSG00000010392	chr11	HAVANA	gene	76726602	76763579	-	level 2	protein_coding	Gosr1	MGI:1858260	781.749	-0.10731	0.218082	-0.492064	0.622674	0.8047	11.0383	16.7098	18.2661	19.5671	23.5692	15.1264	19.1655	16.9326	10.8285	20.8783	19.4062	17.1448	13.2628	17.0933	18.8792	NO	NO
ENSMUSG00000010406	chr14	HAVANA	gene	54426909	54429756	+	level 2	protein_coding	Mrpl52	MGI:1916086	1406.52	-0.251329	0.174849	-1.43741	0.150602	0.375642	286.19	236.485	251.701	224.856	223.922	319.64	252.686	250.429	298.579	250.312	245.253	334.943	317.417	279.119	271.771	NO	NO
ENSMUSG00000010453	chr1	HAVANA	gene	36335730	36369181	-	level 1	protein_coding	Kansl3	MGI:1918055	3428.67	0.10837	0.198887	0.544881	0.585835	0.77987	70.5722	81.177	80.7757	70.0708	95.4693	103.664	67.2299	85.3829	60.467	58.0042	65.0721	62.8451	67.363	72.4339	60.5436	NO	NO
ENSMUSG00000010461	chr10	HAVANA	gene	23102963	23350786	-	level 2	protein_coding	Eya4	MGI:1337104	31.6692	1.20731	0.672186	1.79609	0.0724799	0.238901	1.29154	1.30929	1.13566	0.294038	0.421805	0.326883	1.24123	0.284079	0.042806	0.898168	1.34783	0.429762	0.578267	0.15325	0.563892	NO	NO
ENSMUSG00000010476	chr7	HAVANA	gene	137193673	137314445	-	level 2	protein_coding	Ebf3	MGI:894289	75.4641	-0.696597	0.38196	-1.82374	0.0681912	0.229611	1.02161	1.42881	1.32659	0.978783	0.473618	2.25181	1.63218	1.80693	3.29831	1.30576	1.15204	1.30953	1.17747	1.3948	1.17172	NO	NO
ENSMUSG00000010517	chr4	HAVANA	gene	109676588	109963960	+	level 2	protein_coding	Faf1	MGI:109419	2322.77	0.25145	0.383721	0.655293	0.512279	0.725772	45.5034	40.0974	38.5182	68.8151	142.201	55.1683	40.5668	36.3834	45.8669	35.9984	26.1022	38.3958	64.7582	61.8879	36.6788	NO	NO
ENSMUSG00000010538	chr3	HAVANA	gene	88282757	88296999	-	level 2	protein_coding	Tsacc	MGI:1924177	393.219	-0.436565	0.208673	-2.0921	0.03643	0.151135	102.88	79.0735	82.9829	93.847	88.303	114.31	92.4487	105.448	130.058	120.92	104.144	137.799	107.634	115.054	107.508	NO	NO
ENSMUSG00000010554	chr11	HAVANA	gene	74770830	74828525	+	level 1	protein_coding	Mettl16	MGI:1914743	2115.55	0.239404	0.155666	1.53794	0.124063	0.333554	19.1854	26.5117	22.2743	25.4643	26.9887	17.3356	17.5387	15.4498	13.2421	21.9272	23.3188	17.8914	16.6519	19.0912	17.0909	NO	NO
ENSMUSG00000010592	chr17	HAVANA	gene	50279395	50293636	-	level 2	protein_coding	Dazl	MGI:1342328	16902	-0.80283	0.168112	-4.77555	1.79216e-06	6.50177e-05	380.711	402.18	376.071	423.056	337.673	559.925	688.356	709.025	575.501	731.282	765.699	608.021	605.506	700.572	888.246	DOWN	YES
ENSMUSG00000010607	chr9	HAVANA	gene	22156846	22158358	+	level 2	protein_coding	Pigyl	MGI:1913518	501.687	-0.523706	0.2131	-2.45756	0.0139885	0.0793141	35.3225	48.7681	56.2155	60.2188	72.9369	53.9153	69.3419	55.7137	72.4816	86.7656	87.5023	65.6492	93.1293	72.4787	80.4193	NO	NO
ENSMUSG00000010608	chr12	HAVANA	gene	83631236	83683123	+	level 2	protein_coding	Rbm25	MGI:1914289	5406.6	-0.246433	0.196798	-1.25222	0.210491	0.455891	140.25	127.746	123.666	104.846	95.6141	182.355	154.519	168.847	160.822	131.607	122.557	142.872	157.864	150.863	159.766	NO	NO
ENSMUSG00000010609	chr1	HAVANA	gene	180227004	180263438	-	level 2	protein_coding	Psen2	MGI:109284	193.695	-1.16104	0.322442	-3.60076	0.000317284	0.00480024	6.96064	3.74103	7.29277	4.22392	6.1501	9.9599	7.42815	10.5297	10.4539	18.2068	10.5873	16.4737	13.6952	8.73675	12.5027	DOWN	YES
ENSMUSG00000010663	chr19	HAVANA	gene	10182888	10196877	+	level 2	protein_coding	Fads1	MGI:1923517	82.5722	0.34073	0.356677	0.95529	0.339431	0.594325	1.69736	1.81762	2.96464	1.92667	2.17306	3.32204	3.9695	2.13217	1.63928	1.69897	2.69874	1.86353	2.72488	3.20123	1.66849	NO	NO
ENSMUSG00000010721	chr5	HAVANA	gene	29229802	29378390	-	level 2	protein_coding	Lmbr1	MGI:1861746	1356.88	0.151693	0.170437	0.890024	0.373453	0.622368	22.3806	27.8288	25.804	29.7681	30.3562	21.6829	31.0332	23.4033	21.2612	28.2666	34.4033	18.6824	27.7071	23.4198	25.1521	NO	NO
ENSMUSG00000010755	chr7	HAVANA	gene	143557230	143600090	-	level 1	protein_coding	Cars	MGI:1351477	1449.02	-0.104207	0.161408	-0.645613	0.51853	0.730325	35.984	60.6957	49.6468	66.0856	89.6672	52.0325	50.7274	41.742	42.4262	58.6831	57.0299	40.8466	45.5192	48.0465	52.3712	NO	NO
ENSMUSG00000010796	chr6	HAVANA	gene	18050964	18109061	-	level 2	protein_coding	Asz1	MGI:1921318	8146.01	-0.0746499	0.143648	-0.519673	0.603291	0.791186	437.654	406.64	449.174	524.366	501.307	369.632	549.091	448.135	437.408	531.592	572.527	439.951	462.711	487.293	495.107	NO	NO
ENSMUSG00000010911	chr2	HAVANA	gene	103073675	103092644	+	level 2	protein_coding	Apip	MGI:1926788	904.056	0.153649	0.165477	0.928523	0.353137	0.606082	84.5306	114.866	107.015	101.434	123.412	61.2454	93.2321	81.2213	84.1963	96.7492	98.8744	80.2047	99.6259	97.056	95.9884	NO	NO
ENSMUSG00000010914	chr2	HAVANA	gene	103021075	103073513	-	level 2	protein_coding	Pdhx	MGI:1351627	1111.51	0.108885	0.18308	0.59474	0.552017	0.755603	32.8036	41.0657	44.7934	56.7989	49.8856	27.6579	43.7569	33.0177	35.4503	53.0559	46.5534	35.5349	36.0319	39.6541	49.229	NO	NO
ENSMUSG00000010936	chr8	HAVANA	gene	110618585	110720398	+	level 2	protein_coding	Vac14	MGI:2157980	1577.06	-0.235971	0.160018	-1.47465	0.140306	0.358515	33.468	46.8921	45.1018	44.9991	58.7256	38.2123	44.5185	37.2269	43.0926	57.1746	48.5349	43.3702	36.2013	38.7826	53.8633	NO	NO
ENSMUSG00000011096	chr7	HAVANA	gene	44848991	44855421	+	level 2	protein_coding	Akt1s1	MGI:1914855	544.654	-0.0493678	0.254239	-0.194178	0.846036	0.931103	12.9316	32.4461	32.799	43.0923	67.6275	21.8324	20.9817	19.3314	29.2412	34.8242	36.0143	25.6428	28.1291	30.6965	26.3836	NO	NO
ENSMUSG00000011114	chr9	HAVANA	gene	37648763	37657312	-	level 2	protein_coding	Tbrg1	MGI:1100877	1146.93	0.20894	0.210638	0.991939	0.321227	0.577806	58.5231	78.9799	83.8252	109.477	110.768	47.5595	71.8239	47.4432	59.6779	105.163	95.5094	59.3106	68.8474	72.1952	74.3474	NO	NO
ENSMUSG00000011148	chr12	HAVANA	gene	112620045	112641360	+	level 2	protein_coding	Adssl1	MGI:87947	46.6341	0.278744	0.456154	0.611074	0.541151	0.747679	1.35094	2.13068	3.2649	1.79597	2.56879	2.74738	3.94238	2.03536	1.64328	1.55227	2.18524	1.20801	2.21038	1.57604	1.73111	NO	NO
ENSMUSG00000011158	chr12	HAVANA	gene	112960085	113000704	-	level 2	protein_coding	Brf1	MGI:1919558	1593.98	-0.0868606	0.205702	-0.422264	0.672832	0.836548	42.3793	52.514	64.1208	76.2229	112.809	84.1972	68.1267	74.8191	62.8367	56.0071	59.8803	55.9166	68.5289	63.4968	58.7715	NO	NO
ENSMUSG00000011179	chr12	HAVANA	gene	17544794	17551505	+	level 2	protein_coding	Odc1	MGI:97402	4586.98	1.08615	0.366461	2.96391	0.00303761	0.0265804	187.072	183.634	269.627	601.648	593.918	203.367	287.559	163.619	156.826	139.153	141.763	133.614	266.415	303.277	192.925	UP	YES
ENSMUSG00000011254	chr11	HAVANA	gene	45946843	45955494	-	level 2	protein_coding	Thg1l	MGI:1913878	169.413	-0.615112	0.286908	-2.14394	0.032038	0.138378	6.46848	7.79798	8.35608	5.25221	4.03982	9.5047	8.73897	7.14279	6.81081	15.0316	14.2411	8.38691	9.30123	8.2517	10.2663	NO	NO
ENSMUSG00000011257	chr4	HAVANA	gene	123262351	123298925	+	level 2	protein_coding	Pabpc4	MGI:2385206	369.675	-1.17163	0.216456	-5.41277	6.20566e-08	3.48916e-06	8.68926	8.78214	9.08301	9.05111	7.00547	15.3687	13.0752	16.2787	24.4582	16.6499	10.6968	16.0089	16.8904	14.8813	17.6027	DOWN	YES
ENSMUSG00000011267	chr7	HAVANA	gene	19577287	19580656	+	level 2	protein_coding	Zfp296	MGI:1926956	57.6331	-0.556781	0.386654	-1.44	0.149868	0.374444	2.58948	3.05546	3.97184	4.1285	6.13316	4.20031	3.41954	5.18638	3.57066	4.15749	3.25124	5.10151	3.74731	2.81404	3.06728	NO	NO
ENSMUSG00000011306	chr8	HAVANA	gene	70042813	70072347	+	level 2	protein_coding	Sugp1	MGI:1917866	1858.92	0.0391706	0.169444	0.231171	0.817182	0.918284	45.4866	81.9049	73.2482	70.5672	107.567	70.4761	64.7922	67.5214	51.5912	64.174	69.6286	52.024	58.8261	64.7908	65.6229	NO	NO
ENSMUSG00000011349	chr7	HAVANA	gene	24870057	24877651	+	level 2	protein_coding	Dmrtc2	MGI:1918491	1879.2	0.206745	0.188641	1.09597	0.273091	0.529404	83.8964	130.335	111.763	121.936	166.24	126.174	90.7849	102.718	98.7947	76.5282	122.141	86.3262	92.4058	109.49	91.6459	NO	NO
ENSMUSG00000011382	chr7	HAVANA	gene	45470987	45488805	-	level 1	protein_coding	Dhdh	MGI:1919005	40.2116	-0.375417	0.459223	-0.817506	0.41364	0.654559	1.29519	2.29627	0.684849	0.826654	0.376132	0.530976	0.890624	1.02404	2.55452	2.03553	0.976851	1.08184	0.799992	0.494547	0.573113	NO	NO
ENSMUSG00000011427	chr7	HAVANA	gene	29816114	29831005	+	level 2	protein_coding	Zfp790	MGI:1923431	164.415	0.125001	0.3395	0.368191	0.712731	0.858867	3.54278	4.92938	6.63123	4.15729	8.23514	3.3178	2.92421	2.40214	3.60236	8.9214	7.29366	3.47561	6.95714	5.10676	4.92966	NO	NO
ENSMUSG00000011486	chr17	HAVANA	gene	57032773	57041654	-	level 2	protein_coding	Slc25a41	MGI:2144215	91.9511	0.58951	0.450517	1.30852	0.190697	0.431331	3.60839	7.57536	8.0014	4.93462	6.71096	9.82378	3.96812	7.1057	2.81657	2.1218	3.96813	3.68074	3.00596	5.89641	2.26184	NO	NO
ENSMUSG00000011589	chr17	HAVANA	gene	55986509	55996881	+	level 2	protein_coding	Fsd1	MGI:1934858	202.364	-0.87867	0.265161	-3.31372	0.000920648	0.0110244	7.81863	7.87891	5.9004	5.76401	9.97327	11.0924	15.6894	7.79018	11.229	15.9961	18.3435	8.99294	14.2127	18.1771	13.7654	DOWN	YES
ENSMUSG00000011632	chr7	HAVANA	gene	24541658	24546118	-	level 2	protein_coding	Pinlyp	MGI:3615324	141.705	-0.613929	0.328615	-1.86823	0.0617297	0.214054	10.6763	10.6459	11.7781	12.1586	14.72	10.9529	15.7964	8.18145	13.7587	29.2785	18.6353	19.9356	22.1339	12.0914	21.2977	NO	NO
ENSMUSG00000011658	chr7	HAVANA	gene	44896079	44902631	+	level 2	protein_coding	Fuz	MGI:1917550	63.3149	-0.373153	0.375616	-0.993445	0.320493	0.577157	2.7848	1.63003	1.78747	1.21708	3.89683	5.08978	3.31535	2.50475	2.17677	3.01583	6.08753	2.7032	5.31153	5.14049	3.54236	NO	NO
ENSMUSG00000011752	chr19	HAVANA	gene	41911923	41918660	+	level 2	protein_coding	Pgam1	MGI:97552	532.445	-0.0198138	0.200471	-0.0988363	0.921268	0.963659	44.4711	45.5123	49.3016	71.47	56.413	44.5139	49.5699	39.3594	50.8197	73.734	54.5158	47.1833	46.5456	52.8913	55.3239	NO	NO
ENSMUSG00000011831	chr5	HAVANA	gene	107744795	107875107	-	level 1	protein_coding	Evi5	MGI:104736	1972.5	0.206096	0.191836	1.07433	0.282674	0.539386	48.2631	38.5258	46.498	67.4829	81.7509	69.6575	68.3825	51.1141	45.6267	46.0339	33.3112	43.9742	68.8495	65.3164	56.822	NO	NO
ENSMUSG00000011832	chr8	HAVANA	gene	4166567	4211257	+	level 2	protein_coding	Evi5l	MGI:2442167	517.565	-0.183228	0.183095	-1.00073	0.316958	0.573139	9.8595	24.5118	18.0715	17.8714	31.2773	16.5123	14.735	14.9765	20.2196	19.2192	20.0866	10.7694	20.7844	13.6581	14.9314	NO	NO
ENSMUSG00000011837	chr8	HAVANA	gene	4253080	4256220	+	level 2	protein_coding	Snapc2	MGI:1914861	1176.18	-0.273818	0.188452	-1.45298	0.146228	0.368059	42.2262	74.1669	72.4031	84.2068	103.921	56.9479	68.9892	62.743	62.3099	104.094	91.7379	68.3536	78.0386	78.4927	79.454	NO	NO
ENSMUSG00000011877	chr11	HAVANA	gene	77493562	77507786	+	level 2	protein_coding	Git1	MGI:1927140	1544.09	-0.478577	0.182057	-2.62872	0.00857079	0.0559026	24.8527	37.4045	47.0288	36.9579	48.3973	41.8346	43.9709	47.3003	48.1702	47.0715	39.976	50.6136	48.1025	46.1532	41.6683	NO	NO
ENSMUSG00000011884	chr5	HAVANA	gene	114669398	114690984	-	level 2	protein_coding	Gltp	MGI:1929253	1113.25	0.208347	0.187655	1.11027	0.266884	0.521755	40.0326	51.6943	51.8581	95.2882	118.947	43.8948	65.1808	37.5995	44.6166	60.1863	52.4057	46.9365	60.6533	66.8849	63.5837	NO	NO
ENSMUSG00000011958	chr9	HAVANA	gene	69989466	70008317	+	level 2	protein_coding	Bnip2	MGI:109327	947.589	-0.327061	0.184781	-1.76999	0.0767285	0.247368	29.8494	36.4265	39.6975	39.662	41.3066	28.7075	40.7912	36.8339	42.2004	50.1828	49.8683	42.7807	39.5306	46.0325	42.1231	NO	NO
ENSMUSG00000011960	chr15	HAVANA	gene	98538689	98570923	-	level 2	protein_coding	Ccnt1	MGI:1328363	1828.21	-0.126397	0.158136	-0.799294	0.42412	0.662082	29.0609	34.2187	37.1305	33.9759	40.3434	30.5856	30.6398	42.9062	35.1278	42.5547	42.6299	29.7388	35.1703	35.2622	40.6273	NO	NO
ENSMUSG00000012017	chr16	HAVANA	gene	17797282	17808293	+	level 2	protein_coding	Scarf2	MGI:1858430	75.9076	0.406125	0.508126	0.79926	0.424139	0.662082	0.768759	1.76365	2.0735	2.42009	6.70616	3.0894	2.43916	2.44137	1.7144	0.567768	0.751186	0.886283	2.89196	1.78622	0.967957	NO	NO
ENSMUSG00000012076	chr12	HAVANA	gene	55836324	55869736	+	level 2	protein_coding	Brms1l	MGI:1196337	349.96	-0.0877244	0.203384	-0.431323	0.666234	0.833304	16.1394	12.9993	16.3004	13.1211	13.4369	12.6155	15.8994	16.9647	13.687	15.2842	17.1928	12.2539	16.2908	17.4992	16.7193	NO	NO
ENSMUSG00000012114	chr16	HAVANA	gene	17651208	17732891	-	level 2	protein_coding	Med15	MGI:2137379	2169.05	-0.02183	0.144956	-0.150597	0.880293	0.94653	53.0609	70.0876	65.7299	78.9844	89.4941	62.4525	67.5811	61.7848	54.2341	83.5842	79.0293	63.1257	65.5234	61.4797	67.8407	NO	NO
ENSMUSG00000012117	chr4	HAVANA	gene	133969028	134000918	-	level 2	protein_coding	Dhdds	MGI:1914672	2165.09	0.194749	0.173471	1.12266	0.261583	0.516458	55.1568	63.8897	72.9523	88.3566	112.4	48.4128	75.1155	56.4645	73.0873	66.0589	89.529	58.7742	63.8052	66.075	58.5179	NO	NO
ENSMUSG00000012123	chr4	HAVANA	gene	134060815	134092504	+	level 1	protein_coding	Crybg2	MGI:1334463	163.789	-0.805842	0.254259	-3.16938	0.00152766	0.0160032	4.84086	4.01851	3.5093	4.52008	4.38993	3.64032	6.83428	6.60321	5.07838	7.14475	6.042	4.60798	6.42668	7.21525	4.96428	DOWN	YES
ENSMUSG00000012126	chr4	HAVANA	gene	134102570	134127593	+	level 2	protein_coding	Ubxn11	MGI:1914836	269.298	-0.604349	0.283151	-2.13437	0.0328128	0.140853	6.41768	13.5098	13.1649	11.0271	20.2675	21.4552	17.3968	14.1788	22.0397	15.0847	14.1202	13.0487	12.3076	18.664	12.3921	NO	NO
ENSMUSG00000012211	chr12	HAVANA	gene	113074502	113088917	+	level 2	protein_coding	Tex22	MGI:1922921	33.3913	0.0944662	0.489794	0.192869	0.847061	0.931109	1.41171	3.01802	2.12134	3.58039	4.26776	2.42204	2.67456	2.16606	2.3157	2.02638	4.00986	2.43222	2.99652	2.23474	1.67558	NO	NO
ENSMUSG00000012296	chr17	HAVANA	gene	46257851	46283026	-	level 2	protein_coding	Tjap1	MGI:1921344	523.975	0.00144232	0.186321	0.00774105	0.993824	0.996983	15.8216	30.6696	24.2701	23.4774	39.6483	22.7611	23.5	18.6501	21.0058	22.6668	22.6157	18.6303	18.9684	20.1423	20.1288	NO	NO
ENSMUSG00000012350	chr2	HAVANA	gene	103263433	103303278	-	level 2	protein_coding	Ehf	MGI:1270840	31.6544	-1.15853	0.73861	-1.56853	0.116758	0.322147	0.583001	0.477169	0.592681	0.186426	0.371492	0.490665	0.315061	0.1915	2.42562	1.18798	0.546695	1.11586	1.17626	2.40998	3.04281	NO	NO
ENSMUSG00000012405	chr14	HAVANA	gene	18267823	18271391	-	level 2	protein_coding	Rpl15	MGI:1913730	5837.44	-0.208239	0.167057	-1.24651	0.212576	0.458238	313.321	463.656	517.801	449.369	537.483	314.56	529.068	401.559	467.292	547.9	543.365	451.493	514.165	505.407	439.758	NO	NO
ENSMUSG00000012422	chr13	HAVANA	gene	90089123	90143907	+	level 2	protein_coding	Tmem167	MGI:1913324	1408.73	0.111094	0.179521	0.618837	0.536024	0.743652	15.1211	21.1348	19.4065	21.6196	17.5195	13.995	21.2192	21.8937	13.5167	20.2554	19.0615	14.3383	16.7423	19.9104	22.071	NO	NO
ENSMUSG00000012429	chr13	HAVANA	gene	17695192	17699748	+	level 2	protein_coding	Mplkip	MGI:1913558	894.05	0.16955	0.170656	0.993517	0.320458	0.577157	30.309	39.7946	36.182	42.8058	43.2231	24.0888	32.9226	30.213	32.5168	35.8226	33.4063	27.3649	29.9375	30.6752	32.5995	NO	NO
ENSMUSG00000012443	chr19	HAVANA	gene	37376403	37421859	+	level 2	protein_coding	Kif11	MGI:1098231	1326.39	0.0919894	0.160187	0.574264	0.565789	0.764973	23.1098	32.6688	28.0001	30.816	29.3165	20.1073	28.8744	26.9971	23.2439	25.6334	27.9227	23.2288	24.1153	24.8072	23.3578	NO	NO
ENSMUSG00000012483	chr6	HAVANA	gene	8255936	8259173	-	level 2	protein_coding	Rpa3	MGI:1915490	588.79	0.0111618	0.168561	0.0662186	0.947204	0.974895	100.462	70.2128	82.0175	78.95	59.33	62.0319	73.2711	83.1462	88.0547	74.8956	77.6447	84.6536	75.0921	74.3699	83.3874	NO	NO
ENSMUSG00000012535	chr6	HAVANA	gene	29540827	29609887	-	level 2	protein_coding	Tnpo3	MGI:1196412	1409.6	-0.0309532	0.175908	-0.175963	0.860323	0.936256	31.2385	50.9601	49.5217	48.4193	57.3958	35.4862	39.5307	35.3398	53.4294	53.6774	49.5462	43.0644	56.9386	49.2961	48.3373	NO	NO
ENSMUSG00000012609	chr12	HAVANA	gene	85824659	86061893	+	level 1	protein_coding	Ttll5	MGI:2443657	1019.18	-0.221275	0.16095	-1.3748	0.169192	0.402469	17.5356	21.4337	17.9482	24.7104	27.7914	22.4339	28.0773	17.2092	22.1067	33.264	30.3642	18.9268	24.7113	22.2836	26.4904	NO	NO
ENSMUSG00000012640	chr7	HAVANA	gene	43296197	43313294	-	level 1	protein_coding	Zfp715	MGI:1917180	1067.61	-0.0168616	0.204348	-0.0825143	0.934238	0.96941	23.5675	23.158	23.3757	26.4845	26.1868	22.209	23.3893	29.7446	32.3811	24.1688	24.7071	17.4887	20.2453	21.4603	29.2243	NO	NO
ENSMUSG00000012705	chr8	HAVANA	gene	3655770	3660110	+	level 2	protein_coding	Retn	MGI:1888506	79.625	0.340717	0.471006	0.723381	0.469446	0.695883	11.1627	7.10519	7.02193	9.30878	6.75034	14.7039	6.14467	8.0209	12.5697	4.23557	3.6007	7.38682	4.21001	3.20153	6.33847	NO	NO
ENSMUSG00000012848	chr7	HAVANA	gene	12922290	12926686	+	level 2	protein_coding	Rps5	MGI:1097682	17538.1	-0.442927	0.165227	-2.68072	0.00734634	0.0502307	1260.68	1737.07	1750.8	1416.89	1625.35	1920.18	2017.5	1864.73	2209.18	1625.77	1814.1	2137.51	2190.26	1995.34	1640.51	NO	NO
ENSMUSG00000013033	chr8	HAVANA	gene	83900105	83941954	+	level 2	protein_coding	Adgrl1	MGI:1929461	1646.09	-0.0293097	0.24631	-0.118995	0.905279	0.956566	19.3936	24.9432	25.0033	20.9221	24.6088	36.4445	15.9405	27.6609	24.8451	15.2456	19.4886	19.6066	22.2883	25.5641	17.9113	NO	NO
ENSMUSG00000013089	chr16	HAVANA	gene	22381309	22439719	-	level 2	protein_coding	Etv5	MGI:1096867	77.7827	-0.31857	0.449994	-0.707944	0.47898	0.703189	1.11134	1.5588	1.30326	2.50684	2.29072	0.855366	1.88792	1.4895	2.03639	2.66701	2.69901	1.57161	2.71543	0.688637	2.49656	NO	NO
ENSMUSG00000013150	chr8	HAVANA	gene	105713854	105758664	-	level 2	protein_coding	Gfod2	MGI:1917825	353.561	0.0539495	0.240987	0.223868	0.82286	0.92089	6.01302	10.6075	10.3544	8.20439	17.337	8.68463	10.9372	7.70885	6.10051	9.56413	10.101	7.64577	6.8472	10.8856	6.62752	NO	NO
ENSMUSG00000013155	chr8	HAVANA	gene	105703651	105708210	-	level 2	protein_coding	Enkd1	MGI:2142593	816.674	-0.172479	0.192098	-0.897867	0.369256	0.619178	33.0081	44.3131	56.4614	57.289	80.1711	65.6344	54.8679	42.8034	60.8479	56.6801	65.5718	64.7125	50.9372	46.74	52.4171	NO	NO
ENSMUSG00000013158	chr8	HAVANA	gene	105707655	105710246	+	level 2	protein_coding	4933405L10Rik	MGI:1918296	54.1629	0.69364	0.44717	1.55118	0.120859	0.328933	4.76235	4.75449	6.45211	7.41009	7.18344	2.10728	4.41987	3.00581	6.20072	3.952	4.77876	2.69893	1.98436	3.86036	1.93833	NO	NO
ENSMUSG00000013160	chr8	HAVANA	gene	105524465	105566047	-	level 2	protein_coding	Atp6v0d1	MGI:1201778	2890.32	0.309977	0.178433	1.73721	0.0823494	0.259114	137.482	202.307	238.738	209.179	234.062	112.644	152.108	143.36	137.197	163.299	175.298	146.519	175.833	175.839	139.592	NO	NO
ENSMUSG00000013236	chr17	HAVANA	gene	56412426	56476483	-	level 2	protein_coding	Ptprs	MGI:97815	2556.83	-0.444496	0.192343	-2.31095	0.0208355	0.10405	29.9409	32.9429	35.2692	40.595	55.9254	58.998	42.9992	49.3337	32.0772	44.9893	40.5962	45.3493	50.5766	46.5857	42.4081	NO	NO
ENSMUSG00000013275	chr1	HAVANA	gene	131827493	131848865	+	level 2	protein_coding	Slc41a1	MGI:2444823	405.318	-0.685601	0.230141	-2.97905	0.00289144	0.0257087	5.55866	8.17656	5.86054	7.50206	9.02491	8.6542	9.89674	7.22241	12.0525	13.54	10.8102	6.59281	6.54973	8.32675	9.80174	DOWN	YES
ENSMUSG00000013415	chr11	HAVANA	gene	95957163	96005940	-	level 2	protein_coding	Igf2bp1	MGI:1890357	298.727	-0.235788	0.212018	-1.11211	0.26609	0.521256	2.62014	5.6495	2.72537	3.26656	4.11534	3.85839	2.99082	3.82627	2.88944	3.79785	3.52975	3.07957	3.24856	2.48696	2.69093	NO	NO
ENSMUSG00000013419	chr9	HAVANA	gene	121759330	121771742	+	level 2	protein_coding	Zfp651	MGI:2670992	377.757	-0.696638	0.226911	-3.0701	0.00213989	0.0204442	4.4949	5.13152	6.34324	4.83337	6.60083	8.5773	5.92359	7.78195	6.5743	11.5843	8.00974	9.60535	7.80367	6.08883	8.38324	DOWN	YES
ENSMUSG00000013465	chr2	HAVANA	gene	25199712	25211489	-	level 1	protein_coding	Nelfb	MGI:1931035	2199.78	-0.114006	0.185544	-0.61444	0.538924	0.746175	41.1826	91.8701	84.6482	93.7546	127.307	70.9911	74.8732	68.7299	58.8748	95.4332	111.249	65.3246	84.7407	77.6166	71.8567	NO	NO
ENSMUSG00000013495	chr5	HAVANA	gene	108629770	108648782	+	level 2	protein_coding	Tmem175	MGI:1919642	1605.42	0.15229	0.186039	0.818595	0.413018	0.653952	60.4126	67.9526	65.9295	91.5569	114.144	58.8937	77.2917	57.0316	64.7038	89.8951	103.962	61.7857	84.8821	68.4624	76.4015	NO	NO
ENSMUSG00000013523	chr2	HAVANA	gene	170346991	170427845	-	level 2	protein_coding	Bcas1	MGI:1924210	36.6697	-0.311539	0.543955	-0.572729	0.566828	0.765537	0.721637	2.14092	0.585197	1.89857	0.82063	0.445019	0.661837	0.660065	2.13456	1.34992	1.63307	0.743658	0.856238	1.12366	1.48208	NO	NO
ENSMUSG00000013539	chr16	HAVANA	gene	18300825	18348103	-	level 2	protein_coding	Tango2	MGI:101825	694.607	0.315747	0.190033	1.66154	0.0966058	0.286482	34.0992	50.9103	59.7743	71.2655	64.6525	34.9018	35.6969	34.0605	32.9474	48.3769	56.1528	30.9979	37.2408	30.6369	31.1764	NO	NO
ENSMUSG00000013584	chr9	HAVANA	gene	71215789	71296243	+	level 2	protein_coding	Aldh1a2	MGI:107928	286.77	0.529157	0.229423	2.30647	0.0210843	0.104711	13.6001	17.4624	13.8282	17.771	16.8741	10.5136	11.1763	11.8089	10.2177	9.56498	12.2802	8.37604	7.85604	9.32024	7.89044	NO	NO
ENSMUSG00000013593	chr1	HAVANA	gene	171234853	171251388	-	level 1	protein_coding	Ndufs2	MGI:2385112	4030.34	-0.709373	0.197327	-3.59492	0.000324491	0.00486171	148.193	211.704	190.428	227.101	223.053	178.571	255.415	188.842	281.052	396.722	329.957	272.285	261.17	269.319	326.462	DOWN	YES
ENSMUSG00000013611	chr15	HAVANA	gene	36504062	36555573	-	level 2	protein_coding	Snx31	MGI:1913946	83.6354	-0.116325	0.345534	-0.336654	0.736378	0.872882	1.82286	2.26981	4.71201	3.68423	1.52614	2.48746	3.0494	4.30116	2.52543	5.4141	2.71987	1.73751	1.26238	1.77874	2.21145	NO	NO
ENSMUSG00000013622	chr5	HAVANA	gene	31048312	31054623	+	level 2	protein_coding	Atraid	MGI:1918918	2058.12	0.216969	0.181324	1.19658	0.231469	0.481757	131.259	193.857	218.468	230.879	271.45	115.09	194.906	141.715	115.682	223.19	231.977	127.595	178.645	168.442	173.08	NO	NO
ENSMUSG00000013629	chr5	HAVANA	gene	31054780	31078479	+	level 2	protein_coding	Cad	MGI:1916969	1085.29	-1.03496	0.219403	-4.71714	2.39185e-06	8.20018e-05	5.55885	12.0069	11.1157	11.3868	16.0039	15.5073	16.5282	12.1111	16.0886	25.6109	17.6661	19.2983	18.7638	15.1644	21.6906	DOWN	YES
ENSMUSG00000013646	chr11	HAVANA	gene	58330724	58347728	+	level 2	protein_coding	Sh3bp5l	MGI:1933124	507.997	0.215142	0.233642	0.92082	0.357145	0.609175	6.46799	18.0162	20.2185	21.5106	30.5917	13.1674	8.72733	8.17204	12.1694	14.8726	18.3806	14.7579	11.7185	16.5437	13.4809	NO	NO
ENSMUSG00000013662	chr19	HAVANA	gene	32671638	32739786	-	level 2	protein_coding	Atad1	MGI:1915229	1363.33	0.0223243	0.158185	0.141128	0.887769	0.949615	35.3356	36.7285	37.9596	36.7649	35.8196	29.8847	38.2657	31.951	33.1124	40.4446	43.9449	30.4899	31.1549	35.7177	39.8196	NO	NO
ENSMUSG00000013663	chr19	HAVANA	gene	32757497	32826160	+	level 2	protein_coding	Pten	MGI:109583	1796.94	0.442427	0.202358	2.18636	0.0287895	0.128729	28.772	30.8491	30.1469	41.869	31.698	24.2911	38.0395	28.5606	24.5419	30.6134	32.5834	21.3987	24.4217	27.9869	32.202	NO	NO
ENSMUSG00000013698	chr1	HAVANA	gene	172196728	172206804	-	level 2	protein_coding	Pea15a	MGI:104799	97.7999	0.0497896	0.353299	0.140928	0.887927	0.949631	6.94847	2.95811	4.06378	3.49348	3.96222	9.18203	4.57476	3.391	2.21928	6.39448	4.47721	5.54441	5.4047	4.03597	3.72158	NO	NO
ENSMUSG00000013701	chr14	HAVANA	gene	32180162	32201898	-	level 2	protein_coding	Timm23	MGI:1858317	2034.04	0.0671194	0.228837	0.293306	0.769288	0.892363	169.897	237.012	228.807	274.733	288.829	146.966	213.203	161.429	179.302	294.944	367.493	181.615	209.231	228.802	222.806	NO	NO
ENSMUSG00000013736	chr6	HAVANA	gene	106769120	106782474	+	level 1	protein_coding	Trnt1	MGI:1917297	1990.35	0.139847	0.200957	0.695901	0.486491	0.708025	83.704	93.7535	98.8449	107.846	110.994	61.1685	111.396	82.5411	68.0084	111.452	123.043	65.3623	86.7083	93.0746	119.3	NO	NO
ENSMUSG00000013787	chr17	HAVANA	gene	34898469	34914052	+	level 2	protein_coding	Ehmt2	MGI:2148922	2371.58	-0.228423	0.15867	-1.43961	0.149977	0.374605	74.9376	58.8416	63.2717	63.9911	95.3637	58.7311	67.212	61.1774	68.1904	61.7982	60.8521	65.3626	60.0506	64.2511	59.0339	NO	NO
ENSMUSG00000013822	chr9	HAVANA	gene	22112989	22117172	-	level 2	protein_coding	Elof1	MGI:1913376	1281.32	0.010689	0.187591	0.0569802	0.954561	0.978352	95.0415	138.279	145.626	173.397	231.465	89.2461	136.921	87.4841	119.353	178.897	153.375	115.783	144.714	139.878	143.31	NO	NO
ENSMUSG00000013833	chr10	HAVANA	gene	79894708	79908923	-	level 2	protein_coding	Med16	MGI:2158394	642.458	-0.336391	0.237244	-1.41791	0.156217	0.38401	7.62574	25.1942	20.068	19.0889	41.2366	15.9728	18.1891	10.2339	21.2038	27.5154	27.3244	14.218	18.3023	16.7683	21.6181	NO	NO
ENSMUSG00000013858	chr10	HAVANA	gene	79974948	79984330	-	level 2	protein_coding	Tmem259	MGI:2177957	771.561	-1.12635	0.219082	-5.14123	2.72947e-07	1.27502e-05	23.9538	25.8065	27.839	19.5261	26.6467	40.3036	36.3297	47.108	56.8957	38.7958	28.9443	62.5971	46.2988	38.6699	41.6872	DOWN	YES
ENSMUSG00000013878	chr8	HAVANA	gene	26119368	26151790	+	level 2	protein_coding	Rnf170	MGI:1924983	1786.91	0.251439	0.161473	1.55716	0.119432	0.326553	56.1614	80.0289	60.1041	75.2789	77.4783	56.5475	67.24	51.2726	44.5093	54.2995	69.2228	42.067	56.1794	56.3856	60.6204	NO	NO
ENSMUSG00000013921	chr7	HAVANA	gene	30291728	30308367	+	level 2	protein_coding	Clip3	MGI:1923936	135.324	-0.30057	0.317222	-0.947506	0.343381	0.59743	3.77384	3.93664	3.45997	2.98959	5.21213	6.82376	3.75859	5.97642	4.10651	4.88904	5.07657	2.37505	3.82086	2.94563	2.56854	NO	NO
ENSMUSG00000013928	chr7	HAVANA	gene	30280094	30290237	+	level 1	protein_coding	Thap8	MGI:1922879	141.841	-0.0710348	0.293473	-0.242049	0.808742	0.913653	8.91175	9.0181	9.89911	7.62516	9.21406	14.3953	10.6561	11.7313	8.17683	12.8176	11.5859	4.78921	8.14239	6.58838	9.22597	NO	NO
ENSMUSG00000013973	chr1	HAVANA	gene	171329145	171342331	+	level 2	protein_coding	Dedd	MGI:1333874	204.903	0.413678	0.239214	1.72932	0.0837519	0.261505	34.4145	48.697	60.812	65.8603	86.4129	36.7925	56.5644	30.5724	36.3461	55.4444	66.4689	45.1288	56.774	62.13	50.481	NO	NO
ENSMUSG00000013997	chr1	HAVANA	gene	171338008	171345646	-	level 2	protein_coding	Nit1	MGI:1350916	883.726	0.218481	0.173413	1.25989	0.20771	0.452762	49.8035	76.6096	62.588	73.0503	103.725	49.4397	64.789	57.0318	53.0727	63.1636	70.0035	49.7424	67.8292	57.1773	60.1483	NO	NO
ENSMUSG00000014039	chr16	HAVANA	gene	97791467	97851850	-	level 2	protein_coding	Prdm15	MGI:1930121	331.188	-0.314615	0.209337	-1.50291	0.132861	0.346952	9.59501	6.22593	7.51869	4.92924	6.58027	11.4693	8.0924	8.66536	4.40252	12.2748	10.2058	10.289	7.04405	8.32575	10.0076	NO	NO
ENSMUSG00000014074	chr16	HAVANA	gene	32277459	32301434	+	level 2	protein_coding	Rnf168	MGI:1917488	618.833	-0.146016	0.191511	-0.762444	0.445795	0.678607	9.38238	14.8645	13.9285	13.4745	13.3321	11.7062	12.3989	12.4677	10.4132	14.561	16.8873	12.96	15.0653	12.9611	15.2168	NO	NO
ENSMUSG00000014075	chr16	HAVANA	gene	32419702	32429099	+	level 1	protein_coding	Tctex1d2	MGI:1913311	1164.53	-0.151425	0.155734	-0.97233	0.330886	0.586515	107.549	98.1344	99.1834	119.817	80.2669	110.666	129.222	114.55	118.184	128.646	122.327	129.985	133.042	129.352	103.952	NO	NO
ENSMUSG00000014077	chr2	HAVANA	gene	119547697	119587027	+	level 1	protein_coding	Chp1	MGI:1927185	804.295	0.244733	0.215524	1.13552	0.256156	0.510483	19.1459	32.6856	33.3447	45.5057	39.4573	16.6899	27.9753	21.64	20.7557	37.3094	37.5947	21.7366	23.7529	28.75	26.219	NO	NO
ENSMUSG00000014164	chr13	HAVANA	gene	58000228	58113592	-	level 2	protein_coding	Klhl3	MGI:2445185	88.9875	0.0988972	0.334035	0.296068	0.767178	0.891352	1.03541	1.26585	1.14235	0.99193	1.33182	1.01763	1.34408	0.969027	0.7587	1.27589	1.28323	0.95761	0.979441	0.579876	1.07795	NO	NO
ENSMUSG00000014177	chr11	HAVANA	gene	62879455	62916780	+	level 2	protein_coding	Tvp23b	MGI:1914760	1399.62	0.0372045	0.191986	0.193788	0.846342	0.931103	67.3551	73.1244	72.5339	96.6724	69.3144	54.4222	70.7113	62.4313	65.7995	97.4865	82.1003	62.0618	59.0752	68.2343	96.5026	NO	NO
ENSMUSG00000014195	chr11	HAVANA	gene	100582818	100620168	-	level 2	protein_coding	Dnajc7	MGI:1928373	3415.3	0.0850682	0.143859	0.591332	0.554298	0.757117	156.316	198.52	176.158	203.337	256.79	147.36	189.114	158.776	155.196	168.526	175.786	141.937	146.173	171.335	163.915	NO	NO
ENSMUSG00000014198	chr11	HAVANA	gene	100627543	100692455	-	level 2	protein_coding	Zfp385c	MGI:3608347	31.9047	0.967046	0.629692	1.53574	0.124601	0.334035	1.81321	2.98702	1.12876	1.48475	2.20008	0.833894	0.606473	0.580977	0.424809	1.36916	1.68894	0.432135	2.40077	0.115467	0.361686	NO	NO
ENSMUSG00000014226	chr1	HAVANA	gene	160202367	160212875	-	level 2	protein_coding	Cacybp	MGI:1270839	10210.5	0.174221	0.151855	1.14728	0.251266	0.504948	544.017	493.036	501.489	592.558	461.717	319.355	500.108	406.154	411.736	559.974	509.217	423.497	434.851	474.602	529.454	NO	NO
ENSMUSG00000014232	chr16	HAVANA	gene	3908801	3941147	+	level 2	protein_coding	Cluap1	MGI:1924029	1776.98	-0.215711	0.13814	-1.56153	0.118398	0.324931	131.709	162.156	164.682	160.473	188.894	145.666	205.633	172.31	146.624	170.851	197.919	157.511	186.572	182.97	178.874	NO	NO
ENSMUSG00000014243	chr11	HAVANA	gene	62267224	62281375	-	level 2	protein_coding	Zswim7	MGI:1916997	1695.65	-0.147947	0.163491	-0.904928	0.365504	0.615681	167.429	214.177	227.485	231.332	247.809	159.239	231.976	164.435	224.624	290.382	253.061	198.518	272.244	231.082	232.803	NO	NO
ENSMUSG00000014245	chr11	HAVANA	gene	62458460	62514417	+	level 2	protein_coding	Pigl	MGI:2681271	367.379	1.19881	0.214779	5.58158	2.38338e-08	1.51032e-06	22.4421	24.9915	24.549	22.6767	28.7845	11.7287	11.2083	10.9979	12.5157	11.6538	11.7387	6.52451	11.6133	9.58235	12.4913	UP	YES
ENSMUSG00000014294	chr18	HAVANA	gene	36742332	36744557	-	level 2	protein_coding	Ndufa2	MGI:1343103	5022.8	-0.0669467	0.156309	-0.428298	0.668434	0.834737	781.025	817.828	855.235	759.208	763.859	751.08	709.122	747.784	865.07	723.677	703.132	893.874	904.18	801.386	766.63	NO	NO
ENSMUSG00000014301	chr16	HAVANA	gene	4616464	4624988	-	level 2	protein_coding	Pam16	MGI:1913699	959.554	-0.484732	0.164172	-2.9526	0.00315114	0.0272196	131.238	148.734	134.603	144.791	161.05	129.905	159.212	151.578	190.109	214.976	170.34	183.542	190.284	152.03	172.733	NO	NO
ENSMUSG00000014303	chr16	HAVANA	gene	4594713	4624924	+	level 2	protein_coding	Glis2	MGI:1932535	569.246	-0.276372	0.197696	-1.39796	0.162124	0.39262	12.9823	19.722	15.3103	15.6351	17.9209	16.8736	14.8676	18.7604	20.6495	16.1952	12.8151	17.8085	15.5814	15.9357	12.8039	NO	NO
ENSMUSG00000014313	chr15	HAVANA	gene	35925886	35938246	-	level 2	protein_coding	Cox6c	MGI:104614	10435.1	-0.146917	0.137802	-1.06615	0.286357	0.543065	1759.71	1835.69	1823.2	1641.21	1474.47	1815.84	1725.84	1854.13	1908.08	1756.23	1601.1	1919.26	1923.26	1836	1820.05	NO	NO
ENSMUSG00000014349	chr11	HAVANA	gene	96047432	96065388	-	level 2	protein_coding	Ube2z	MGI:1343160	2536.02	-0.149158	0.208172	-0.716512	0.473675	0.699009	54.066	47.8091	56.7495	65.7466	67.5126	54.1253	59.6329	62.0637	72.9754	52.3965	38.8716	64.0884	65.5815	79.4735	62.4086	NO	NO
ENSMUSG00000014353	chr2	HAVANA	gene	128818118	128854261	+	level 2	protein_coding	Tmem87b	MGI:1919727	2018.59	0.191111	0.147304	1.2974	0.194495	0.436825	41.1808	56.6209	50.3294	62.2283	70.1652	45.3108	49.5597	43.3539	36.8528	52.2572	53.9808	36.5626	38.4593	44.5274	44.5656	NO	NO
ENSMUSG00000014355	chr2	HAVANA	gene	128610104	128687391	-	level 2	protein_coding	Anapc1	MGI:103097	3675.9	0.0965789	0.150037	0.643702	0.519769	0.731005	38.169	50.9371	50.5474	53.9498	60.9602	44.6463	47.693	42.3976	37.7463	50.8673	59.11	33.9671	45.1254	43.4481	40.1689	NO	NO
ENSMUSG00000014402	chr7	HAVANA	gene	46888949	46919969	-	level 2	protein_coding	Tsg101	MGI:106581	4906.66	0.180243	0.178796	1.00809	0.313409	0.569719	236.017	277.91	288.882	342.375	319.505	158.749	277.262	206.791	240.788	319.085	333.037	192.252	230.131	245.524	271.415	NO	NO
ENSMUSG00000014418	chr7	HAVANA	gene	46760466	46796064	-	level 1	protein_coding	Hps5	MGI:2180307	774.155	0.192706	0.192446	1.00135	0.316656	0.573019	12.0735	17.2885	14.1168	18.5445	22.9477	15.0865	19.7459	14.1612	9.83883	14.0885	17.6742	10.2322	15.1492	15.5262	15.2474	NO	NO
ENSMUSG00000014426	chr17	HAVANA	gene	12227621	12318796	-	level 2	protein_coding	Map3k4	MGI:1346875	1859.91	0.0163709	0.165725	0.0987838	0.92131	0.963659	28.0968	39.1871	37.1614	38.7416	51.0104	33.5015	37.8995	27.6871	28.5571	36.3324	39.7983	33.5144	28.6798	32.1913	36.2066	NO	NO
ENSMUSG00000014470	chr8	HAVANA	gene	122466147	122476064	-	level 2	protein_coding	Rnf166	MGI:1915968	452.007	0.409807	0.30399	1.34809	0.177628	0.41484	11.8849	19.3159	23.4968	41.5351	55.8418	22.55	28.8911	20.7988	14.5282	14.075	11.7068	15.953	28.6406	29.3897	27.6935	NO	NO
ENSMUSG00000014496	chr14	HAVANA	gene	31698768	31830651	-	level 2	protein_coding	Ankrd28	MGI:2145661	1071.62	-0.0219258	0.202625	-0.108209	0.91383	0.960771	17.3135	15.6548	15.4207	13.6465	10.3189	17.9063	17.7773	19.2503	14.998	14.04	12.7338	12.7473	14.2505	17.3668	15.6028	NO	NO
ENSMUSG00000014503	chr18	HAVANA	gene	34408489	34444116	+	level 2	protein_coding	Pkd2l2	MGI:1858231	682.679	-0.849027	0.250524	-3.389	0.000701481	0.00897873	14.8459	10.4626	15.9736	19.0136	18.2135	18.8962	26.6972	16.8512	25.6148	58.1999	30.2881	35.6764	33.6949	24.9376	55.8346	DOWN	YES
ENSMUSG00000014504	chr18	HAVANA	gene	34330847	34336599	+	level 2	protein_coding	Srp19	MGI:1913634	2678.36	-0.199423	0.145761	-1.36815	0.171265	0.405358	195.741	198.331	195.676	211.292	196.977	175.761	230.247	225.379	241.778	201.834	190	273.572	224.688	262.151	286.101	NO	NO
ENSMUSG00000014547	chr14	HAVANA	gene	62837678	62961509	+	level 2	protein_coding	Wdfy2	MGI:2442811	374.379	0.197759	0.197873	0.999421	0.317591	0.574002	4.31601	6.38847	7.14823	4.91187	5.26139	5.14166	5.50983	4.16556	5.75776	4.30649	5.68768	5.0587	5.82634	4.5356	4.85267	NO	NO
ENSMUSG00000014550	chr6	HAVANA	gene	92186712	92214925	-	level 2	protein_coding	Rbsn	MGI:1925537	1200.53	-0.197906	0.145458	-1.36057	0.173648	0.40903	15.357	21.7313	19.0497	24.8086	29.5605	21.7569	22.3216	19.0821	18.5266	28.6614	31.9123	17.6052	22.1511	19.9578	21.0061	NO	NO
ENSMUSG00000014551	chr6	HAVANA	gene	92169525	92184033	-	level 2	protein_coding	Mrps25	MGI:1928140	939.518	0.00661801	0.163174	0.040558	0.967648	0.98441	26.4037	28.2662	29.3287	30.584	27.4027	23.4377	29.1465	26.7436	23.9818	28.4236	23.8516	28.0943	27.8413	24.2468	28.4837	NO	NO
ENSMUSG00000014554	chr6	HAVANA	gene	83480217	83506969	-	level 2	protein_coding	Dguok	MGI:1351602	1118.96	-0.325622	0.143155	-2.27461	0.0229296	0.11062	60.2478	85.8393	70.0838	68.9005	94.8375	86.8209	96.1122	84.0666	81.8546	98.0167	117.18	79.2485	95.5512	93.651	89.5005	NO	NO
ENSMUSG00000014592	chr4	HAVANA	gene	150917322	151861876	-	level 2	protein_coding	Camta1	MGI:2140230	2034.29	-0.0175199	0.150472	-0.116433	0.907309	0.957925	69.6819	75.9043	66.0599	65.4934	68.1094	68.9021	61.1248	65.2225	54.528	54.4201	48.6518	54.4421	59.888	63.1155	57.5459	NO	NO
ENSMUSG00000014599	chr3	HAVANA	gene	107741048	107760469	-	level 2	protein_coding	Csf1	MGI:1339753	26.7695	1.51002	0.733558	2.05849	0.0395431	0.159228	0.74172	0.456686	0.665268	0.543855	0.509064	0.744104	0.101046	0.038207	0.069482	1.18958	1.39753	0.037634	0.933661	0.130976	0.103196	NO	NO
ENSMUSG00000014601	chr3	HAVANA	gene	107612532	107631694	-	level 2	protein_coding	Strip1	MGI:2443884	1626.87	0.108708	0.175994	0.617679	0.536787	0.74451	38.6368	53.3828	55.5784	60.6218	104.453	35.2288	39.0514	39.4159	41.2322	61.1008	57.6038	38.2091	42.9552	39.0728	50.8188	NO	NO
ENSMUSG00000014606	chr11	HAVANA	gene	70644196	70647479	-	level 2	protein_coding	Slc25a11	MGI:1915113	1806.14	0.121008	0.173475	0.697556	0.485455	0.707503	74.6279	106.804	109.481	121.954	154.726	89.6927	107.719	92.8932	74.4882	107.758	127.185	78.2621	92.7099	113.02	93.5961	NO	NO
ENSMUSG00000014633	chr8	HAVANA	gene	116888685	116921455	-	level 1	protein_coding	Cmc2	MGI:1913781	878.603	-0.146921	0.186989	-0.785716	0.432034	0.668144	62.7478	59.2625	76.6185	87.9566	70.8697	52.568	61.3983	61.7465	86.5648	108.39	71.2006	77.7072	70.7672	83.5114	84.6203	NO	NO
ENSMUSG00000014668	chr5	HAVANA	gene	110135842	110171972	+	level 2	protein_coding	Chfr	MGI:2444898	1438.6	-0.229804	0.204396	-1.1243	0.260884	0.515895	37.1975	45.9037	41.1321	64.2522	73.2349	47.89	45.6144	43.3584	45.6841	65.8031	73.357	47.6076	40.4744	59.1281	63.4638	NO	NO
ENSMUSG00000014748	chr6	HAVANA	gene	83768885	83775813	-	level 2	protein_coding	Tex261	MGI:1096575	1328.77	-0.705768	0.197041	-3.58184	0.000341187	0.00503862	21.9955	30.8482	31.7145	43.4343	45.7058	39.1352	47.8952	35.6058	51.2934	60.1349	65.2973	47.4565	40.6347	43.7843	42.7866	DOWN	YES
ENSMUSG00000014763	chr17	HAVANA	gene	15396202	15433583	+	level 2	protein_coding	Fam120b	MGI:1914794	707.259	0.0770474	0.244085	0.315658	0.752262	0.881562	11.364	13.3078	17.3262	20.5124	25.2375	15.8997	20.0622	14.8824	11.3461	21.9402	30.3836	12.7748	14.5671	19.0999	16.9615	NO	NO
ENSMUSG00000014767	chr17	HAVANA	gene	15499888	15528379	+	level 2	protein_coding	Tbp	MGI:101838	1837.28	-0.152997	0.152936	-1.0004	0.317116	0.573279	29.7146	46.3715	35.8139	44.0948	57.1384	42.0479	52.7904	56.8741	57.4006	61.1044	60.2912	58.1204	43.4084	54.309	72.7435	NO	NO
ENSMUSG00000014769	chr17	HAVANA	gene	15475021	15499751	-	level 2	protein_coding	Psmb1	MGI:104884	5901.93	-0.191372	0.141923	-1.34843	0.177522	0.414754	272.994	334.584	312.487	319.638	351.003	251.979	330.787	286.708	321.335	364.045	381.788	295.822	361.633	362.88	344.708	NO	NO
ENSMUSG00000014773	chr17	HAVANA	gene	15367354	15376872	-	level 2	protein_coding	Dll1	MGI:104659	46.4367	0.1139	0.450827	0.252648	0.80054	0.908474	2.24485	2.1076	1.69619	1.32471	3.80889	1.46537	0.790825	1.64828	2.06445	1.19647	0.68634	0.936683	0.837743	0.477592	0.753422	NO	NO
ENSMUSG00000014778	chr8	HAVANA	gene	105329163	105347953	-	level 2	protein_coding	Fhod1	MGI:2679008	127.375	0.303343	0.320004	0.947936	0.343162	0.59725	3.64902	3.76096	4.46486	2.3325	4.07296	4.65791	2.84893	3.17502	5.19977	1.7265	2.54116	2.4493	2.12385	1.92209	2.79431	NO	NO
ENSMUSG00000014782	chr8	HAVANA	gene	105373274	105382862	+	level 2	protein_coding	Plekhg4	MGI:2142544	1146.9	-0.234801	0.200233	-1.17264	0.24094	0.492482	16.2745	30.1097	25.0831	30.8269	45.2569	26.4786	32.1307	31.1337	28.5865	31.4031	36.0958	23.1063	30.6541	26.1109	22.3006	NO	NO
ENSMUSG00000014786	chr8	HAVANA	gene	105348843	105369881	+	level 2	protein_coding	Slc9a5	MGI:2685542	73.3616	0.106545	0.388847	0.274001	0.784083	0.900565	1.06518	1.73115	2.51176	1.70717	1.76056	0.827857	1.07215	0.410027	3.10856	1.52138	1.63251	0.639148	0.874729	0.89871	1.71531	NO	NO
ENSMUSG00000014791	chr8	HAVANA	gene	105305601	105310760	+	level 2	protein_coding	Elmo3	MGI:2679007	29.2359	0.122463	0.617415	0.198348	0.842773	0.929654	0.679349	1.1022	1.19449	0.674215	0.708634	1.85485	0.424467	0.695296	1.06654	0.619603	0.680626	0.279782	0.585806	1.25635	0.71383	NO	NO
ENSMUSG00000014837	chr8	HAVANA	gene	105280409	105289864	-	level 2	protein_coding	4931428F04Rik	MGI:1921606	64.118	0.0255389	0.4517	0.0565395	0.954912	0.978517	3.30854	4.37525	3.47851	3.18872	7.94107	4.04443	6.14938	2.96041	5.22999	4.56818	5.36648	2.13166	2.93777	3.69	3.23173	NO	NO
ENSMUSG00000014846	chr8	HAVANA	gene	105467493	105471526	-	level 2	protein_coding	Tppp3	MGI:1915221	23.2214	-0.450369	0.568659	-0.791985	0.42837	NA	1.3068	2.09484	1.64983	1.86749	0.614311	2.16664	1.55581	1.84796	0.842632	2.94664	2.02383	2.72954	0.530384	1.487	1.17737	NO	NO
ENSMUSG00000014850	chr13	HAVANA	gene	92211872	92355003	-	level 1	protein_coding	Msh3	MGI:109519	369.658	-0.0541816	0.19892	-0.272379	0.785331	0.901134	8.20653	15.6224	15.2699	11.6266	13.1298	13.6911	16.1682	14.0741	12.5073	14.6175	13.0886	13.2679	14.9737	15.5508	16.3537	NO	NO
ENSMUSG00000014856	chr8	HAVANA	gene	105326354	105335219	+	level 2	protein_coding	Tmem208	MGI:1913570	1008.89	-0.524895	0.165985	-3.1623	0.00156526	0.0162649	77.7981	95.9149	91.4512	94.2289	118.269	118.941	109.63	97.5286	121.476	148.58	154.957	116.624	126.843	125.867	131.903	NO	NO
ENSMUSG00000014859	chr8	HAVANA	gene	105297663	105305370	+	level 2	protein_coding	E2f4	MGI:103012	660.302	-0.329208	0.201668	-1.63242	0.10259	0.297274	14.2832	27.1599	25.1149	35.4748	71.6455	26.3351	37.4364	25.1357	25.8762	33.5975	30.239	24.7438	32.18	32.835	37.3135	NO	NO
ENSMUSG00000014867	chr2	HAVANA	gene	26920040	26933928	-	level 2	protein_coding	Surf4	MGI:98445	5113.02	-0.482844	0.246135	-1.9617	0.0497973	0.185713	78.6516	129.068	125.302	171.579	216.708	100.388	151.756	105.549	130.553	263.843	243.58	158.242	166.606	155.801	218.583	NO	NO
ENSMUSG00000014873	chr2	HAVANA	gene	26916367	26920183	+	level 2	protein_coding	Surf2	MGI:98444	266.784	0.0180029	0.216059	0.0833242	0.933594	0.969263	6.89398	10.1939	16.423	16.8239	14.8882	11.208	16.8116	10.7614	13.3411	14.1935	24.3778	10.1953	15.3497	15.7564	12.522	NO	NO
ENSMUSG00000014905	chr12	HAVANA	gene	44205559	44210326	-	level 2	protein_coding	Dnajb9	MGI:1351618	2032.59	0.0164863	0.171351	0.0962137	0.923351	0.964587	86.1297	71.1868	74.4482	87.2712	48.3835	74.0591	84.4822	83.7921	73.9918	73.4868	77.7956	71.3251	66.0224	83.7749	82.9322	NO	NO
ENSMUSG00000014907	chr8	HAVANA	gene	66860217	66890564	+	level 2	protein_coding	Naf1	MGI:2682306	491.805	-0.337821	0.210007	-1.60862	0.1077	0.30572	12.3738	12.0959	13.9738	11.5563	4.86132	10.0512	14.2692	22.1461	19.1809	11.5882	9.61848	15.5732	19.8458	16.5295	15.7508	NO	NO
ENSMUSG00000014932	chr5	HAVANA	gene	32611171	32687057	+	level 2	protein_coding	Yes1	MGI:99147	771.728	0.586749	0.2116	2.77291	0.00555576	0.0412333	27.0604	24.8098	21.3548	22.5407	18.7561	13.9781	18.0294	19.8476	11.8711	15.2329	20.1241	12.1199	15.2849	13.2634	17.3433	NO	NO
ENSMUSG00000014956	chr5	HAVANA	gene	32458843	32517433	+	level 2	protein_coding	Ppp1cb	MGI:104871	3066.38	0.154594	0.150632	1.0263	0.304749	0.561762	55.4825	48.4499	53.0676	57.3138	30.8205	45.5715	57.34	55.0695	45.2976	46.3411	46.3146	52.5178	47.6991	50.7796	52.777	NO	NO
ENSMUSG00000014959	chr2	HAVANA	gene	70661576	70712636	+	level 2	protein_coding	Gorasp2	MGI:2135962	2131.06	-0.417125	0.192864	-2.16279	0.0305571	0.134156	56.8369	90.5592	82.3419	114.404	125.374	85.2159	108.652	75.5449	101.986	145.86	149.367	89.5251	97.5078	114.394	118.14	NO	NO
ENSMUSG00000014980	chr1	HAVANA	gene	152370735	152386688	-	level 2	protein_coding	Tsen15	MGI:1913887	1154.21	0.11422	0.15705	0.727283	0.467052	0.694114	86.1281	112.671	99.5849	108.191	114.283	68.928	102.297	83.6096	83.1639	103.967	108.093	75.8661	99.3872	88.5955	102.388	NO	NO
ENSMUSG00000015002	chr15	HAVANA	gene	65787034	65873816	+	level 2	protein_coding	Efr3a	MGI:1923990	1954.22	0.361523	0.1519	2.38	0.0173126	0.0919886	44.8675	54.0066	46.7861	46.9093	43.085	37.8946	40.9845	43.1329	35.827	40.2282	45.1622	33.6891	40.7881	36.3825	42.2422	NO	NO
ENSMUSG00000015013	chr8	HAVANA	gene	122611640	122616660	+	level 2	protein_coding	Trappc2l	MGI:1916295	2522.95	0.257561	0.16752	1.5375	0.124171	0.333625	115.616	172.638	194.701	205.842	169.49	108.8	178.883	113.443	134.715	177.947	120.806	133.279	144.4	162.768	180.7	NO	NO
ENSMUSG00000015016	chr8	HAVANA	gene	122775486	122817880	+	level 2	protein_coding	Acsf3	MGI:2182591	420.502	-0.396584	0.247444	-1.60272	0.108997	0.308051	12.0128	14.7484	15.7053	15.2267	21.6001	17.5548	15.7716	17.1914	26.2374	14.1115	18.3464	19.3768	20.2515	20.2171	14.0988	NO	NO
ENSMUSG00000015023	chr8	HAVANA	gene	110974996	110997800	-	level 2	protein_coding	Ddx19a	MGI:99526	320.893	-0.157006	0.241523	-0.650066	0.51565	0.727993	15.8549	9.84704	10.0561	11.1983	11.3692	10.3111	9.37908	14.1762	12.3561	12.1003	9.058	14.2398	11.2775	12.7567	12.3812	NO	NO
ENSMUSG00000015027	chr8	HAVANA	gene	122578242	122611463	-	level 2	protein_coding	Galns	MGI:1355303	178.223	-0.113977	0.309527	-0.36823	0.712701	0.858867	2.12998	8.53143	6.11239	7.72465	11.4317	6.6989	6.05598	4.28544	5.18816	6.14475	9.22256	4.90385	5.40331	6.73731	4.44831	NO	NO
ENSMUSG00000015053	chr6	HAVANA	gene	88193891	88207032	+	level 2	protein_coding	Gata2	MGI:95662	375.713	0.252281	0.325876	0.774163	0.438834	0.673074	8.45879	10.5156	10.0855	14.2472	14.9512	9.06855	9.94765	11.1587	7.76174	6.80875	13.8228	9.23255	6.30585	12.6994	4.94665	NO	NO
ENSMUSG00000015083	chr2	HAVANA	gene	25498651	25501719	-	level 2	protein_coding	C8g	MGI:88237	784.949	-0.108953	0.187131	-0.582227	0.560414	0.761281	41.6765	78.1548	59.5285	70.5157	103.081	67.2256	77.992	62.2863	59.9183	62.9458	94.4241	48.0015	70.0977	70.9745	55.4501	NO	NO
ENSMUSG00000015085	chr2	HAVANA	gene	25395874	25401321	+	level 2	protein_coding	Entpd2	MGI:1096863	95.4268	1.19352	0.365583	3.26471	0.00109575	0.0125873	4.42635	14.2436	8.71253	15.3854	21.5618	7.46201	4.31876	6.76955	3.93232	5.70186	8.37612	3.2658	6.45137	6.88664	3.69026	UP	YES
ENSMUSG00000015087	chr2	HAVANA	gene	25583018	25608521	-	level 2	protein_coding	Rabl6	MGI:2442633	1032.69	-0.25565	0.168752	-1.51495	0.129786	0.341923	23.6317	35.1474	32.8701	26.0295	38.469	37.8691	28.7687	32.5435	29.6807	31.814	33.7559	32.7281	32.7999	33.0889	28.6582	NO	NO
ENSMUSG00000015090	chr2	HAVANA	gene	25466709	25470046	-	level 2	protein_coding	Ptgds	MGI:99261	52.2578	-0.332984	0.470926	-0.707083	0.479515	0.703574	5.50988	3.97118	3.47987	4.52042	3.29181	4.78846	6.75509	2.17571	7.86652	6.10928	3.67167	6.42576	3.67115	3.991	6.34183	NO	NO
ENSMUSG00000015092	chr2	HAVANA	gene	25557847	25562082	+	level 2	protein_coding	Edf1	MGI:1891227	1807.78	-0.781728	0.170859	-4.57527	4.75601e-06	0.000150076	151.441	187.321	173.276	181.988	244.094	210.668	236.316	197.746	290.852	317.294	246.364	294.059	305.304	275.172	277.521	DOWN	YES
ENSMUSG00000015093	chr2	HAVANA	gene	25456838	25458776	+	level 2	protein_coding	Clic3	MGI:1916704	9.3891	0.711302	0.972499	0.731417	0.464525	NA	0.446109	2.04297	2.30161	1.97695	1.49749	0.820427	0	0	1.34543	1.56652	1.42674	0.790731	0.261572	0.718206	1.03785	NO	NO
ENSMUSG00000015094	chr2	HAVANA	gene	25399351	25409494	+	level 2	protein_coding	Npdc1	MGI:1099802	230.804	-0.050403	0.315139	-0.159939	0.872929	0.942676	10.3187	21.3488	12.0352	20.3782	31.7589	12.2237	16.2942	12.596	9.71083	16.3394	23.8366	14.0488	18.9943	14.7399	6.38683	NO	NO
ENSMUSG00000015095	chr2	HAVANA	gene	25500750	25505471	+	level 2	protein_coding	Fbxw5	MGI:1354731	1366.39	-0.44792	0.236919	-1.8906	0.0586777	0.206621	21.1799	53.9101	44.9174	66.8728	103.097	49.6032	58.9665	39.1674	47.4958	77.7687	102.53	47.8611	45.0954	59.56	58.1351	NO	NO
ENSMUSG00000015112	chr6	HAVANA	gene	6041218	6217173	-	level 2	protein_coding	Slc25a13	MGI:1354721	142.985	0.313316	0.278515	1.12495	0.26061	0.515779	5.81205	6.05159	4.69157	4.93336	6.40095	6.55579	5.10306	5.15747	3.61192	5.67327	5.05585	3.08696	6.1175	5.65504	5.9685	NO	NO
ENSMUSG00000015120	chr17	HAVANA	gene	25261916	25274622	-	level 2	protein_coding	Ube2i	MGI:107365	5335.34	-0.361486	0.162732	-2.22135	0.0263274	0.121406	410.78	490.058	460.157	539.007	610.509	395.69	546.756	472.101	553.322	799.799	600.894	526.722	564.96	589.456	672.061	NO	NO
ENSMUSG00000015126	chr17	ENSEMBL	gene	25240170	25242798	+	level 3	protein_coding	Tsr3	MGI:1915577	1078.72	-0.225519	0.177847	-1.26805	0.20478	0.449761	78.9754	96.46	93.9788	97.9294	151.605	74.4455	91.7124	72.3203	110.476	119.015	92.8516	104.954	95.8287	98.9711	100.528	NO	NO
ENSMUSG00000015127	chr17	HAVANA	gene	25188397	25234443	+	level 1	protein_coding	Unkl	MGI:1921404	86.8035	0.691864	0.370828	1.86573	0.0620796	0.214913	2.5932	2.70023	4.619	3.67597	6.6698	3.46191	3.41779	2.98527	1.41459	2.93421	5.16476	1.10014	3.05797	2.20896	3.06086	NO	NO
ENSMUSG00000015134	chr7	HAVANA	gene	66390890	66427517	-	level 2	protein_coding	Aldh1a3	MGI:1861722	49.8069	0.924756	0.431186	2.14468	0.0319782	0.138268	0.931343	3.419	7.94187	5.93374	0.113166	6.3061	4.83199	5.14883	0.085636	2.48584	3.5603	0	5.15502	4.06944	0	NO	NO
ENSMUSG00000015143	chr12	HAVANA	gene	80167547	80260371	-	level 2	protein_coding	Actn1	MGI:2137706	73.4689	-0.26029	0.413949	-0.628797	0.529482	0.739353	1.20394	2.13246	2.45702	1.45631	1.19989	2.29955	1.54248	3.28079	4.45178	1.58774	0.749104	2.26873	2.88109	1.96551	1.38229	NO	NO
ENSMUSG00000015149	chr7	HAVANA	gene	28766735	28788661	+	level 2	protein_coding	Sirt2	MGI:1927664	1525.57	-0.256719	0.18125	-1.41638	0.156664	0.384804	45.9401	71.2271	74.9121	82.0285	109.084	77.4917	86.3267	70.6358	59.3116	89.5522	112.347	75.3551	77.8081	81.1912	88.8757	NO	NO
ENSMUSG00000015165	chr7	HAVANA	gene	28808541	28822266	+	level 2	protein_coding	Hnrnpl	MGI:104816	2052.32	-0.631454	0.193602	-3.2616	0.00110785	0.0127115	69.1638	72.5317	65.9619	54.484	55.6988	126.524	105.149	103.01	104.388	75.7483	75.0133	108.742	101.813	111.972	101.513	DOWN	YES
ENSMUSG00000015176	chr19	HAVANA	gene	46075863	46085530	+	level 2	protein_coding	Nolc1	MGI:1918019	2513.35	-0.0248292	0.140987	-0.17611	0.860208	0.936196	64.6923	66.8071	76.5718	85.9071	99.723	65.4087	70.0029	60.2709	76.3569	83.879	72.2464	66.2342	69.0331	65.7662	74.1822	NO	NO
ENSMUSG00000015189	chr6	HAVANA	gene	4600839	4643355	+	level 2	protein_coding	Casd1	MGI:2384865	257.986	0.676774	0.274749	2.46324	0.0137687	0.0784709	7.445	7.89541	5.65763	7.41875	6.01431	8.01697	6.99922	5.91272	3.79744	3.08275	8.53788	3.96401	3.88092	5.03509	4.24487	NO	NO
ENSMUSG00000015202	chr10	HAVANA	gene	7119063	7212237	-	level 1	protein_coding	Cnksr3	MGI:2674130	264.943	-0.240404	0.218852	-1.09848	0.271995	0.528098	5.64155	5.14877	5.87294	6.961	7.038	6.39822	6.70301	7.775	8.82578	7.40697	6.91227	4.9438	8.27193	6.76697	7.16907	NO	NO
ENSMUSG00000015214	chrX	HAVANA	gene	71364760	71419196	+	level 2	protein_coding	Mtmr1	MGI:1858271	860.913	0.515522	0.192381	2.67969	0.00736906	0.0503206	23.2564	19.9202	23.759	24.2217	22.5428	18.8732	16.4152	18.5371	14.5953	15.254	14.1253	12.3484	14.0222	16.4802	16.0749	NO	NO
ENSMUSG00000015217	chrX	HAVANA	gene	71555918	71560676	+	level 2	protein_coding	Hmgb3	MGI:1098219	1975.19	-1.12954	0.213052	-5.30174	1.14705e-07	6.01211e-06	68.7181	104.428	77.2406	102.559	88.7183	101.437	144.849	106.878	135.841	236.258	162.49	182.589	147.792	150.9	227.248	DOWN	YES
ENSMUSG00000015222	chr1	HAVANA	gene	66175273	66442583	+	level 2	protein_coding	Map2	MGI:97175	89.0006	0.315079	0.463628	0.679594	0.496762	0.715037	3.41234	1.90964	2.5852	1.6182	0.662089	3.34309	2.2974	1.75425	0.41029	2.87557	3.48275	2.16901	3.58473	0.75158	2.15714	NO	NO
ENSMUSG00000015243	chr4	HAVANA	gene	53030787	53159895	-	level 2	protein_coding	Abca1	MGI:99607	2034.8	0.00929323	0.190954	0.0486674	0.961184	0.981649	14.5439	19.7992	15.294	20.9965	18.0477	18.1785	26.0383	18.5531	15.1095	15.8544	25.53	14.3842	17.1117	22.0283	19.3588	NO	NO
ENSMUSG00000015247	chr4	HAVANA	gene	53011880	53022060	+	level 2	protein_coding	Nipsnap3b	MGI:1913786	236.339	-1.28847	0.263034	-4.8985	9.65702e-07	3.81885e-05	8.60525	7.85671	7.10441	6.95782	9.21137	11.0749	18.0236	14.6972	13.0482	22.7282	24.5559	18.8321	15.5726	17.3678	22.4321	DOWN	YES
ENSMUSG00000015289	chrX	HAVANA	gene	74351276	74353618	-	level 2	protein_coding	Lage3	MGI:1913442	1537.3	-0.42946	0.153356	-2.80041	0.00510372	0.0388164	95.6849	122.649	137.067	139.3	137.77	121.013	188.053	127.523	170.267	208.298	180.193	175.39	210.568	212.659	211.231	NO	NO
ENSMUSG00000015290	chrX	HAVANA	gene	74365718	74373218	-	level 2	protein_coding	Ubl4a	MGI:95049	1633.97	-0.653305	0.212796	-3.07011	0.00213981	0.0204442	39.2618	44.2173	56.4141	60.2762	74.6648	47.0194	66.9277	54.7253	80.7354	95.2886	97.3026	76.9665	66.3265	67.9527	94.7424	DOWN	YES
ENSMUSG00000015291	chrX	HAVANA	gene	74304998	74311862	+	level 2	protein_coding	Gdi1	MGI:99846	2420.61	-0.0572847	0.166077	-0.344929	0.730148	0.869895	59.9849	85.6311	76.1668	97.5317	107.327	80.651	93.2021	74.2455	69.4899	94.0999	109.116	66.2476	68.6302	87.0145	86.9455	NO	NO
ENSMUSG00000015305	chr10	HAVANA	gene	8722219	8886070	-	level 2	protein_coding	Sash1	MGI:1917347	114.112	-0.626922	0.342003	-1.83309	0.0667893	0.22642	1.61303	0.917569	0.866266	0.559869	0.459857	1.7553	1.42066	1.77471	1.39407	1.39795	1.19802	1.53081	1.71442	1.30374	1.27365	NO	NO
ENSMUSG00000015312	chr10	HAVANA	gene	80930073	80932204	+	level 2	protein_coding	Gadd45b	MGI:107776	437.609	0.0918094	0.232848	0.394289	0.693368	0.847063	29.8715	38.3257	27.6014	31.4232	43.9213	33.1509	32.1805	25.6225	29.99	21.6961	28.3152	32.1498	41.0256	46.4359	30.8512	NO	NO
ENSMUSG00000015314	chr1	HAVANA	gene	171917515	171953170	+	level 2	protein_coding	Slamf6	MGI:1353620	28.7839	0.81286	0.691206	1.176	0.239594	0.491248	1.90081	0.341781	0.878797	0.913032	0.382225	0.386707	0.823056	0.208386	0.664026	1.03085	1.04512	0.515821	1.7126	0.028907	0.666547	NO	NO
ENSMUSG00000015335	chr2	HAVANA	gene	30090944	30093648	-	level 2	protein_coding	Zdhhc12	MGI:1913470	144.353	-1.33998	0.304665	-4.39819	1.09155e-05	0.000306308	4.63042	8.6067	9.10782	7.27912	12.419	8.26519	17.4403	12.5897	17.0698	19.9808	18.2053	15.0289	16.0196	14.9761	14.25	DOWN	YES
ENSMUSG00000015337	chr2	HAVANA	gene	30171493	30174069	+	level 2	protein_coding	Endog	MGI:1261433	143.341	0.526579	0.367577	1.43257	0.151981	0.377863	12.0218	20.0578	33.9405	31.6412	60.168	17.6452	16.473	14.6518	24.1005	12.6216	8.91204	14.749	28.6091	24.2829	21.2615	NO	NO
ENSMUSG00000015340	chrX	HAVANA	gene	9435252	9487771	-	level 2	protein_coding	Cybb	MGI:88574	53.9931	-0.0548432	0.976013	-0.056191	0.95519	0.978607	1.47182	0.995824	0.744623	0.422796	0.652643	0.663092	0.991804	0.876742	2.77709	0.893889	4.19786	0.995427	1.31481	0.017548	1.41097	NO	NO
ENSMUSG00000015341	chr8	HAVANA	gene	23241346	23257074	-	level 2	protein_coding	Golga7	MGI:1931029	4043.28	-0.477214	0.165441	-2.8845	0.00392041	0.0318133	148.671	169.094	160.12	184.252	181.359	185.824	295.098	185.487	199.537	298.482	296.812	200.4	207.088	244.968	282.349	NO	NO
ENSMUSG00000015342	chrX	HAVANA	gene	9272756	9313250	+	level 2	protein_coding	Xk	MGI:103569	425.196	0.130607	0.236624	0.551959	0.580976	0.77607	6.28381	5.26164	6.91181	11.2442	8.56389	8.2496	10.3517	7.60858	6.90185	6.26232	7.36257	6.44555	8.04696	7.6358	8.75969	NO	NO
ENSMUSG00000015357	chr9	HAVANA	gene	65294260	65330658	+	level 2	protein_coding	Clpx	MGI:1346017	2512.21	0.400051	0.198117	2.01927	0.0434591	0.170118	84.9173	107.891	93.8851	123.311	114.981	46.9096	88.4822	63.9779	74.118	95.3526	99.8446	56.3485	66.6243	74.4225	90.7534	NO	NO
ENSMUSG00000015363	chr15	HAVANA	gene	89075124	89087077	+	level 2	protein_coding	Trabd	MGI:1915226	1299.56	0.435786	0.210568	2.06957	0.0384923	0.156582	33.6536	44.3168	58.4002	86.8396	122.007	43.6039	41.8706	33.9475	52.7249	40.4935	43.6978	33.2106	48.3436	44.7336	36.248	NO	NO
ENSMUSG00000015365	chr15	HAVANA	gene	88982909	89055152	+	level 2	protein_coding	Mov10l1	MGI:1891384	14283.2	-0.599077	0.167692	-3.57248	0.000353618	0.0051993	192.992	276.957	251.598	331.169	427.646	318.35	357.349	307.481	335.611	470.759	546.163	344.614	357.576	374.224	401.276	NO	NO
ENSMUSG00000015377	chr15	HAVANA	gene	89182213	89196496	-	level 2	protein_coding	Dennd6b	MGI:1916690	510.295	0.106502	0.237482	0.448463	0.653819	0.825119	9.14274	20.0745	14.0747	15.273	25.117	16.0824	16.5396	13.7614	5.8986	13.0728	13.5986	9.77422	11.6177	11.4503	9.27037	NO	NO
ENSMUSG00000015396	chr13	HAVANA	gene	43784775	43803132	+	level 2	protein_coding	Cd83	MGI:1328316	78.1916	0.200524	0.402447	0.498261	0.6183	0.802285	0.464427	4.35439	3.25662	7.54887	16.6817	0.262848	0.937185	2.87141	3.04577	4.54979	1.04143	0.768197	1.18082	0.857835	1.20134	NO	NO
ENSMUSG00000015452	chr17	HAVANA	gene	34597862	34600936	+	level 2	protein_coding	Ager	MGI:893592	9.17801	-0.0689217	0.919261	-0.0749751	0.940235	NA	0.152279	0.331576	1.09014	0.054726	0.931668	1.176	0.504828	0.481966	0.617326	0.159233	0.469401	0.241381	0.507393	0.215536	0.126218	NO	NO
ENSMUSG00000015461	chr17	HAVANA	gene	34647146	34655074	+	level 2	protein_coding	Atf6b	MGI:105121	781.877	-0.634725	0.162012	-3.91777	8.93731e-05	0.0017389	17.1565	21.193	23.4535	23.9675	33.1361	29.6235	30.9905	26.4734	32.6705	33.998	37.1657	31.9582	30.48	29.3009	29.0196	DOWN	YES
ENSMUSG00000015468	chr17	HAVANA	gene	34564268	34588503	+	level 1	protein_coding	Notch4	MGI:107471	40.7089	1.57113	0.557857	2.81637	0.00485692	0.0373435	1.09379	0.843467	1.93233	0.761322	3.97792	0.439489	1.07702	0.512186	0.283119	0.159739	1.5432	0.067954	1.23146	1.31411	0.244183	UP	YES
ENSMUSG00000015478	chr17	HAVANA	gene	34601091	34603690	-	level 2	protein_coding	Rnf5	MGI:1860076	656.5	-0.3476	0.220622	-1.57555	0.115131	0.318746	65.4725	89.3737	83.065	88.1083	125.275	112.429	119.65	108.166	115.822	99.8156	143.672	101.575	123.865	139.998	121.916	NO	NO
ENSMUSG00000015488	chr2	HAVANA	gene	27009926	27021089	+	level 1	protein_coding	Cacfd1	MGI:1924317	1482.31	0.129022	0.183103	0.704641	0.481034	0.704341	36.0156	58.4871	55.5885	69.6324	87.4887	35.3319	51.8971	39.5402	44.0482	67.0412	66.382	37.2962	47.6229	48.3792	50.453	NO	NO
ENSMUSG00000015501	chr10	HAVANA	gene	13966075	14151374	+	level 1	protein_coding	Hivep2	MGI:1338076	130.912	0.78135	0.413851	1.888	0.059026	0.207502	1.35507	1.95433	2.13388	1.35164	1.48937	1.43931	1.0074	1.10742	0.363354	1.16303	1.3603	0.896059	0.768179	1.11813	0.713637	NO	NO
ENSMUSG00000015522	chr3	HAVANA	gene	95434388	95497240	+	level 1	protein_coding	Arnt	MGI:88071	596.915	-0.247144	0.198445	-1.2454	0.212984	0.458658	13.6135	14.7392	15.6677	15.9497	15.0273	19.3494	19.3845	24.7276	8.87241	19.4571	13.2916	16.6689	19.4718	13.6675	20.5741	NO	NO
ENSMUSG00000015536	chr13	HAVANA	gene	114818236	114832275	+	level 2	protein_coding	Mocs2	MGI:1336894	804.708	-0.0339496	0.16562	-0.204985	0.837584	0.927636	50.0456	48.7979	59.6575	62.7886	60.9223	45.5584	62.9213	43.4874	65.2565	68.1911	63.5036	50.274	58.3626	63.1042	69.2695	NO	NO
ENSMUSG00000015542	chr11	HAVANA	gene	115182832	115187859	-	level 2	protein_coding	Nat9	MGI:1913426	1707.26	0.0531994	0.17123	0.31069	0.756036	0.884157	112.067	148.573	165.158	152.89	208.786	127.856	142.828	114.596	139.347	142.158	152.129	136.443	165.352	146.121	116.744	NO	NO
ENSMUSG00000015568	chr8	HAVANA	gene	68880491	68907448	+	level 2	protein_coding	Lpl	MGI:96820	58.4843	0.569642	0.444245	1.28227	0.199747	0.44324	1.98345	1.73609	0.676226	1.44558	0.326364	1.14955	0.779555	0.351417	0.332866	1.56249	2.53063	1.39568	1.44481	1.63444	0.801954	NO	NO
ENSMUSG00000015575	chr17	HAVANA	gene	26663231	26699647	+	level 2	protein_coding	Atp6v0e	MGI:1328318	2311.06	-0.0983464	0.175554	-0.560206	0.575339	0.771858	213.843	245.274	282.381	327.591	346.49	199.154	245.034	201.741	275.788	333.638	287.31	263.433	284.105	293.558	295.114	NO	NO
ENSMUSG00000015597	chr17	HAVANA	gene	46383731	46420920	+	level 2	protein_coding	Zfp318	MGI:1889348	3318.34	0.271222	0.199389	1.36027	0.173746	0.409084	42.4564	44.1608	40.0812	33.0365	34.576	44.3916	39.889	46.3094	48.3411	26.1745	30.6101	40.6297	37.8506	40.9652	36.4779	NO	NO
ENSMUSG00000015605	chr17	HAVANA	gene	46548329	46556175	-	level 2	protein_coding	Srf	MGI:106658	291.251	-0.574459	0.302215	-1.90083	0.0573249	0.203246	6.48929	12.3919	10.6247	9.43012	14.9761	11.0358	8.44464	10.79	14.8903	11.9956	5.12274	12.5153	13.8273	10.839	14.3672	NO	NO
ENSMUSG00000015619	chr2	HAVANA	gene	9857078	9890034	-	level 2	protein_coding	Gata3	MGI:95663	75.07	0.338918	0.353622	0.958419	0.337851	0.592879	1.73465	4.22626	3.21793	2.54304	2.75391	1.54199	1.88395	1.88444	1.47973	2.52291	1.49431	1.94147	2.52777	1.18199	1.60957	NO	NO
ENSMUSG00000015652	chr5	HAVANA	gene	5736317	5749326	-	level 2	protein_coding	Steap1	MGI:1917608	169.809	0.117107	0.284412	0.411753	0.680521	0.840214	11.6871	17.2858	11.4249	15.5228	13.3453	8.16562	17.9577	11.1336	9.29308	11.7952	16.413	12.3403	9.73085	12.0045	10.4538	NO	NO
ENSMUSG00000015653	chr5	HAVANA	gene	5664829	5694578	-	level 2	protein_coding	Steap2	MGI:1921301	239.314	-0.981732	0.29206	-3.36141	0.000775469	0.00966959	1.18145	1.96166	1.22368	1.83753	1.90347	2.60699	2.69363	2.49551	2.58213	5.21124	3.23641	2.29511	4.27407	2.35427	6.16211	DOWN	YES
ENSMUSG00000015656	chr9	HAVANA	gene	40800984	40810087	+	level 2	protein_coding	Hspa8	MGI:105384	42908	0.0559454	0.19319	0.289588	0.772131	0.894068	1614.89	2198.99	1890.32	2996.12	3052.7	1466.65	1402.82	1415.07	1737.65	2286.82	2467.56	1755.62	1425.48	1828.04	1695.49	NO	NO
ENSMUSG00000015659	chr17	HAVANA	gene	6042196	6079741	-	level 2	protein_coding	Serac1	MGI:2447813	273.944	0.147134	0.247029	0.595613	0.551434	0.755197	6.83923	6.90764	6.5696	7.38248	9.01269	7.72683	10.245	5.48822	7.03632	7.35121	8.88481	6.48687	5.52699	5.64401	7.68357	NO	NO
ENSMUSG00000015668	chrX	HAVANA	gene	100622883	100626568	-	level 2	protein_coding	Pdzd11	MGI:1919871	1121.61	-0.458282	0.177233	-2.58576	0.00971641	0.0612395	60.6532	76.3387	70.6312	95.0317	83.7732	68.2078	92.7496	74.5372	77.6722	116.602	105.494	95.675	102.193	83.5553	121.73	NO	NO
ENSMUSG00000015671	chr13	HAVANA	gene	14613240	14674236	+	level 2	protein_coding	Psma2	MGI:104885	8992.37	0.0630087	0.155328	0.40565	0.685	0.842899	298.075	319.115	313.166	367.9	299.813	202.124	308.248	264.356	290.805	379.734	343.347	259.261	310.957	340.44	323.22	NO	NO
ENSMUSG00000015672	chr13	HAVANA	gene	14608184	14613165	-	level 2	protein_coding	Mrpl32	MGI:2137226	1596.01	-0.291909	0.155481	-1.87745	0.0604559	0.211152	53.1137	39.9084	44.2431	50.3477	33.8853	43.1709	57.89	53.7917	58.7705	57.1596	51.6323	55.319	50.5521	54.6586	63.5141	NO	NO
ENSMUSG00000015697	chr3	HAVANA	gene	95323525	95357202	-	level 2	protein_coding	Setdb1	MGI:1934229	2841.01	0.0277023	0.149275	0.185579	0.852775	0.93279	44.9968	59.0321	58.9508	57.7827	78.307	51.5177	58.5658	46.8507	48.6133	62.1065	70.5363	48.6338	53.0513	58.9963	51.7579	NO	NO
ENSMUSG00000015702	chr3	HAVANA	gene	95296096	95307176	-	level 2	protein_coding	Anxa9	MGI:1923711	36.6107	0.0561478	0.470943	0.119224	0.905098	0.956545	0.429804	2.10429	1.72249	1.8741	2.2706	2.13798	0.560531	1.57358	1.21272	1.36809	1.08301	1.28438	0.737579	0.56731	0.764798	NO	NO
ENSMUSG00000015709	chr7	HAVANA	gene	84246278	84410176	-	level 2	protein_coding	Arnt2	MGI:107188	186.248	-0.0232989	0.345557	-0.0674241	0.946244	0.974623	1.41308	5.12942	3.58265	3.02086	3.68912	4.44275	3.76851	3.10196	2.43196	2.44319	2.48052	1.96697	3.18816	1.87672	1.20691	NO	NO
ENSMUSG00000015711	chr3	HAVANA	gene	95253674	95282076	-	level 2	protein_coding	Prune1	MGI:1925152	404.021	-0.302249	0.267122	-1.1315	0.257845	0.512706	5.98135	16.5904	11.9741	11.2055	12.3985	9.42267	17.1711	7.1708	10.2245	16.8947	17.2671	11.825	9.53967	12.4008	16.2748	NO	NO
ENSMUSG00000015714	chr3	HAVANA	gene	95314791	95323599	+	level 2	protein_coding	Cers2	MGI:1924143	1274.35	-0.109398	0.180482	-0.606142	0.544421	0.750453	38.8838	68.6691	59.0886	69.7496	83.9184	53.517	68.6756	62.6246	57.9279	74.9259	82.3047	40.5974	45.1477	60.481	57.1659	NO	NO
ENSMUSG00000015721	chr7	HAVANA	gene	23385889	23441922	+	level 2	protein_coding	Nlrp5	MGI:1345193	1372.27	-3.04943	0.686437	-4.44241	8.89579e-06	0.000257452	12.484	1.50546	6.50119	6.23451	4.81408	15.9209	18.7672	18.0818	58.252	94.6308	40.4136	80.2873	39.4027	47.6585	125.34	DOWN	YES
ENSMUSG00000015733	chr6	HAVANA	gene	17636234	17666972	+	level 2	protein_coding	Capza2	MGI:106222	2638.83	0.44817	0.167892	2.66939	0.00759893	0.0514761	101.575	115.768	111.004	151.701	127.845	67.3518	100.26	76.5002	75.0225	106.476	110.834	69.7933	81.1648	94.7066	111.479	NO	NO
ENSMUSG00000015745	chr3	HAVANA	gene	95988429	95996001	-	level 2	protein_coding	Plekho1	MGI:1914470	85.7511	0.203507	0.350981	0.579823	0.562034	0.762488	5.32308	6.08827	8.02883	6.34214	5.38348	3.06901	2.93668	4.29777	7.92191	3.97578	6.2171	3.81596	4.76191	2.96644	2.85971	NO	NO
ENSMUSG00000015747	chr3	HAVANA	gene	95999832	96058466	-	level 2	protein_coding	Vps45	MGI:891965	1644.22	0.342549	0.190121	1.80174	0.0715859	0.237132	48.4611	72.4587	69.0321	87.3914	105.679	38.8906	60.4327	42.8969	44.1965	70.4397	80.7182	44.2505	56.616	59.2031	49.014	NO	NO
ENSMUSG00000015748	chr3	HAVANA	gene	95830124	95855885	-	level 2	protein_coding	Prpf3	MGI:1918017	1093.12	0.256917	0.14766	1.73993	0.0818712	0.258487	55.4596	51.3452	52.9396	49.7274	66.5976	42.9834	39.2334	43.5003	38.7322	39.9896	40.5583	40.6388	38.1306	36.4129	34.2312	NO	NO
ENSMUSG00000015749	chr3	HAVANA	gene	95929246	95947390	+	level 1	protein_coding	Anp32e	MGI:1913721	399.602	-0.220319	0.198366	-1.11067	0.266711	0.52168	9.59372	17.9874	12.3101	8.83603	8.98383	14.7502	17.2513	9.49933	10.4562	12.4956	11.6264	10.9124	14.0215	15.9095	12.0845	NO	NO
ENSMUSG00000015750	chr3	HAVANA	gene	95893969	95898288	+	level 2	protein_coding	Aph1a	MGI:2385110	179.397	-0.384408	0.28511	-1.34828	0.177569	0.414801	5.92438	10.3584	7.94064	13.0084	13.1268	8.4637	13.0004	9.3466	10.7695	13.6077	15.3482	11.5218	12.1714	11.4051	12.0157	NO	NO
ENSMUSG00000015755	chr10	HAVANA	gene	7905653	7956230	-	level 2	protein_coding	Tab2	MGI:1915902	913.391	-0.172358	0.191589	-0.899624	0.36832	0.618185	21.2103	23.0139	21.0277	19.9544	14.0063	17.6677	18.0639	28.394	24.8932	22.1163	14.0907	17.2001	20.6633	17.9823	20.0296	NO	NO
ENSMUSG00000015757	chr10	HAVANA	gene	7792891	7823135	+	level 2	protein_coding	Ppil4	MGI:1914668	3693.56	-0.0641364	0.158525	-0.404583	0.685784	0.843094	89.2909	116.695	92.8238	114.421	121.821	84.0282	129.748	104.01	84.8688	108.901	117.186	88.3274	99.1749	103.155	111.201	NO	NO
ENSMUSG00000015759	chr14	HAVANA	gene	46775567	46788411	-	level 2	protein_coding	Cnih1	MGI:1277202	2128.4	-0.462706	0.201495	-2.29636	0.0216551	0.106532	102.557	98.8218	107.465	124.098	93.7416	86.2273	142.713	97.6254	126.462	213.903	153.28	135.633	142.028	147.128	214.802	NO	NO
ENSMUSG00000015766	chr6	HAVANA	gene	137477245	137654876	-	level 2	protein_coding	Eps8	MGI:104684	191.273	0.756101	0.260247	2.90532	0.00366876	0.0304624	5.4364	4.33705	5.31703	6.35255	5.81766	4.686	3.60129	2.60623	4.12031	3.81492	3.7336	2.42298	2.31033	2.2733	2.66567	UP	YES
ENSMUSG00000015776	chr2	HAVANA	gene	26905262	26910677	-	level 2	protein_coding	Med22	MGI:98446	1456.79	0.297904	0.205645	1.44864	0.147439	0.370493	33.2488	63.1034	61.5398	79.7828	92.2779	31.1778	43.2483	30.7996	43.6732	56.3425	57.742	35.7019	45.5975	37.4396	41.7616	NO	NO
ENSMUSG00000015787	chr2	HAVANA	gene	26842503	26864979	-	level 2	protein_coding	Abo	MGI:2135738	192.539	-0.523911	0.237534	-2.20563	0.0274099	0.124486	6.49948	8.39552	6.70923	9.78394	9.94052	7.97784	9.40468	9.01326	11.1114	14.2369	13.7664	8.95665	10.5441	10.4571	10.0744	NO	NO
ENSMUSG00000015790	chr2	HAVANA	gene	26913381	26916530	-	level 2	protein_coding	Surf1	MGI:98443	479.91	-0.398695	0.186675	-2.13578	0.0326975	0.140516	36.1621	44.3079	39.4963	48.048	54.3487	44.1996	48.5556	42.5182	35.1062	66.1675	49.5134	50.5214	44.7166	54.9956	47.4348	NO	NO
ENSMUSG00000015804	chr5	HAVANA	gene	45520229	45529276	+	level 2	protein_coding	Med28	MGI:1914249	5268.75	-0.16661	0.16645	-1.00096	0.316846	0.573125	83.098	121.291	130.925	126.074	137.29	83.4124	131.708	87.5737	114.144	148.215	135.761	120.25	137.79	138.589	139.699	NO	NO
ENSMUSG00000015806	chr5	HAVANA	gene	45434021	45450236	-	level 2	protein_coding	Qdpr	MGI:97836	2503.57	-0.658034	0.171934	-3.82724	0.000129586	0.00236359	133.77	190.391	171.549	217.116	246.613	191.287	275.476	184.47	257.331	327.273	305.576	251.745	264.071	273.73	272.669	DOWN	YES
ENSMUSG00000015837	chr11	HAVANA	gene	50199366	50210827	-	level 2	protein_coding	Sqstm1	MGI:107931	1323.66	0.789273	0.196855	4.00942	6.08688e-05	0.00127355	47.8106	102.574	104.309	122.621	148.601	45.8871	50.9115	44.0686	49.0654	69.4213	69.5688	45.956	49.6688	52.3344	53.7596	UP	YES
ENSMUSG00000015839	chr2	HAVANA	gene	75675513	75704641	-	level 2	protein_coding	Nfe2l2	MGI:108420	587.264	-0.338823	0.23029	-1.47129	0.141214	0.360068	15.2116	27.5643	15.918	23.9716	21.9692	21.1918	32.8929	22.37	28.3813	20.516	29.5821	18.8824	23.2465	30.053	22.0477	NO	NO
ENSMUSG00000015846	chr2	HAVANA	gene	27676440	27762957	+	level 2	protein_coding	Rxra	MGI:98214	381.567	0.010131	0.23247	0.04358	0.965239	0.983441	6.27351	6.17371	9.96002	8.18198	9.21572	8.66366	6.10473	7.12265	6.54867	7.18035	6.74951	8.73874	8.47445	5.51679	5.84541	NO	NO
ENSMUSG00000015850	chr3	HAVANA	gene	95676201	95687917	-	level 2	protein_coding	Adamtsl4	MGI:2389008	48.4027	0.0290003	0.444174	0.0652903	0.947943	0.974898	1.01409	0.885078	1.96012	1.04848	1.73512	0.767851	1.5177	0.733298	0.50522	2.69266	1.1982	0.81152	0.931559	0.459265	1.0714	NO	NO
ENSMUSG00000015852	chr3	HAVANA	gene	87250758	87263738	-	level 2	protein_coding	Fcrls	MGI:1933397	49.4274	-0.0738654	0.512311	-0.144181	0.885358	0.948742	1.00228	2.02356	3.25137	1.57814	4.1045	0.808571	0.421582	2.35011	3.70979	3.47872	3.62313	1.13088	0.731093	0.144349	0.721677	NO	NO
ENSMUSG00000015869	chr11	HAVANA	gene	116470845	116494202	-	level 2	protein_coding	Prpsap1	MGI:1915013	1032.96	-0.854449	0.171155	-4.99225	5.96804e-07	2.50076e-05	38.357	39.1015	43.2997	45.5322	64.2549	64.4458	66.4761	60.8268	60.226	93.1898	81.7196	70.3241	70.8573	71.2565	81.9837	DOWN	YES
ENSMUSG00000015880	chr5	HAVANA	gene	45669919	45700546	+	level 2	protein_coding	Ncapg	MGI:1930197	2843.45	0.447546	0.184165	2.43014	0.015093	0.0837881	96.4051	111.945	102.685	132.409	123.999	83.2297	101.331	87.1685	73.474	88.3416	103.402	79.0637	76.6719	88.2845	99.4423	NO	NO
ENSMUSG00000015882	chr5	HAVANA	gene	45697181	45857615	-	level 1	protein_coding	Lcorl	MGI:2651932	743.894	0.363516	0.223465	1.62672	0.103796	0.299029	21.071	13.3323	17.2781	20.1604	13.7809	14.2953	15.6416	17.1632	11.7594	12.7138	13.0224	12.3277	11.7467	14.3026	17.3126	NO	NO
ENSMUSG00000015889	chr10	HAVANA	gene	93453411	93484875	+	level 2	protein_coding	Lta4h	MGI:96836	543.728	0.589764	0.199269	2.95963	0.00308005	0.0268152	24.8651	34.7496	33.981	37.0725	40.9339	23.6728	25.0487	18.9012	21.427	19.6699	32.3477	19.3602	26.716	19.1267	19.4311	NO	NO
ENSMUSG00000015890	chr10	HAVANA	gene	93523338	93540033	-	level 2	protein_coding	Amdhd1	MGI:1919011	31.46	1.04126	0.521142	1.99803	0.0457134	0.176352	1.01121	1.31855	1.5422	1.95825	2.04771	1.10433	0.938204	0.478948	0.770929	0.357926	0.890965	0.765933	0.885538	0.768583	0.464045	NO	NO
ENSMUSG00000015932	chr2	HAVANA	gene	143915320	143943324	+	level 2	protein_coding	Dstn	MGI:1929270	2504.68	0.474683	0.183892	2.58132	0.00984232	0.0617622	163.422	169.523	176.72	213.236	163.475	92.3764	157.829	104.563	131.114	170.365	166.509	113.098	140.559	143.705	163.682	NO	NO
ENSMUSG00000015937	chr13	HAVANA	gene	56073619	56136361	-	level 2	protein_coding	H2afy	MGI:1349392	3848.25	-0.354482	0.169954	-2.08575	0.0370009	0.152534	203.724	192.85	211.878	240.232	274.107	270.863	260.336	232.061	255.594	268.027	209.643	271.433	287.151	296.124	272.14	NO	NO
ENSMUSG00000015942	chr5	HAVANA	gene	134184019	134224355	+	level 1	protein_coding	Gtf2ird2	MGI:2149780	232.122	-0.190501	0.222101	-0.857724	0.391045	0.635788	3.4101	8.61022	7.89776	7.121	10.0675	8.89063	9.38114	10.2362	8.92983	8.25812	6.27949	5.00672	9.60471	7.83483	7.58839	NO	NO
ENSMUSG00000015943	chr3	HAVANA	gene	96196588	96219709	-	level 2	protein_coding	Bola1	MGI:1916418	756.095	-0.403825	0.169137	-2.38757	0.0169603	0.0906463	66.2073	64.8018	80.3686	79.533	98.9688	79.3214	77.1098	73.1185	86.2598	118.278	80.6737	104.298	115.034	85.7115	108.182	NO	NO
ENSMUSG00000015944	chr5	HAVANA	gene	134099711	134144343	+	level 2	protein_coding	Castor2	MGI:1933384	571.22	0.206717	0.203969	1.01347	0.310834	0.566922	6.08012	7.71995	9.10823	9.07156	10.3747	6.59126	7.34137	7.65155	7.2001	6.48689	8.16761	6.06922	7.30191	6.9967	4.58665	NO	NO
ENSMUSG00000015961	chr1	HAVANA	gene	177762962	177796511	-	level 2	protein_coding	Adss2	MGI:87948	3526.47	-0.617396	0.169004	-3.65314	0.000259055	0.0041209	98.6798	82.724	87.3098	98.7362	92.7037	95.955	144.173	105.73	119.08	172.505	129.611	141.373	127.526	135.669	191.857	DOWN	YES
ENSMUSG00000015962	chr1	HAVANA	gene	177729814	177753324	+	level 2	protein_coding	1700016C15Rik	MGI:1916678	18.2683	0.440305	0.736363	0.597945	0.549876	NA	1.99288	1.44323	0.886706	1.13843	0.711988	0.58204	0.871963	1.19564	0.147557	1.02793	1.30904	1.13267	1.27558	0.69933	1.61509	NO	NO
ENSMUSG00000015966	chr14	HAVANA	gene	29996135	30008896	-	level 2	protein_coding	Il17rb	MGI:1355292	172.893	-0.788273	0.270033	-2.91918	0.00350954	0.0294756	5.55431	6.17826	3.87702	6.0336	7.68705	7.77981	10.4449	5.11168	5.89621	15.4085	10.8293	8.68566	6.1154	10.6892	9.31865	DOWN	YES
ENSMUSG00000015968	chr14	HAVANA	gene	30039939	30491455	-	level 2	protein_coding	Cacna1d	MGI:88293	313.566	-0.405855	0.248751	-1.63157	0.10277	0.297572	1.57894	4.45278	4.88146	5.68469	3.02087	11.3539	9.63993	8.86822	5.95253	8.6707	7.74882	7.06848	8.11635	4.51507	6.48044	NO	NO
ENSMUSG00000015970	chr14	HAVANA	gene	30009023	30040527	+	level 2	protein_coding	Chdh	MGI:1860776	87.8746	-0.98988	0.37484	-2.6408	0.00827095	0.0545354	0.790234	0.777726	0.861212	2.51358	1.37953	1.77347	2.74899	0.840587	3.37234	3.57341	2.65878	2.40195	2.16936	1.77031	2.07696	NO	NO
ENSMUSG00000015971	chr14	HAVANA	gene	29978337	30006354	+	level 2	protein_coding	Actr8	MGI:1860775	1925.04	-0.150341	0.17802	-0.844519	0.39838	0.641841	53.4614	77.6484	86.1354	96.6542	137.108	68.4946	87.6416	63.738	70.9106	116.566	123.154	74.89	87.9175	89.5136	86.7025	NO	NO
ENSMUSG00000015980	chr7	HAVANA	gene	139212988	139242979	+	level 1	protein_coding	Lrrc27	MGI:1923862	525.519	-0.026185	0.207366	-0.126275	0.899515	0.954	18.0051	20.8103	20.8253	31.0175	31.2151	23.6245	29.1186	24.2048	20.8551	26.121	30.5338	20.0032	27.3301	22.0209	18.4093	NO	NO
ENSMUSG00000015994	chr8	HAVANA	gene	25998722	26015650	-	level 2	protein_coding	Fnta	MGI:104683	3256.67	-0.0122052	0.1739	-0.0701851	0.944046	0.973684	119.697	172.087	190.378	210.705	271.449	123.974	177.515	125.212	166.639	206.871	197.383	133.773	167.952	188.31	194.174	NO	NO
ENSMUSG00000016018	chr13	HAVANA	gene	112867418	112927398	-	level 2	protein_coding	Mtrex	MGI:1919448	3122.89	-0.431213	0.193651	-2.22675	0.025964	0.120124	59.636	105.535	74.5848	88.6937	99.7951	90.495	123.621	99.8933	94.7567	122.588	155.051	83.0229	97.7979	112.944	117.662	NO	NO
ENSMUSG00000016128	chr5	HAVANA	gene	151037510	151233836	-	level 2	protein_coding	Stard13	MGI:2385331	73.514	-0.300354	0.407011	-0.73795	0.460545	0.68889	1.55832	0.635495	0.650655	0.63049	0.768548	0.56654	1.32015	0.902698	1.04752	1.54638	1.38939	1.34562	1.77708	1.38541	2.4639	NO	NO
ENSMUSG00000016181	chr1	HAVANA	gene	193091104	193130272	-	level 2	protein_coding	Utp25	MGI:2138080	484.295	-0.958409	0.225558	-4.24906	2.14672e-05	0.00054414	5.3332	7.99682	6.74606	5.9323	8.19178	15.8613	11.7986	16.9992	10.3337	10.0733	8.16375	11.3414	13.8717	13.479	10.7461	DOWN	YES
ENSMUSG00000016200	chr1	HAVANA	gene	192891233	193035775	-	level 2	protein_coding	Syt14	MGI:2444490	493.122	-0.107108	0.175177	-0.611428	0.540917	0.747622	4.54641	5.14913	6.56452	4.32358	5.45814	5.45748	5.90744	5.44067	5.10823	5.14046	5.61329	5.46181	5.61888	4.89236	5.38461	NO	NO
ENSMUSG00000016239	chrX	HAVANA	gene	36328353	36362341	+	level 2	protein_coding	Lonrf3	MGI:1921615	989.682	-1.28755	0.198233	-6.49516	8.29456e-11	9.36135e-09	14.3667	13.8048	23.6432	15.5364	16.2857	29.6042	40.8327	34.393	40.2142	53.7867	34.7545	42.3816	46.8161	46.0271	56.8795	DOWN	YES
ENSMUSG00000016252	chr2	HAVANA	gene	174461072	174464105	-	level 2	protein_coding	Atp5e	MGI:1855697	4358.55	-0.564749	0.154741	-3.64964	0.000262608	0.00415603	605.277	786.571	768.445	578.796	694.626	986.232	940.483	923.636	1045.19	783.604	863.279	1105.01	1041.9	928.759	887.209	NO	NO
ENSMUSG00000016253	chr2	HAVANA	gene	174415804	174427502	+	level 2	protein_coding	Nelfcd	MGI:1926424	2979.28	0.12199	0.148495	0.821514	0.411354	0.652925	90.2329	159.591	136.075	163.208	257.596	121.677	128.47	104.304	115.384	146.781	163.908	95.3851	124.222	130.486	110.047	NO	NO
ENSMUSG00000016256	chr2	HAVANA	gene	174427493	174439039	-	level 2	protein_coding	Ctsz	MGI:1891190	328.004	-0.702332	0.299645	-2.34388	0.0190842	0.0983272	6.20265	19.3359	15.8386	22.704	36.2531	13.3145	20.2493	21.3188	20.2765	24.2632	39.0653	19.4882	18.8983	20.853	20.0505	NO	NO
ENSMUSG00000016257	chr2	HAVANA	gene	174465067	174473081	-	level 2	protein_coding	Prelid3b	MGI:1913640	1568.48	0.00972858	0.169738	0.0573153	0.954294	0.978144	92.701	98.9108	97.6782	113.483	104.158	73.5204	96.6939	86.5877	94.0164	111.246	106.292	86.2946	76.3725	94.27	108.573	NO	NO
ENSMUSG00000016262	chr1	HAVANA	gene	192844488	192855756	-	level 2	protein_coding	Sertad4	MGI:2443496	189.345	-0.451769	0.234374	-1.92756	0.0539102	0.195488	4.1475	5.70539	4.63741	5.67427	6.18156	4.71562	6.77696	4.9433	5.23948	7.97152	6.49182	5.09888	4.87779	4.23985	5.64148	NO	NO
ENSMUSG00000016308	chrX	HAVANA	gene	36873900	36884222	+	level 2	protein_coding	Ube2a	MGI:102959	3897.35	0.204356	0.147872	1.38197	0.16698	0.399542	270.605	220.173	242.241	304.615	226.447	167.784	233.908	203.115	240.095	273.609	242.37	213.234	226.281	263.192	232.88	NO	NO
ENSMUSG00000016319	chrX	HAVANA	gene	36795651	36798807	+	level 2	protein_coding	Slc25a5	MGI:1353496	726.038	0.235396	0.187885	1.25287	0.210252	0.455701	52.9281	58.1444	63.9634	79.5818	68.5073	33.8816	54.1469	40.8728	42.0838	76.6315	57.478	48.8027	58.5475	50.7771	61.6302	NO	NO
ENSMUSG00000016344	chr2	HAVANA	gene	181187247	181188771	+	level 2	protein_coding	Ppdpf	MGI:1913746	561.434	-0.0120793	0.192288	-0.0628186	0.949911	0.97581	44.0676	56.8714	73.0375	69.4861	92.9973	61.2444	62.4623	53.2125	57.5097	70.0698	69.3815	61.9072	67.9076	68.0654	50.7161	NO	NO
ENSMUSG00000016346	chr2	HAVANA	gene	181075579	181135300	-	level 2	protein_coding	Kcnq2	MGI:1309503	115.625	0.805129	0.381262	2.11175	0.0347082	0.146508	1.42802	1.97038	2.86489	2.77051	5.10924	1.37299	2.49973	0.861245	1.7835	1.45207	1.20948	0.573492	1.77486	0.3823	0.980733	NO	NO
ENSMUSG00000016356	chr2	HAVANA	gene	180986535	181018363	+	level 1	protein_coding	Col20a1	MGI:1920618	274.97	-0.153655	0.292603	-0.525131	0.599492	0.788894	3.16628	6.66475	5.11838	3.58155	6.98836	7.82736	4.683	5.01799	4.62778	3.36628	4.56089	3.48358	6.06675	5.34178	2.66994	NO	NO
ENSMUSG00000016382	chrX	HAVANA	gene	75785654	75875182	-	level 2	protein_coding	Pls3	MGI:104807	64.6522	-0.0316745	0.473237	-0.0669316	0.946636	0.974743	2.82842	1.50756	1.10838	1.32049	1.70627	1.70875	1.26911	0.971035	2.21242	2.90337	3.55278	1.03807	3.54142	2.08121	2.03656	NO	NO
ENSMUSG00000016386	chr2	HAVANA	gene	106693269	106868356	+	level 2	protein_coding	Mpped2	MGI:1924265	625.118	-0.925741	0.178792	-5.17777	2.24559e-07	1.0783e-05	14.2336	14.4348	15.5142	13.9085	18.5328	22.0272	31.5506	28.9556	22.718	26.4548	23.0822	27.0848	22.1506	28.4018	25.0209	DOWN	YES
ENSMUSG00000016409	chrX	HAVANA	gene	37126795	37150746	+	level 2	protein_coding	Nkap	MGI:1914300	1536.2	-0.243484	0.148467	-1.63999	0.101007	0.294084	26.5696	30.1623	35.0751	34.9867	30.7928	34.1067	38.2487	36.343	38.0409	36.3081	35.7132	35.5843	39.465	34.5938	39.4849	NO	NO
ENSMUSG00000016427	chrX	HAVANA	gene	37187588	37191163	-	level 2	protein_coding	Ndufa1	MGI:1929511	22848.7	0.11573	0.145145	0.797341	0.425253	0.662995	4712.52	5582.14	5976.57	4925.45	4991.62	4529.66	5143.13	5574.75	4968.73	3855.01	4965.3	4605.05	5528.7	5331.45	5081.07	NO	NO
ENSMUSG00000016477	chr13	HAVANA	gene	29906575	29986063	-	level 2	protein_coding	E2f3	MGI:1096340	459.512	1.55058	0.220367	7.03636	1.97333e-12	2.90588e-10	16.5735	13.5115	14.8304	19.5018	13.0393	5.03387	3.89979	4.60685	3.34158	5.89528	3.89746	7.10197	4.88842	4.61524	3.47432	UP	YES
ENSMUSG00000016481	chr1	HAVANA	gene	195097382	195131586	-	level 2	protein_coding	Cr1l	MGI:88513	296.837	0.158444	0.238332	0.664804	0.506176	0.721668	12.9471	15.9092	15.7269	23.5014	18.5717	7.62868	17.4695	9.84178	11.5026	20.2323	18.1603	15.0933	14.2681	15.6189	23.2947	NO	NO
ENSMUSG00000016487	chr6	HAVANA	gene	146888487	147032025	+	level 2	protein_coding	Ppfibp1	MGI:1914783	880.288	0.596809	0.184833	3.22892	0.0012426	0.0138323	21.2028	27.2083	23.8607	29.6543	25.9617	12.773	19.0805	13.6373	16.0805	18.4865	19.0092	13.5433	15.681	12.7949	18.2321	NO	NO
ENSMUSG00000016494	chr1	HAVANA	gene	194938819	194961279	+	level 2	protein_coding	Cd34	MGI:88329	39.46	0.737528	0.558496	1.32056	0.186648	0.426159	2.36777	1.64829	1.37037	1.81196	0.274152	1.58142	1.55193	0.61942	0.430211	2.77328	1.56549	0.720927	1.93657	0.597728	0.539953	NO	NO
ENSMUSG00000016495	chr19	HAVANA	gene	29348599	29367390	-	level 2	protein_coding	Plgrkt	MGI:1915009	123.049	-0.690358	0.289924	-2.38117	0.0172579	0.0917615	4.77965	9.13642	12.2643	9.08202	11.3052	13.3476	11.2627	13.7576	12.4803	13.3223	15.3812	11.1153	10.7103	14.7424	12.6966	NO	NO
ENSMUSG00000016496	chr19	HAVANA	gene	29367455	29388095	+	level 2	protein_coding	Cd274	MGI:1926446	86.7126	0.674627	0.465384	1.44961	0.147167	0.369878	1.88458	2.13437	2.46092	3.33561	2.54934	2.87851	4.08354	2.44525	0.488003	1.79582	4.44934	1.36348	1.63328	2.49443	1.39131	NO	NO
ENSMUSG00000016503	chr5	HAVANA	gene	146948657	146955614	+	level 2	protein_coding	Gtf3a	MGI:1913846	384.033	0.274391	0.269417	1.01846	0.308458	0.565064	95.0484	117.18	133.406	154.126	189.557	83.9711	101.495	72.9555	120.577	137.803	150.093	105.102	100.243	113.111	118.251	NO	NO
ENSMUSG00000016510	chr5	HAVANA	gene	146951573	146963800	-	level 2	protein_coding	Mtif3	MGI:1923616	615.088	-0.354537	0.172933	-2.05014	0.0403512	0.161509	15.4556	29.5917	28.8999	30.3634	38.2269	27.5168	34.3299	25.6811	39.9184	42.7538	40.6668	32.9576	37.9175	34.561	33.4508	NO	NO
ENSMUSG00000016520	chr5	HAVANA	gene	147016655	147076586	-	level 2	protein_coding	Lnx2	MGI:2155959	304.815	-0.724427	0.281978	-2.56909	0.0101966	0.063419	2.86149	4.91245	4.69197	4.25037	6.83236	5.11109	4.7925	3.92038	6.94078	8.81373	10.1405	6.77723	7.09264	5.38934	8.80039	NO	NO
ENSMUSG00000016526	chr1	HAVANA	gene	131127455	131138340	-	level 2	protein_coding	Dyrk3	MGI:1330300	305.369	0.203132	0.225484	0.90087	0.367657	0.617655	7.93817	8.88023	13.5931	10.8688	14.5841	6.44462	6.48343	7.69674	11.3247	9.20357	10.2514	8.00443	8.32471	5.7706	8.27544	NO	NO
ENSMUSG00000016528	chr1	HAVANA	gene	131053700	131097826	-	level 2	protein_coding	Mapkapk2	MGI:109298	328.587	-0.188885	0.261569	-0.722124	0.470218	0.69641	8.49293	10.0793	12.0125	10.3443	16.4813	11.8953	9.13724	15.3918	10.6924	7.60645	7.27785	11.5963	9.82415	7.96399	8.81546	NO	NO
ENSMUSG00000016534	chrX	HAVANA	gene	38401357	38456454	-	level 2	protein_coding	Lamp2	MGI:96748	1967.94	0.00577368	0.18214	0.0316991	0.974712	0.987679	54.007	79.2495	60.9357	80.8963	69.0761	66.1177	75.9047	73.3138	58.2395	65.9678	87.8215	43.9899	58.0096	62.975	60.9006	NO	NO
ENSMUSG00000016541	chr15	HAVANA	gene	85336245	85463212	+	level 2	protein_coding	Atxn10	MGI:1859293	2502.9	0.119097	0.159657	0.745956	0.455694	0.685203	109.545	160.823	126.472	144.133	175.377	86.2374	122.076	110.306	111.1	125.714	130.189	98.8013	102.267	130.713	113.648	NO	NO
ENSMUSG00000016552	chr15	HAVANA	gene	77940522	77956722	-	level 2	protein_coding	Foxred2	MGI:106315	344.074	0.104592	0.239194	0.437269	0.661916	0.830389	7.84219	11.6531	8.96527	9.26338	11.9465	11.1449	9.9964	9.75025	7.48397	8.30131	6.11525	7.37735	6.17747	7.57154	8.4946	NO	NO
ENSMUSG00000016554	chr15	HAVANA	gene	77958998	77970813	-	level 2	protein_coding	Eif3d	MGI:1933181	2169.56	-0.374169	0.167041	-2.23997	0.0250926	0.117642	122.203	164.358	162.414	178.759	205.651	135.826	160.027	123.854	190.462	224.632	208.228	168.826	175.723	177.034	163.188	NO	NO
ENSMUSG00000016559	chr11	HAVANA	gene	116021912	116027962	-	level 2	protein_coding	H3f3b	MGI:1101768	36810	1.02868	0.13738	7.48785	7.00091e-14	1.30419e-11	2113.54	2555.06	2591.29	3079.42	2300.73	1141.56	1477.07	1176.08	1252.55	1284.95	1245.26	1063.37	1266.58	1279.59	1224.83	UP	YES
ENSMUSG00000016619	chr15	HAVANA	gene	84923411	84942963	+	level 2	protein_coding	Nup50	MGI:1351502	1301.81	-0.0580989	0.174392	-0.333152	0.73902	0.873805	21.7999	29.8291	25.3027	32.1171	36.7887	17.7606	25.2678	22.4114	27.7011	33.0462	30.7036	20.744	24.2722	26.1761	27.033	NO	NO
ENSMUSG00000016624	chr15	HAVANA	gene	84785381	84856049	-	level 2	protein_coding	Phf21b	MGI:2443812	57.5189	-0.0711297	0.427233	-0.166489	0.867772	0.940654	1.60775	0.448522	1.42275	0.922006	0.832825	1.59642	0.460668	1.49697	1.53396	1.94723	0.849001	0.649392	1.12721	0.376339	0.826085	NO	NO
ENSMUSG00000016637	chr15	HAVANA	gene	78159463	78174107	-	level 2	protein_coding	Ift27	MGI:1914292	1458.05	-1.78848	0.249752	-7.16103	8.00728e-13	1.26335e-10	46.6493	45.0353	55.9334	64.6425	58.4717	91.5836	126.793	93.4311	176.105	279.246	186.729	160	201.768	164.929	230.902	DOWN	YES
ENSMUSG00000016664	chr15	HAVANA	gene	83375607	83464606	-	level 2	protein_coding	Pacsin2	MGI:1345153	2442.24	0.0390307	0.179762	0.217124	0.828112	0.922896	54.3671	66.5688	69.0081	82.5218	111.558	45.9686	59.7719	52.626	63.6748	79.4925	86.1253	54.1674	47.9808	56.1357	69.7907	NO	NO
ENSMUSG00000016757	chr15	HAVANA	gene	83575090	83595157	-	level 2	protein_coding	Ttll12	MGI:3039573	842.165	-0.0667749	0.165024	-0.404638	0.685743	0.843094	15.7889	22.9349	20.2915	24.3212	27.8321	22.3372	19.9792	19.1889	20.5722	24.2027	27.7884	15.2811	25.5845	18.332	21.9607	NO	NO
ENSMUSG00000016763	chr15	HAVANA	gene	83604999	83725021	-	level 2	protein_coding	Scube1	MGI:1890616	178.104	-0.415577	0.271305	-1.53177	0.125579	0.335477	2.14543	5.6025	2.42678	4.60005	5.36595	3.342	5.71411	2.42945	2.32701	5.06474	6.78482	6.76687	5.55046	6.07078	5.64605	NO	NO
ENSMUSG00000016831	chr14	HAVANA	gene	52279146	52296401	+	level 1	protein_coding	Tox4	MGI:1915389	1437.87	0.0559659	0.210474	0.265904	0.790313	0.903232	23.6002	29.9355	29.205	39.8551	44.7169	21.3234	34.8125	25.082	25.6879	41.6383	43.1484	28.3729	29.8517	31.3499	33.4237	NO	NO
ENSMUSG00000016833	chr5	HAVANA	gene	100798627	100804471	+	level 2	protein_coding	Mrps18c	MGI:1915985	2311.76	0.0110541	0.135218	0.0817502	0.934845	0.969846	543.75	557.631	513.509	532.912	549.957	366.381	475.459	450.276	489.199	598.723	478.417	525.184	542.312	532.363	504.057	NO	NO
ENSMUSG00000016918	chr1	HAVANA	gene	12692277	12861192	+	level 2	protein_coding	Sulf1	MGI:2138563	143.458	-0.386316	0.300999	-1.28345	0.199336	0.442771	2.35546	2.86735	1.39144	2.24553	2.71428	1.94675	2.94258	1.50514	2.20306	2.90223	3.73151	2.21701	2.75532	1.65899	3.21405	NO	NO
ENSMUSG00000016921	chr2	HAVANA	gene	162931528	162937121	+	level 2	protein_coding	Srsf6	MGI:1915246	4615.78	-0.448934	0.162011	-2.77101	0.00558828	0.0413822	107.419	127.924	104.43	104.174	129.621	149.43	154.104	159.283	135.794	124.305	130.791	130.172	137.78	157.128	144.956	NO	NO
ENSMUSG00000016933	chr2	HAVANA	gene	160731300	160775760	+	level 2	protein_coding	Plcg1	MGI:97615	1304.01	-0.0510702	0.190804	-0.267658	0.788962	0.902972	23.1795	27.9067	32.8417	31.1937	45.4674	29.7052	32.8184	25.9153	16.8286	26.1262	19.5298	27.5917	17.7039	31.044	17.8106	NO	NO
ENSMUSG00000016940	chr11	HAVANA	gene	115420128	115431274	+	level 2	protein_coding	Kctd2	MGI:1917632	690.938	-0.241852	0.222827	-1.08538	0.277754	0.534224	30.4122	33.356	45.2691	27.6238	57.6788	34.4922	27.1886	39.3307	35.9572	29.8321	27.7054	49.2617	40.8336	33.2951	32.8088	NO	NO
ENSMUSG00000016946	chr17	HAVANA	gene	24047734	24073485	-	level 2	protein_coding	Kctd5	MGI:1916509	1792.59	0.253169	0.200543	1.26241	0.2068	0.451821	51.9273	77.0717	82.1693	100.841	128.752	41.2051	70.8922	54.1732	61.57	78.6261	85.5443	49.3732	59.0243	73.4949	74.8795	NO	NO
ENSMUSG00000016984	chr11	HAVANA	gene	17938756	17953875	-	level 2	protein_coding	Etaa1	MGI:1915395	1220.26	0.273019	0.217765	1.25373	0.209939	0.455399	26.2341	24.194	30.5967	36.0091	33.5477	25.4171	30.2429	29.4215	23.2621	21.3947	17.1639	24.5869	28.0159	28.7693	31.0852	NO	NO
ENSMUSG00000017004	chr2	HAVANA	gene	164332740	164334396	+	level 2	protein_coding	Svs5	MGI:98453	21.1145	0.281128	0.576388	0.48774	0.625734	NA	2.31018	3.63612	3.17372	3.04449	1.11187	1.76536	2.80588	3.30857	2.32287	2.96711	3.34559	1.14886	3.18057	4.46631	2.36727	NO	NO
ENSMUSG00000017009	chr2	HAVANA	gene	164424247	164443887	-	level 2	protein_coding	Sdc4	MGI:1349164	59.1864	-0.258401	0.421667	-0.612808	0.540003	0.746894	1.74665	2.8776	1.60431	1.63506	1.62712	2.64983	1.71089	1.86589	2.04003	1.76676	3.46511	1.91612	2.97034	3.66834	1.52753	NO	NO
ENSMUSG00000017057	chrX	HAVANA	gene	36112110	36171259	+	level 2	protein_coding	Il13ra1	MGI:105052	139.987	0.828879	0.286692	2.89118	0.00383796	0.031365	2.92308	3.84508	4.22426	6.20628	4.61071	2.88193	4.19164	1.57521	2.37051	2.65733	5.14448	2.23116	3.50651	3.15886	3.02439	UP	YES
ENSMUSG00000017119	chr11	HAVANA	gene	101552149	101581951	+	level 1	protein_coding	Nbr1	MGI:108498	1180.36	-0.011252	0.168686	-0.066704	0.946817	0.974743	21.542	29.8836	23.4399	31.9262	37.4522	26.1433	32.7174	24.6895	21.6781	29.8535	33.5656	18.5143	26.0222	26.7207	28.9252	NO	NO
ENSMUSG00000017132	chr11	HAVANA	gene	118132019	118248592	-	level 2	protein_coding	Cyth1	MGI:1334257	992.256	0.535658	0.170012	3.1507	0.00162878	0.0167448	26.1003	35.0663	38.0653	47.2319	60.0168	24.1555	26.3943	21.4955	25.5152	29.588	31.37	19.3029	22.5706	20.9465	27.0107	NO	NO
ENSMUSG00000017146	chr11	HAVANA	gene	101488764	101551955	-	level 2	protein_coding	Brca1	MGI:104537	1742.07	0.358594	0.184303	1.94567	0.0516943	0.190173	27.3063	29.7381	30.3375	37.7947	38.6867	25.3073	21.7041	28.4874	22.0306	23.8049	28.4984	22.8371	22.2084	24.6794	25.1664	NO	NO
ENSMUSG00000017176	chr11	HAVANA	gene	100422321	100441808	-	level 2	protein_coding	Nt5c3b	MGI:1915356	37.8943	-0.134567	0.474837	-0.283396	0.776873	0.89729	1.34506	1.88248	1.69134	2.70565	3.70466	3.0142	2.25363	1.8868	2.21831	2.70798	2.22544	1.479	2.84498	3.48457	3.02427	NO	NO
ENSMUSG00000017188	chr11	HAVANA	gene	101277968	101279114	-	level 2	protein_coding	Coa3	MGI:1098757	802.242	-0.301001	0.200146	-1.50391	0.132604	0.346566	59.9619	71.239	77.186	85.8362	87.3106	60.1027	79.8047	68.3543	87.3839	100.094	96.8382	88.7324	95.1876	97.3589	104.699	NO	NO
ENSMUSG00000017195	chr11	HAVANA	gene	98551097	98558665	+	level 2	protein_coding	Zpbp2	MGI:1916626	109.022	-0.125474	0.350505	-0.357981	0.720358	0.863424	3.00427	10.6563	10.3082	6.84923	8.83343	5.98227	8.21225	5.9432	7.51061	6.35024	8.80887	6.60076	8.57718	4.24743	5.90085	NO	NO
ENSMUSG00000017210	chr11	HAVANA	gene	98704591	98729435	-	level 2	protein_coding	Med24	MGI:1344385	2002.89	-0.254371	0.179464	-1.41739	0.156368	0.384322	31.4542	61.3404	54.7306	59.6781	86.5217	48.5098	58.7177	54.8199	47.6729	58.6219	69.6826	49.2994	50.3623	57.7805	52.9942	NO	NO
ENSMUSG00000017221	chr11	HAVANA	gene	98682554	98695979	+	level 2	protein_coding	Psmd3	MGI:98858	1716.07	-0.571014	0.22312	-2.55922	0.0104906	0.0648304	38.2188	59.3526	70.0396	85.4444	104.076	63.9573	66.4922	57.5012	82.095	123.483	101.503	92.462	83.6717	81.3385	100.682	NO	NO
ENSMUSG00000017264	chr4	HAVANA	gene	148558429	148582401	+	level 2	protein_coding	Exosc10	MGI:1355322	1814.53	-0.232518	0.152419	-1.52551	0.127131	0.338505	47.9649	82.274	74.305	73.8213	111.002	74.8769	77.6298	86.7531	74.5045	85.4885	88.0092	63.6359	73.7344	81.7509	77.4301	NO	NO
ENSMUSG00000017286	chr11	HAVANA	gene	76120987	76243725	-	level 1	protein_coding	Glod4	MGI:1914451	1354.02	0.375682	0.185031	2.03038	0.0423179	0.167431	73.2948	90.7266	109.062	129.001	128.297	52.3184	89.8553	56.3449	68.0869	110.583	97.3267	70.0144	95.6368	89.2601	81.1141	NO	NO
ENSMUSG00000017288	chr11	HAVANA	gene	76046226	76179647	-	level 2	protein_coding	Vps53	MGI:1915549	1544	-0.0751342	0.180939	-0.415246	0.677962	0.838968	36.0313	49.8919	66.9987	63.5685	92.4211	48.0283	64.204	51.3051	57.0585	70.0454	82.054	53.8988	61.7522	63.7284	62.0548	NO	NO
ENSMUSG00000017291	chr11	HAVANA	gene	77529162	77607815	-	level 2	protein_coding	Taok1	MGI:1914490	2124.92	0.192008	0.18345	1.04665	0.295261	0.552729	21.8512	18.2067	17.1291	17.7394	12.5795	15.4392	18.4787	20.7146	13.9847	14.2944	13.8686	15.4377	15.5909	15.7363	16.4054	NO	NO
ENSMUSG00000017299	chr2	HAVANA	gene	164745983	164768607	+	level 1	protein_coding	Dnttip1	MGI:1923483	1710.63	-0.27074	0.177229	-1.52763	0.126605	0.3374	87.7512	119.007	146.137	140.965	206.72	124.743	189.567	134.157	137.768	148.644	107.761	137.663	177.271	182.645	157.726	NO	NO
ENSMUSG00000017307	chr2	HAVANA	gene	164792765	164804882	-	level 2	protein_coding	Acot8	MGI:2158201	279.878	-0.0910039	0.227656	-0.399743	0.689346	0.845121	32.8173	33.207	30.118	31.0941	49.6162	30.3367	33.8917	26.6476	37.6382	36.9629	38.9566	31.2991	44.9945	39.8718	29.2855	NO	NO
ENSMUSG00000017344	chr11	HAVANA	gene	78499091	78502324	+	level 2	protein_coding	Vtn	MGI:98940	24.3156	0.063768	0.562147	0.113437	0.909684	NA	1.81094	1.63496	1.49331	0.779113	1.44367	1.51968	1.99909	0.642854	0.963824	1.51587	2.45003	1.49676	1.64854	1.24299	1.00485	NO	NO
ENSMUSG00000017376	chr11	HAVANA	gene	78567168	78697373	-	level 2	protein_coding	Nlk	MGI:1201387	465.603	-0.0371182	0.199416	-0.186135	0.852339	0.932555	13.3585	11.5814	11.2967	6.56387	6.61694	10.3236	9.40742	11.4988	8.54435	8.30135	8.79566	10.0517	12.245	9.28651	12.1584	NO	NO
ENSMUSG00000017386	chr11	HAVANA	gene	78158499	78165589	-	level 2	protein_coding	Traf4	MGI:1202880	508.867	-0.144073	0.267547	-0.538496	0.590235	0.782762	9.84794	11.8311	15.141	21.4479	53.795	22.027	22.377	15.6406	12.9643	15.6197	9.97711	17.1187	23.0312	20.9468	18.4745	NO	NO
ENSMUSG00000017390	chr11	HAVANA	gene	78322968	78327781	+	level 2	protein_coding	Aldoc	MGI:101863	82.4169	-0.0319349	0.361114	-0.0884344	0.929531	0.967637	5.40866	2.65913	2.75274	3.89115	1.74489	3.55561	2.97932	3.22191	2.23123	6.09476	3.75609	2.51706	3.29846	3.43245	2.98443	NO	NO
ENSMUSG00000017404	chr11	HAVANA	gene	98026710	98030492	+	level 2	protein_coding	Rpl19	MGI:98020	8067.99	-0.0750085	0.156654	-0.478817	0.632069	0.810298	1224.63	1581.52	1495.57	1228.77	1311.46	1346.18	1426.83	1301.1	1711.62	1174.32	1186.08	1375.17	1511.77	1355.28	1092.65	NO	NO
ENSMUSG00000017405	chr11	HAVANA	gene	78166106	78176675	-	level 2	protein_coding	Nek8	MGI:1890646	117.23	-0.730589	0.289378	-2.52469	0.01158	0.0697963	4.94204	3.49573	4.70671	1.90443	5.05933	5.08219	5.93913	5.33828	5.19801	6.56569	5.54126	6.69765	6.9744	4.68894	6.77445	NO	NO
ENSMUSG00000017412	chr2	HAVANA	gene	52428320	52676831	-	level 2	protein_coding	Cacnb4	MGI:103301	151.743	-0.0663054	0.300025	-0.220999	0.825093	0.921525	2.53994	2.79937	3.35203	3.08611	1.16641	3.91766	2.62515	5.20766	3.70476	2.38255	3.74602	3.07743	1.7156	5.14705	2.71156	NO	NO
ENSMUSG00000017418	chr2	HAVANA	gene	15049395	15082456	+	level 2	protein_coding	Arl5b	MGI:1923119	300.36	0.16554	0.232375	0.712381	0.476229	0.701281	5.17291	5.76688	4.83582	4.45703	4.59907	2.8687	3.53857	3.7724	3.13551	5.35205	4.15168	3.3217	3.82465	4.06764	5.43361	NO	NO
ENSMUSG00000017421	chr11	HAVANA	gene	80383279	80405733	+	level 2	protein_coding	Zfp207	MGI:1340045	3280.16	-0.0716451	0.153538	-0.466627	0.640767	0.816106	99.1738	129.872	112.265	132.712	166.594	101.765	146.383	109.38	99.0432	146.507	157.402	96.4545	114.87	149.422	138.978	NO	NO
ENSMUSG00000017428	chr11	HAVANA	gene	80428615	80473248	+	level 2	protein_coding	Psmd11	MGI:1916327	1925.62	-0.100127	0.182221	-0.549479	0.582676	0.777204	84.7507	110.793	93.4027	111.983	130.832	69.2942	71.0136	72.9724	72.1403	151.551	123.716	89.0773	96.3183	83.9978	111.038	NO	NO
ENSMUSG00000017453	chr11	HAVANA	gene	77880615	77894096	-	level 2	protein_coding	Pipox	MGI:1197006	17.6228	-0.450889	1.00374	-0.449211	0.65328	NA	0.320575	0.530328	0.335529	0.12709	0.538617	0.226899	0.794114	0	1.20103	1.45955	0.80792	0.109321	1.55516	0	0.298101	NO	NO
ENSMUSG00000017466	chr11	HAVANA	gene	118301069	118355740	-	level 2	protein_coding	Timp2	MGI:98753	83.4804	0.731661	0.418868	1.74676	0.0806797	0.256321	2.14992	1.62967	1.99181	3.4403	6.7354	2.95688	2.05724	1.78191	0.899592	1.95546	1.02202	0.795533	1.65838	1.93111	1.06859	NO	NO
ENSMUSG00000017478	chr8	HAVANA	gene	122376609	122417360	+	level 2	protein_coding	Zc3h18	MGI:1923264	1238.44	-0.194376	0.157765	-1.23206	0.217927	0.464272	21.1473	32.0664	31.4457	31.211	37.6822	35.5832	27.168	34.0566	34.5947	31.607	38.1454	27.1114	30.5288	28.9328	31.3388	NO	NO
ENSMUSG00000017485	chr14	HAVANA	gene	16365179	16435462	+	level 1	protein_coding	Top2b	MGI:98791	914.163	0.120518	0.206691	0.583084	0.559837	0.760984	10.3031	8.41923	9.52621	9.5311	8.63119	12.0287	13.0115	13.8372	7.7766	7.48578	7.02897	8.99503	11.7206	11.3685	10.7944	NO	NO
ENSMUSG00000017493	chr11	HAVANA	gene	99041244	99054392	+	level 1	protein_coding	Igfbp4	MGI:96439	107.744	0.083728	0.377466	0.221816	0.824457	0.921413	2.78986	2.02775	2.53772	2.61752	3.25149	2.10391	1.99573	1.59096	3.94437	2.58961	1.99352	2.10869	1.69973	3.2013	1.15247	NO	NO
ENSMUSG00000017499	chr11	HAVANA	gene	98907801	98923940	+	level 2	protein_coding	Cdc6	MGI:1345150	210.752	-0.334697	0.268101	-1.2484	0.211885	0.457407	5.80279	3.50516	4.95209	5.34074	6.97487	3.74346	3.54403	3.2035	5.77891	5.85199	5.19023	5.11092	6.11787	4.33512	4.56365	NO	NO
ENSMUSG00000017548	chr11	HAVANA	gene	79993106	80034123	+	level 2	protein_coding	Suz12	MGI:1261758	862.786	-0.0126707	0.202639	-0.0625288	0.950142	0.97581	25.1661	20.0115	21.051	17.5014	12.6802	19.4505	19.2818	24.9279	22.3399	16.9187	14.0389	20.5133	18.7234	18.0487	20.3658	NO	NO
ENSMUSG00000017550	chr11	HAVANA	gene	80089400	80135794	+	level 2	protein_coding	Atad5	MGI:2442925	598.46	0.535809	0.213054	2.51489	0.0119069	0.0710924	8.67032	10.2723	10.2757	8.33055	7.72135	7.13211	8.59275	8.07285	4.94895	6.21614	6.4922	5.02942	5.97811	6.39172	8.0574	NO	NO
ENSMUSG00000017561	chr11	HAVANA	gene	80046493	80080991	-	level 2	protein_coding	Crlf3	MGI:1860086	1202.51	0.488484	0.195294	2.50127	0.0123747	0.0727476	46.6333	55.0656	53.8843	77.0463	84.0149	35.1028	47.7598	36.2311	32.134	52.0846	61.6255	33.6523	34.5933	42.6622	50.9055	NO	NO
ENSMUSG00000017615	chr11	HAVANA	gene	78522850	78536332	-	level 2	protein_coding	Tnfaip1	MGI:104961	931.836	-0.192169	0.182876	-1.05082	0.293344	0.550647	18.2769	21.6221	16.7364	30.7148	35.1014	18.0749	22.9272	16.6514	19.3236	28.1636	28.0444	23.8784	27.5728	22.9507	23.629	NO	NO
ENSMUSG00000017631	chr11	HAVANA	gene	76416734	76623558	-	level 1	protein_coding	Abr	MGI:107771	959.508	0.252418	0.166889	1.51249	0.130409	0.343156	20.6604	25.0792	21.9995	24.5809	28.3033	16.4177	19.0614	18.6697	17.5936	18.5871	17.612	15.0408	16.6822	17.4754	11.9377	NO	NO
ENSMUSG00000017639	chr11	HAVANA	gene	79591212	79698023	+	level 2	protein_coding	Rab11fip4	MGI:2442920	1422.94	-1.52209	0.176798	-8.60921	7.35678e-18	2.84376e-15	6.96598	7.70791	8.93182	9.99292	11.2574	20.8779	20.5055	21.2145	19.0526	28.2009	25.0219	27.028	24.9433	23.6338	26.035	DOWN	YES
ENSMUSG00000017664	chr2	HAVANA	gene	165276554	165287869	-	level 1	protein_coding	Slc35c2	MGI:2385166	1610.3	-0.172487	0.219085	-0.787305	0.431103	0.667373	42.8015	81.1576	81.4767	103.221	133.345	56.6759	72.8582	51.5867	66.5927	115.287	119.27	73.2401	83.3427	79.0977	88.2982	NO	NO
ENSMUSG00000017667	chr2	HAVANA	gene	165374264	165388259	-	level 2	protein_coding	Zfp334	MGI:2388656	376.134	0.163171	0.215847	0.755955	0.449676	0.680589	3.23943	5.07015	5.04018	4.56602	5.17442	3.64644	6.04682	3.66551	3.24618	3.97886	5.81834	3.61089	4.4174	4.29772	4.83732	NO	NO
ENSMUSG00000017670	chr2	HAVANA	gene	165288031	165326479	-	level 2	protein_coding	Elmo2	MGI:2153045	1114.48	-0.0275757	0.215787	-0.127791	0.898314	0.953376	15.3531	35.9755	29.3691	36.6658	52.9537	18.1053	30.4084	27.1077	22.7301	35.0625	45.324	23.8015	30.1289	33.0781	30.7597	NO	NO
ENSMUSG00000017677	chr11	HAVANA	gene	79239372	79254671	-	level 2	protein_coding	Wsb1	MGI:1926139	2487.17	0.291323	0.214284	1.35952	0.173982	0.409329	99.331	115.986	115.109	112.813	101.795	100.062	128.565	133.992	89.8702	71.2655	71.4886	67.3637	91.398	108.295	98.4717	NO	NO
ENSMUSG00000017679	chr2	HAVANA	gene	163602314	163619013	+	level 2	protein_coding	Ttpal	MGI:1923330	646.706	0.537541	0.217305	2.47367	0.0133735	0.0769274	14.9148	20.1736	21.266	31.6863	28.4779	12.2563	19.8808	4.05246	12.4388	18.7238	23.9279	10.0445	2.98207	14.744	14.0285	NO	NO
ENSMUSG00000017686	chr11	HAVANA	gene	80209019	80267907	+	level 2	protein_coding	Rhot1	MGI:1926078	1398.01	-0.541175	0.191376	-2.8278	0.00468687	0.0362705	26.8959	47.9692	29.4894	47.8551	43.5029	33.8205	41.1054	36.8122	44.6985	61.315	60.4959	31.9867	40.2142	41.1889	46.0378	NO	NO
ENSMUSG00000017692	chr11	HAVANA	gene	80300912	80355955	+	level 2	protein_coding	Rhbdl3	MGI:2179276	190.076	0.905851	0.302309	2.99644	0.00273154	0.0244699	5.35412	5.72416	9.61915	6.91742	13.2138	3.95169	4.54731	4.2969	5.85694	4.64957	3.20584	2.3889	4.56097	2.84899	1.82882	UP	YES
ENSMUSG00000017697	chr2	HAVANA	gene	163726584	163750239	-	level 2	protein_coding	Ada	MGI:87916	40.5742	1.20596	0.509875	2.36521	0.01802	0.0945776	3.53201	2.19528	2.30939	2.52473	3.23	2.45467	1.77317	1.22009	0.926936	1.26664	1.47317	1.7178	2.2672	2.31937	0.920776	NO	NO
ENSMUSG00000017707	chr2	HAVANA	gene	163623272	163645131	-	level 2	protein_coding	Serinc3	MGI:1349457	8031.52	0.199584	0.16842	1.18504	0.236003	0.486998	198.11	256.243	212.444	277.687	232.205	153.155	237.156	177.564	173.06	230.905	249.121	162.294	166.893	220.907	216.066	NO	NO
ENSMUSG00000017715	chr11	HAVANA	gene	117986292	118024011	+	level 2	protein_coding	Pgs1	MGI:1921701	1721.58	-0.281832	0.170221	-1.65568	0.0977874	0.288454	41.3226	63.1035	55.1274	78.7905	93.2043	53.9471	58.6106	55.269	62.3998	88.8092	74.4006	61.2349	67.7251	62.0503	64.6	NO	NO
ENSMUSG00000017716	chr11	HAVANA	gene	117849251	117855743	+	level 2	protein_coding	Birc5	MGI:1203517	4721.55	0.0316799	0.154239	0.205395	0.837264	0.927636	445.195	427.701	455.561	512.841	522.615	290.954	374.932	312.997	471.322	536.94	436.678	401.966	418.577	378.6	395.476	NO	NO
ENSMUSG00000017718	chr11	HAVANA	gene	117825924	117839908	+	level 2	protein_coding	Afmid	MGI:2448704	105.096	0.57385	0.305954	1.87561	0.0607093	0.211798	10.891	17.0211	13.707	9.94987	19.8458	14.3309	6.7064	4.72515	8.45108	8.60906	13.8454	5.95619	5.67149	8.64098	7.39137	NO	NO
ENSMUSG00000017721	chr2	HAVANA	gene	164497520	164508301	+	level 2	protein_coding	Pigt	MGI:1926178	422.431	-0.0766144	0.215483	-0.355547	0.72218	0.864871	13.7207	21.1761	16.8569	15.4514	20.8024	16.6449	14.0585	18.7013	14.4951	14.3409	16.4663	15.006	16.5617	19.7528	14.1883	NO	NO
ENSMUSG00000017734	chr2	HAVANA	gene	164486106	164493319	+	level 2	protein_coding	Dbndd2	MGI:106562	22.1272	-0.423345	0.73327	-0.577339	0.563711	NA	6.45512	8.74545	13.4437	10.9131	11.0185	13.0655	10.479	7.34015	9.62243	7.0278	3.98782	10.8485	12.9427	13.5296	5.22633	NO	NO
ENSMUSG00000017740	chr2	HAVANA	gene	164960802	164999731	+	level 2	protein_coding	Slc12a5	MGI:1862037	69.8869	-0.0275461	0.418832	-0.0657688	0.947562	0.974895	2.59424	1.43712	1.57743	1.09487	1.14452	1.43581	3.23177	2.1855	1.84767	3.5943	0.926976	1.54383	1.46587	0.444758	0.445394	NO	NO
ENSMUSG00000017747	chr11	HAVANA	gene	100766032	100770957	-	level 2	protein_coding	Ghdc	MGI:1931556	182.927	-1.65959	0.236378	-7.02092	2.20407e-12	3.18498e-10	3.03246	1.93291	2.95559	2.91281	4.9657	12.2136	7.63834	8.50893	8.08507	9.38682	11.9547	9.3483	8.49082	8.09504	6.76004	DOWN	YES
ENSMUSG00000017756	chr13	HAVANA	gene	73733094	73816754	+	level 2	protein_coding	Slc12a7	MGI:1342283	681.037	-0.0050318	0.21622	-0.0232717	0.981434	0.990935	5.04397	15.8349	13.7145	18.5878	25.5508	10.7204	10.8133	11.2231	11.4657	15.2172	19.382	7.60584	8.05455	12.3619	10.1082	NO	NO
ENSMUSG00000017760	chr2	HAVANA	gene	164832873	164841032	+	level 1	protein_coding	Ctsa	MGI:97748	648.772	0.51586	0.22776	2.26493	0.0235172	0.112438	19.2234	25.2117	26.8713	36.6733	43.9348	12.2561	16.9176	11.4537	16.5855	29.7159	23.9939	13.9364	12.897	20.8786	15.3011	NO	NO
ENSMUSG00000017764	chr2	HAVANA	gene	164822686	164826871	+	level 2	protein_coding	Zswim1	MGI:1919221	545.311	-0.573981	0.271281	-2.11581	0.0343606	0.145318	12.9247	18.112	19.0158	25.0346	37.4141	17.1991	23.629	15.7935	24.3772	49.9401	36.0602	21.3519	23.6916	24.639	36.2119	NO	NO
ENSMUSG00000017765	chr8	HAVANA	gene	105943590	105966097	-	level 2	protein_coding	Slc12a4	MGI:1309465	62.5885	-0.00237859	0.424273	-0.00560627	0.995527	0.997583	1.20006	3.98599	2.0701	2.32351	4.6464	1.59581	1.00416	1.51167	2.04241	1.40129	1.3726	1.37705	0.937627	1.4438	0.42938	NO	NO
ENSMUSG00000017774	chr11	HAVANA	gene	75650504	75673910	+	level 2	protein_coding	Myo1c	MGI:106612	277.606	-0.111604	0.237376	-0.470158	0.638242	0.814309	4.19977	5.57062	4.63804	7.75174	5.86538	5.99505	5.37985	5.78921	6.27874	7.48232	6.99114	4.31406	4.56151	6.88687	4.83056	NO	NO
ENSMUSG00000017776	chr11	HAVANA	gene	75679259	75706908	+	level 2	protein_coding	Crk	MGI:88508	1756.34	0.335118	0.193461	1.73222	0.0832339	0.260906	46.3239	45.1201	44.4457	67.6811	56.3003	38.4296	52.462	36.7848	51.1709	40.3284	33.9046	35.0496	47.4834	43.7573	58.3769	NO	NO
ENSMUSG00000017778	chr13	HAVANA	gene	86044816	86046904	-	level 2	protein_coding	Cox7c	MGI:103226	7673.68	-0.0582089	0.15244	-0.381849	0.702574	0.852653	1389.86	1419.83	1423.74	1239.54	775.519	1390.08	1432.9	1453.47	1555.27	1148.52	1133.01	1343.34	1356.24	1298.12	1241.98	NO	NO
ENSMUSG00000017781	chr11	HAVANA	gene	75588097	75628804	+	level 2	protein_coding	Pitpna	MGI:99887	2072.07	0.290665	0.155059	1.87455	0.0608551	0.21207	46.2408	45.4205	116.667	138.051	81.3056	40.9683	62.7082	88.9309	44.8736	49.6555	38.1574	80.8093	51.123	121.38	73.4584	NO	NO
ENSMUSG00000017801	chr11	HAVANA	gene	101087277	101092207	+	level 2	protein_coding	Mlx	MGI:108398	469.174	-0.293169	0.264788	-1.10718	0.268215	0.523279	17.5068	20.7502	23.1369	29.3043	29.953	11.2539	29.6387	16.9548	24.3423	42.7703	29.2765	25.0464	23.9284	26.7172	32.2496	NO	NO
ENSMUSG00000017802	chr11	HAVANA	gene	101096322	101119893	-	level 2	protein_coding	Retreg3	MGI:1915248	513.828	0.14686	0.198055	0.741509	0.458385	0.687377	11.8353	14.343	17.721	22.4207	23.056	10.9377	15.6444	12.0493	17.4607	17.2391	17.634	12.5609	12.4766	14.0199	15.2893	NO	NO
ENSMUSG00000017830	chr11	HAVANA	gene	100694884	100704271	-	level 2	protein_coding	Dhx58	MGI:1931560	26.7097	0.434607	0.711172	0.611114	0.541124	0.747679	0.920527	1.0677	1.72384	0.889962	1.05164	3.4985	0.450594	0.257453	0.395017	1.4707	0.892738	0.945387	1.80753	0.33156	0.196521	NO	NO
ENSMUSG00000017831	chr17	HAVANA	gene	53479234	53507680	+	level 2	protein_coding	Rab5a	MGI:105926	495.151	0.334898	0.233524	1.43411	0.151542	0.377014	24.9297	22.2849	27.9117	37.9585	32.1929	16.8328	34.8883	29.3747	27.8657	22.7549	14.9999	19.2731	24.3746	29.6049	40.3425	NO	NO
ENSMUSG00000017832	chr11	HAVANA	gene	100713850	100714575	+	level 2	protein_coding	Hspb9	MGI:1922732	8.66696	-0.603054	1.0527	-0.572866	0.566735	NA	0.770233	0.371507	1.03021	0.544566	2.55381	1.8316	0.535163	1.86283	0.834053	0.932743	0.244488	1.5408	3.00854	0.794756	0.465971	NO	NO
ENSMUSG00000017837	chr11	HAVANA	gene	100619244	100627607	+	level 2	protein_coding	Nkiras2	MGI:1919216	1229.39	-0.0493569	0.247142	-0.199711	0.841707	0.929406	26.6955	66.2421	63.3953	88.3525	107.824	38.7903	53.7079	37.674	55.6041	82.8448	90.8896	41.2465	59.0164	56.4873	54.4271	NO	NO
ENSMUSG00000017843	chr12	HAVANA	gene	110447120	110583062	+	level 2	protein_coding	Ppp2r5c	MGI:1349475	959.774	-0.541932	0.169273	-3.20152	0.00136703	0.0148226	20.8601	21.7914	23.1918	26.4466	19.9956	31.3096	31.9045	33.3813	42.5425	34.2559	30.5208	34.5504	37.2939	35.3502	41.3114	NO	NO
ENSMUSG00000017858	chr2	HAVANA	gene	163017354	163046141	+	level 2	protein_coding	Ift52	MGI:2387217	1886.58	0.254203	0.185218	1.37246	0.169922	0.403707	66.288	96.5281	95.6787	111.495	125.861	60.6443	89.9901	53.676	59.9001	93.3749	113.956	63.5477	71.8242	80.8384	86.6846	NO	NO
ENSMUSG00000017861	chr2	HAVANA	gene	163054687	163084688	+	level 2	protein_coding	Mybl2	MGI:101785	1336.01	-0.272113	0.233039	-1.16767	0.24294	0.495085	22.868	32.1137	45.8268	54.9522	65.954	34.441	37.1793	32.0182	47.1693	69.4689	52.7321	44.0823	44.5944	38.2973	50.1745	NO	NO
ENSMUSG00000017929	chr2	HAVANA	gene	167298444	167349183	-	level 2	protein_coding	B4galt5	MGI:1927169	323.121	0.0628543	0.274823	0.228709	0.819095	0.919142	6.63736	8.45174	9.21988	5.90745	8.31161	8.69982	4.80196	6.63179	7.43572	5.08757	4.45649	8.32688	7.76499	5.85829	5.6686	NO	NO
ENSMUSG00000017969	chr2	HAVANA	gene	167191805	167240604	-	level 2	protein_coding	Ptgis	MGI:1097156	123.208	-0.235443	0.271108	-0.868445	0.385151	0.630838	3.59576	3.83053	4.65533	5.02229	3.6369	5.90113	5.96794	5.05311	5.94264	5.50434	7.17783	4.61766	8.09593	5.86738	5.04812	NO	NO
ENSMUSG00000017978	chr6	HAVANA	gene	23262773	23839421	-	level 2	protein_coding	Cadps2	MGI:2443963	661.606	-1.2079	0.218744	-5.52199	3.35191e-08	1.97814e-06	7.22166	7.78511	6.67738	9.18195	11.2605	15.9657	18.2437	24.5352	13.0037	21.7648	13.2454	24.5293	25.4962	17.1772	22.8054	DOWN	YES
ENSMUSG00000017999	chr2	HAVANA	gene	167015193	167034947	+	level 2	protein_coding	Ddx27	MGI:2385884	2678.17	0.0671615	0.169642	0.395902	0.692177	0.847063	73.2855	110.734	112.114	120.453	166.28	75.5072	90.1641	87.8778	89.8951	95.0012	108.082	91.8222	93.59	90.6662	96.8097	NO	NO
ENSMUSG00000018001	chr5	HAVANA	gene	143622447	143710250	+	level 2	protein_coding	Cyth3	MGI:1335107	967.121	-0.175268	0.178172	-0.983701	0.325263	0.581412	15.7591	25.6027	22.8592	27.8857	38.4096	19.149	22.7354	19.1755	22.2588	33.1964	28.3526	18.3583	21.1567	20.1824	28.4116	NO	NO
ENSMUSG00000018012	chr11	HAVANA	gene	120721470	120723969	+	level 2	protein_coding	Rac3	MGI:2180784	31.0617	-0.276011	0.557071	-0.495468	0.62027	0.803684	0.663744	3.01535	2.12387	2.2085	8.33657	3.72074	1.80918	2.70515	2.63299	1.07765	2.72856	1.61938	2.87825	1.92828	3.17636	NO	NO
ENSMUSG00000018040	chr15	HAVANA	gene	83113433	83122801	-	level 2	protein_coding	Rrp7a	MGI:1922028	1670.61	-0.16852	0.190421	-0.884988	0.376163	0.624328	38.692	50.6399	58.1101	67.5611	77.1687	41.6316	45.5428	45.345	56.1634	74.8441	63.723	54.4537	50.9736	51.9474	60.6061	NO	NO
ENSMUSG00000018042	chr15	HAVANA	gene	83153494	83172592	-	level 2	protein_coding	Cyb5r3	MGI:94893	3252.4	-0.253496	0.223739	-1.133	0.257216	0.511721	55.3161	99.7818	107.876	156.896	188.748	95.2705	104.929	84.0606	104.587	176.132	186.938	94.9618	120.692	110.893	159.431	NO	NO
ENSMUSG00000018068	chr11	HAVANA	gene	86210681	86257575	-	level 2	protein_coding	Ints2	MGI:1917672	2172.13	0.096601	0.162871	0.593113	0.553106	0.756388	41.7353	47.8886	42.1697	50.7277	41.1621	42.8165	47.5789	45.4928	39.5777	42.8204	51.7576	36.2658	37.0949	43.0351	46.0868	NO	NO
ENSMUSG00000018076	chr5	HAVANA	gene	118560679	118765438	+	level 2	protein_coding	Med13l	MGI:2670178	1393.04	0.729593	0.186324	3.91572	9.0135e-05	0.00174645	25.1395	22.3882	23.5519	20.1851	20.0097	17.1439	13.0818	15.4005	14.2892	13.4965	11.6479	12.3998	13.5419	12.4256	13.3405	UP	YES
ENSMUSG00000018102	chr13	HAVANA	gene	23684199	23692908	+	level 2	protein_coding	Hist1h2bc	MGI:1915274	45.1093	1.61876	0.423414	3.82312	0.000131774	0.00239988	9.76345	9.28744	8.12216	7.59896	5.09153	2.58047	1.57468	1.75877	1.9728	2.67602	2.50106	3.54793	3.33729	3.47535	2.48649	UP	YES
ENSMUSG00000018143	chr5	HAVANA	gene	139791513	139802653	+	level 2	protein_coding	Mafk	MGI:99951	488.727	0.182849	0.24436	0.748278	0.454292	0.684487	10.4795	16.7727	17.5648	30.8039	25.1182	10.3634	12.8272	10.0957	14.0346	26.9686	24.29	13.1658	15.7134	14.1667	19.0601	NO	NO
ENSMUSG00000018160	chr11	HAVANA	gene	98152154	98193293	-	level 2	protein_coding	Med1	MGI:1100846	2871.45	0.169292	0.141851	1.19345	0.232693	0.483718	36.1175	47.1987	45.6761	58.0138	64.7061	36.1428	46.2359	38.9904	32.8786	51.4027	45.1095	42.0017	39.8311	48.915	68.7822	NO	NO
ENSMUSG00000018166	chr10	HAVANA	gene	128567523	128589652	-	level 2	protein_coding	Erbb3	MGI:95411	294.512	1.0991	0.235463	4.66783	3.04404e-06	0.000101002	5.50551	7.60615	5.53228	8.25098	7.80948	2.67568	3.01202	3.54864	3.06046	3.0757	3.87248	1.66235	2.24758	2.13097	2.24955	UP	YES
ENSMUSG00000018167	chr11	HAVANA	gene	98358368	98381112	+	level 2	protein_coding	Stard3	MGI:1929618	259.965	-0.974358	0.290076	-3.35897	0.000782336	0.00972713	2.9815	8.69246	9.65618	9.96347	13.0429	10.3374	12.5124	10.4592	9.77497	23.4338	19.5454	11.8303	14.9069	15.0084	17.8466	DOWN	YES
ENSMUSG00000018168	chr11	HAVANA	gene	98464902	98546031	-	level 2	protein_coding	Ikzf3	MGI:1342542	19.8315	1.05945	1.0475	1.01141	0.311821	NA	0.759891	0.429638	0.768631	0.268223	0.450129	0.651979	0.786097	0.015267	0.144287	0.905482	0.520723	0.48021	0.429831	0	0.059857	NO	NO
ENSMUSG00000018171	chr11	HAVANA	gene	86583865	86683836	-	level 2	protein_coding	Vmp1	MGI:1923159	2210.34	0.254409	0.191502	1.32849	0.184015	0.423399	66.968	85.5844	87.939	110.045	110.508	53.5735	77.4266	55.894	61.5843	103.527	107.718	53.9147	64.8002	70.0405	80.1591	NO	NO
ENSMUSG00000018189	chr1	HAVANA	gene	143777272	143807466	+	level 2	protein_coding	Uchl5	MGI:1914848	1929.54	0.679164	0.145045	4.68243	2.83489e-06	9.46717e-05	154.843	150.253	178.994	186.595	173.306	87.4447	115.363	97.7558	99.4881	113.879	113.437	110.261	108.121	99.835	110.423	UP	YES
ENSMUSG00000018196	chr1	HAVANA	gene	143716338	143749676	+	level 2	protein_coding	Glrx2	MGI:1916617	573.26	0.24275	0.165753	1.46453	0.143049	0.362905	22.3667	19.7461	23.3172	21.8452	23.8365	15.4465	34.3203	15.4548	16.6136	17.4888	17.8719	13.2993	22.795	22.2503	19.2165	NO	NO
ENSMUSG00000018199	chr1	HAVANA	gene	143750790	143777068	-	level 2	protein_coding	Ro60	MGI:106652	382.439	0.353471	0.209793	1.68486	0.0920165	0.277828	4.87423	5.19107	4.90381	5.31771	3.33966	3.60985	3.52936	3.96157	2.89149	3.60084	4.84791	3.97029	3.85795	3.29355	4.55055	NO	NO
ENSMUSG00000018209	chr2	HAVANA	gene	164070322	164155524	+	level 1	protein_coding	Stk4	MGI:1929004	1184.28	0.454188	0.173915	2.61155	0.00901321	0.0580918	22.3482	25.6658	28.0918	32.1771	31.7058	14.364	21.68	18.7423	17.604	22.1166	24.1543	17.8221	17.8955	19.3745	20.8257	NO	NO
ENSMUSG00000018217	chr11	HAVANA	gene	63128982	63159547	+	level 2	protein_coding	Pmp22	MGI:97631	34.1433	0.434922	0.578024	0.752429	0.451793	0.682323	0.828865	4.14677	2.72108	3.86495	2.62147	1.6164	1.24477	1.08498	1.40738	1.44168	0.819577	2.30315	2.92736	1.42457	0.798547	NO	NO
ENSMUSG00000018238	chr11	HAVANA	gene	53431023	53437904	+	level 2	protein_coding	Gdf9	MGI:95692	95.7161	-0.146417	0.501932	-0.291707	0.77051	0.892954	4.24524	8.52156	7.24803	4.57418	7.92815	1.24535	7.40116	3.62047	2.68572	14.0401	6.9235	7.8257	7.56392	2.03646	7.80336	NO	NO
ENSMUSG00000018239	chr11	HAVANA	gene	53324679	53333301	+	level 2	protein_coding	Zcchc10	MGI:1196228	1088.2	0.527189	0.186633	2.82474	0.00473196	0.0365705	116.467	99.4871	99.7524	103.792	73.4126	61.4556	79.117	89.2502	65.0545	65.4847	67.0724	64.055	68.1918	65.0909	88.1417	NO	NO
ENSMUSG00000018286	chr11	HAVANA	gene	70525367	70527858	+	level 2	protein_coding	Psmb6	MGI:104880	7359.39	-0.396211	0.15368	-2.57816	0.00993294	0.0621542	686.835	913.008	800.283	878.081	1072.72	741.29	976.022	709.481	939.045	1232.51	1099.88	1014.7	1105.61	1024.32	1082.29	NO	NO
ENSMUSG00000018287	chr11	HAVANA	gene	70663771	70669416	-	level 2	protein_coding	Spag7	MGI:107380	876.501	-0.258999	0.167498	-1.54628	0.122036	0.330325	52.6018	73.3167	63.1193	75.056	78.2967	70.0797	82.8988	70.0897	79.7057	75.9434	81.842	67.9272	68.3921	73.489	80.8905	NO	NO
ENSMUSG00000018293	chr11	HAVANA	gene	70651850	70654644	-	level 2	protein_coding	Pfn1	MGI:97549	2627.6	-0.749088	0.16792	-4.461	8.15798e-06	0.000239807	197.249	188.32	191.769	225.024	248.407	222.019	251.255	243.263	291.589	385.674	270.424	361.18	363.059	348.723	351.377	DOWN	YES
ENSMUSG00000018322	chr2	HAVANA	gene	164053540	164071169	-	level 2	protein_coding	Tomm34	MGI:1914395	3643.58	0.0308187	0.145327	0.212064	0.832057	0.925426	142.291	172.624	170.278	201.815	216.47	163.404	179.971	135.496	143.943	189.485	197.089	156.769	149.252	171.439	153.043	NO	NO
ENSMUSG00000018326	chr2	HAVANA	gene	163994960	164018588	+	level 2	protein_coding	Ywhab	MGI:1891917	3180.59	0.237829	0.141477	1.68104	0.0927554	0.279151	95.2439	99.6564	112.646	129.609	155.386	70.72	98.1108	78.1404	96.4266	105.439	83.7857	80.2121	93.2654	98.2055	107.906	NO	NO
ENSMUSG00000018334	chr11	HAVANA	gene	79013440	79146407	-	level 2	protein_coding	Ksr1	MGI:105051	91.0807	0.0491453	0.420731	0.116809	0.907011	0.957872	1.49119	2.27471	2.02125	2.25717	3.05703	2.96249	3.69734	2.00542	1.39012	3.20431	3.44868	3.20085	6.30317	3.65737	2.49586	NO	NO
ENSMUSG00000018339	chr11	HAVANA	gene	54902453	54910377	+	level 2	protein_coding	Gpx3	MGI:105102	242.842	0.357627	0.319528	1.11924	0.263039	0.517906	5.95819	13.1583	19.8647	18.1777	27.0497	15.7198	13.8695	10.1316	5.81181	14.9412	26.711	10.1473	11.8522	15.1279	12.8384	NO	NO
ENSMUSG00000018340	chr11	HAVANA	gene	54979108	55033445	-	level 2	protein_coding	Anxa6	MGI:88255	70.5501	-0.0440496	0.347768	-0.126664	0.899207	0.953865	2.16801	3.56607	1.04217	2.87387	3.44363	3.88873	1.36937	1.66619	1.10101	2.88228	2.81718	0.914557	1.9608	1.46946	2.05759	NO	NO
ENSMUSG00000018347	chr11	HAVANA	gene	65807175	65829239	+	level 2	protein_coding	Zkscan6	MGI:1289293	708.564	0.0595156	0.197502	0.301343	0.763153	0.888692	20.1708	25.6647	31.961	41.1979	45.8298	27.4659	25.9447	26.9414	28.8431	29.9155	35.8961	26.3157	25.0834	30.239	29.3663	NO	NO
ENSMUSG00000018362	chr11	HAVANA	gene	106988629	106999541	-	level 2	protein_coding	Kpna2	MGI:103561	5834.64	-0.0580313	0.224957	-0.257967	0.796433	0.906566	199.528	295.157	281.57	409.756	338.218	173.622	303.937	198.605	244.582	507.47	407.765	230.001	308.528	309.867	424.659	NO	NO
ENSMUSG00000018363	chr11	HAVANA	gene	106820066	106920715	-	level 2	protein_coding	Smurf2	MGI:1913563	1004.19	0.438381	0.176997	2.47678	0.0132575	0.076602	22.8868	22.9957	29.2036	21.1378	14.5589	15.1084	19.9008	23.6403	16.1179	14.9232	12.0352	14.6657	15.3324	14.208	16.6625	NO	NO
ENSMUSG00000018372	chr11	HAVANA	gene	106789252	106819930	+	level 2	protein_coding	Cep95	MGI:2443502	685.292	0.268414	0.20603	1.30279	0.192647	0.433931	31.7565	39.6118	27.6985	27.3601	34.1553	37.4328	27.6864	26.6831	28.7683	22.7981	23.3141	19.5384	20.7225	23.3278	18.1109	NO	NO
ENSMUSG00000018377	chr11	HAVANA	gene	88068279	88084729	+	level 2	protein_coding	Vezf1	MGI:1313291	1055.97	-0.306354	0.166838	-1.83624	0.0663216	0.225181	18.1043	19.7049	18.0049	23.9223	17.5562	18.2732	22.2294	23.7674	23.3771	24.1456	21.064	21.1459	21.6277	20.0678	24.9257	NO	NO
ENSMUSG00000018378	chr11	HAVANA	gene	88098058	88194140	+	level 2	protein_coding	Cuedc1	MGI:2144281	36.091	0.417374	0.596563	0.699631	0.484157	0.706832	1.01602	1.61683	1.80962	0.72248	1.73759	2.67627	1.59587	1.06881	0.259244	1.87973	1.89452	0.742441	1.65708	1.20781	0.395209	NO	NO
ENSMUSG00000018379	chr11	HAVANA	gene	88047373	88053755	+	level 2	protein_coding	Srsf1	MGI:98283	3251.45	-0.590112	0.186882	-3.15767	0.00159034	0.0164599	55.7455	60.1508	50.656	57.9695	56.046	84.2606	83.785	83.137	72.9581	75.2269	58.3543	72.9155	70.0116	100.19	92.999	NO	NO
ENSMUSG00000018395	chr11	HAVANA	gene	53567379	53601967	+	level 2	protein_coding	Kif3a	MGI:107689	4191.2	0.202108	0.143386	1.40955	0.158674	0.387718	170.186	161.879	144.758	165.995	169.383	136.159	129.645	141.853	106.499	132.606	131.986	144.164	134.097	116.463	153.602	NO	NO
ENSMUSG00000018398	chr11	HAVANA	gene	53519257	53549565	+	level 1	protein_coding	Septin8	MGI:894310	232.602	0.0381572	0.292324	0.130531	0.896147	0.952268	4.01266	4.18438	4.14583	5.66063	8.48635	6.47616	6.80105	4.71446	3.85901	3.40224	3.69877	4.90438	4.30637	4.57962	4.61163	NO	NO
ENSMUSG00000018401	chr11	HAVANA	gene	87592162	87616302	+	level 2	protein_coding	Mtmr4	MGI:2180699	963.867	0.172101	0.17611	0.977237	0.328452	0.584074	16.941	14.5735	16.5199	21.597	19.5398	6.86574	15.9868	14.013	14.3065	18.5279	21.214	14.3118	13.0211	16.9025	13.5883	NO	NO
ENSMUSG00000018405	chr11	HAVANA	gene	84813061	84819515	-	level 2	protein_coding	Mrm1	MGI:2443470	106.186	0.442985	0.316885	1.39794	0.162132	0.39262	3.71138	6.07362	5.43482	7.24751	7.85043	2.66599	3.55064	2.65842	3.83513	4.25335	3.64953	3.84496	2.12342	3.67291	2.60845	NO	NO
ENSMUSG00000018411	chr11	HAVANA	gene	104231390	104332090	+	level 2	protein_coding	Mapt	MGI:97180	143.168	0.00786978	0.292945	0.0268644	0.978568	0.98936	3.32014	4.50684	2.8343	4.07275	2.75185	5.24478	2.82525	2.19014	2.89743	4.48455	4.04652	2.16075	4.87723	2.75524	2.97427	NO	NO
ENSMUSG00000018412	chr11	HAVANA	gene	104333229	104468861	-	level 2	protein_coding	Kansl1	MGI:1923969	1999.03	0.157212	0.162045	0.970175	0.331959	0.58754	31.7237	41.3296	39.4125	44.63	56.3665	29.4714	40.7052	41.2131	34.8704	34.0376	39.5491	27.3796	31.6034	34.1922	33.7313	NO	NO
ENSMUSG00000018415	chr11	HAVANA	gene	60417145	60450927	+	level 2	protein_coding	Gid4	MGI:1914021	2645.37	-0.286569	0.16745	-1.71137	0.0870129	0.267953	43.8311	47.5268	46.8233	64.7797	72.5793	53.7742	70.0567	53.4798	57.2937	65.9723	53.8748	63.0378	62.5837	68.636	77.8377	NO	NO
ENSMUSG00000018417	chr1	HAVANA	gene	51749765	51916071	-	level 1	protein_coding	Myo1b	MGI:107752	1434.33	-1.22902	0.191962	-6.40244	1.52916e-10	1.55552e-08	20.4104	15.5025	11.9506	18.676	13.4839	27.5796	35.8134	31.1307	32.2149	40.4574	39.1467	32.2479	32.9288	30.4907	45.9238	DOWN	YES
ENSMUSG00000018425	chr11	HAVANA	gene	86768846	86807746	-	level 2	protein_coding	Dhx40	MGI:1914737	5312.05	0.366495	0.17019	2.15345	0.0312836	0.135961	132.224	148.63	143.49	192.744	164.447	88.927	138.212	119.161	97.9054	136.845	153.198	95.4489	104.44	120.85	127.14	NO	NO
ENSMUSG00000018427	chr11	HAVANA	gene	86936425	86993707	-	level 2	protein_coding	Ypel2	MGI:1925114	514.876	-0.0545933	0.193025	-0.28283	0.777307	0.897724	10.3216	9.1926	10.6616	8.30872	10.7746	7.73587	10.4898	11.2972	9.82557	8.41887	8.08913	9.63495	7.86595	11.1297	8.09393	NO	NO
ENSMUSG00000018428	chr11	HAVANA	gene	88830792	88864586	-	level 2	protein_coding	Akap1	MGI:104729	1222.03	-0.11076	0.138087	-0.802106	0.422491	0.661257	25.8204	33.2503	34.9925	32.0088	39.6763	31.9165	32.1459	29.2902	27.2099	36.3221	34.931	27.6904	33.0175	29.1587	28.443	NO	NO
ENSMUSG00000018433	chr11	HAVANA	gene	107166663	107189381	-	level 2	protein_coding	Nol11	MGI:1916229	1141.63	-0.0319912	0.163685	-0.195443	0.845046	0.931103	35.9618	48.5245	45.4719	45.3687	44.6665	35.9258	45.1075	42.3413	47.6864	49.1453	47.3245	36.3453	42.7291	39.815	50.691	NO	NO
ENSMUSG00000018442	chr11	HAVANA	gene	71007164	71019841	-	level 2	protein_coding	Derl2	MGI:2151483	1035.9	-0.0866111	0.149879	-0.577874	0.563349	0.763261	23.7972	29.7472	24.6021	30.5056	34.6027	25.1164	33.2923	23.5188	21.3702	31.7143	35.301	28.298	27.2025	26.3861	26.9632	NO	NO
ENSMUSG00000018446	chr11	HAVANA	gene	70977836	70983026	-	level 2	protein_coding	C1qbp	MGI:1194505	2184.9	-0.762598	0.16873	-4.51963	6.19472e-06	0.000189294	126.357	125.63	127.942	143.246	140.896	138.128	195.933	155.285	221.163	257.987	210.638	211.022	208.91	210.208	240.929	DOWN	YES
ENSMUSG00000018449	chr11	HAVANA	gene	70970213	70977833	+	level 2	protein_coding	Rpain	MGI:1916973	1258.68	0.0260387	0.157427	0.165402	0.868628	0.940952	109.404	137.026	124.875	124.624	166.993	131.162	128.544	122.948	97.9293	119.028	148.816	109.694	139.371	120.308	133.912	NO	NO
ENSMUSG00000018451	chr11	HAVANA	gene	71031941	71033513	-	level 2	protein_coding	6330403K07Rik	MGI:1918001	20.0478	0.858242	0.683581	1.25551	0.209294	NA	1.71458	1.3994	1.32408	1.28194	0.800586	1.8495	0.735196	0.590868	0.130833	1.76202	2.98229	0.792899	1.08983	1.43525	0.60202	NO	NO
ENSMUSG00000018474	chr11	HAVANA	gene	69343273	69369406	-	level 2	protein_coding	Chd3	MGI:1344395	820.859	-0.123752	0.260174	-0.475652	0.634322	0.811509	19.3173	23.0655	18.3431	17.0379	20.3594	37.4543	24.2935	30.7769	20.0766	17.7274	15.0728	21.1858	22.0557	26.3726	14.7106	NO	NO
ENSMUSG00000018476	chr11	HAVANA	gene	69398508	69413675	-	level 2	protein_coding	Kdm6b	MGI:2448492	200.821	0.490607	0.326038	1.50475	0.132387	0.346416	3.23	3.78732	4.37735	3.73843	2.74077	3.78482	2.40688	4.03344	1.60442	2.35411	1.79897	3.38728	3.76795	4.07396	3.13727	NO	NO
ENSMUSG00000018479	chr11	HAVANA	gene	85170404	85181145	+	level 2	protein_coding	1700125H20Rik	MGI:1920884	253.104	0.714201	0.20345	3.51045	0.000447355	0.00629964	27.2737	38.3661	37.0782	26.4275	44.4269	23.3022	19.3143	20.3948	19.2568	20.2236	20.0961	16.0107	20.0631	18.8947	19.0846	UP	YES
ENSMUSG00000018481	chr11	HAVANA	gene	85187262	85235130	-	level 2	protein_coding	Appbp2	MGI:1914134	2508.24	0.247544	0.178348	1.38798	0.165144	0.396799	37.7316	37.5495	38.5467	51.1324	53.0567	28.0695	35.6018	33.5131	37.2728	34.0068	29.6032	30.105	31.1379	41.5245	39.4259	NO	NO
[truncated: 11,449 more rows]

## Sheet: E18.5_DEGs
Gene_ID	Chromosome	Gene_Type	Gene_Name	MGI_ID	baseMean	log2FoldChange	lfcSE	stat	pvalue	padj	E18_DEGs	E18_DEG
ENSMUSG00000072772	chr6	protein_coding	Grcc10	MGI:1315201	590.602	2.59624	0.172707	15.0326	4.48899e-51	3.47044e-47	UP	YES
[truncated: 1,550 more rows]

## Sheet: E18.5_DEGs_GO
ALL DEGs
[truncated: 47 more rows]

## Sheet: E18.5_TPM
Gene_Name	Gene_ID	TPM_DEF.1	TPM_DEF.2	TPM_DEF.3	TPM_DEF.4	TPM_DEF.5	TPM_HET.1	TPM_HET.2	TPM_HET.3	TPM_HET.4	TPM_HET.5	TPM_WT.1	TPM_WT.2	TPM_WT.3	TPM_WT.4	TPM_WT.5
[truncated: 12,877 more rows]

[truncated: 2 more sheets: E18.5_TPM_Calc, E18.5 DEGs and E16.5 CR Peak]
