# Supplementary material for: Coordinating meiotic prophase I progression and early oocyte differentiation
Source: Development. 2026 Apr 13;153(7):dev205203. doi: 10.1242/dev.205203 (PMC13120671; doi:10.1242/dev.205203)
Supplement: Table S2. E16.5 Bulk RNA-seq Summary. [file develop-153-205203-TableS2.xlsx]

## Sheet: E16.5_DESeq2_PConly
Gene_ID	Chromosome	Database	ID_Type	Start	End	Strand	Evidence_Level	Gene_Type	Gene_Name	MGI_ID	baseMean	log2FoldChange	lfcSE	stat	pvalue	padj	TPM_DEF.1	TPM_DEF.2	TPM_DEF.3	TPM_DEF.4	TPM_DEF.5	TPM_HET.1	TPM_HET.2	TPM_HET.3	TPM_HET.4	TPM_HET.5	E16_DEGs	E16_DEG
ENSMUSG00000000001	chr3	HAVANA	gene	108107280	108146146	-	level 2	protein_coding	Gnai3	MGI:95773	5177.18	-0.0198882	0.152542	-0.130379	0.896267	0.957811	113.714	104.21	167.837	130.713	95.9616	112.254	151.86	149.065	97.2689	87.8635	NO	NO
ENSMUSG00000000028	chr16	HAVANA	gene	18780447	18811987	-	level 2	protein_coding	Cdc45	MGI:1338073	2664.01	-0.0592822	0.234792	-0.252488	0.800664	0.912063	102.428	92.1593	125.758	117.838	74.3826	143.139	108.094	139.575	66.1997	39.1159	NO	NO
ENSMUSG00000000037	chrX	HAVANA	gene	161082525	161258213	+	level 1	protein_coding	Scml2	MGI:1340042	5102.55	-0.0868435	0.16697	-0.520116	0.602983	0.801989	144.298	114.857	177.707	105.306	93.7415	136.499	166.878	132.87	125.998	82.0802	NO	NO
ENSMUSG00000000049	chr11	HAVANA	gene	108343354	108414396	+	level 2	protein_coding	Apoh	MGI:88058	40.1085	0.0444141	0.429114	0.103502	0.917565	0.967318	2.43405	6.22258	2.4093	1.7971	0.979106	3.81546	1.72677	4.51199	1.21756	0.709663	NO	NO
ENSMUSG00000000056	chr11	HAVANA	gene	121237253	121255856	+	level 2	protein_coding	Narf	MGI:1914858	1168.61	-0.360499	0.198514	-1.81599	0.0693719	0.275594	22.469	18.5486	26.2155	18.9822	13.2534	21.9229	29.6031	36.8371	16.2626	11.5043	NO	NO
ENSMUSG00000000058	chr6	HAVANA	gene	17281185	17289115	+	level 2	protein_coding	Cav2	MGI:107571	35.1936	-0.172331	0.450887	-0.382203	0.702311	0.860181	1.09695	0.462599	0.901273	0.334308	1.26816	0.3595	0.689157	1.04565	1.17178	2.39591	NO	NO
ENSMUSG00000000078	chr13	HAVANA	gene	5861482	5870394	+	level 2	protein_coding	Klf6	MGI:1346318	877.341	-0.201437	0.189531	-1.06282	0.287865	0.570065	14.5285	14.0346	13.5607	9.92895	18.2712	14.7208	10.9153	13.8082	26.0774	24.899	NO	NO
ENSMUSG00000000085	chr4	HAVANA	gene	120405281	120530186	+	level 2	protein_coding	Scmh1	MGI:1352762	2326.92	0.518052	0.225799	2.2943	0.0217731	0.147822	75.3326	76.8309	126.422	73.6124	37.7961	76.8538	73.1506	43.0677	26.182	22.4567	NO	NO
ENSMUSG00000000088	chr9	HAVANA	gene	57521274	57532426	+	level 2	protein_coding	Cox5a	MGI:88474	6669.7	0.142599	0.23506	0.60665	0.544083	0.767348	1573	1600.32	1517.3	1970.54	1444.55	1895.79	1266.6	1628.32	960.253	1013.23	NO	NO
ENSMUSG00000000093	chr11	HAVANA	gene	85832551	85841948	+	level 2	protein_coding	Tbx2	MGI:98494	56.9925	0.506786	0.350976	1.44393	0.148758	0.405978	0.912035	1.5908	1.43809	1.02721	1.62359	1.09596	1.27673	1.03812	0.45361	0.6677	NO	NO
ENSMUSG00000000094	chr11	HAVANA	gene	85886422	85916097	+	level 2	protein_coding	Tbx4	MGI:102556	151.366	-0.674463	0.230664	-2.92401	0.00345559	0.0511344	2.68769	2.33593	2.69093	1.85698	3.55794	2.31383	5.26446	5.10184	6.59469	4.89858	NO	NO
ENSMUSG00000000127	chr17	HAVANA	gene	63863062	64139496	+	level 2	protein_coding	Fer	MGI:105917	1211.79	0.206731	0.200816	1.02946	0.303265	0.586772	47.3494	46.2621	28.3869	39.9811	29.4151	32.9519	31.7213	39.965	25.8344	22.8479	NO	NO
ENSMUSG00000000131	chr7	HAVANA	gene	126101715	126200501	-	level 1	protein_coding	Xpo6	MGI:2429950	5040.14	0.314572	0.204265	1.54002	0.123556	0.369997	98.2202	87.0282	171.186	80.8939	53.8638	72.6301	133.685	86.757	41.0254	34.7364	NO	NO
ENSMUSG00000000134	chrX	HAVANA	gene	7762560	7775202	+	level 2	protein_coding	Tfe3	MGI:98511	335.527	-0.20791	0.228821	-0.908614	0.363554	0.638849	4.56723	4.501	8.91508	5.08999	5.29885	4.5405	10.5823	4.76974	8.97686	6.33891	NO	NO
ENSMUSG00000000142	chr11	HAVANA	gene	108920349	108950783	+	level 2	protein_coding	Axin2	MGI:1270862	61.4535	0.416852	0.270928	1.53861	0.123899	0.370457	1.11483	0.90858	1.49221	1.82663	1.55628	0.52276	1.5309	0.985226	1.35045	1.3645	NO	NO
ENSMUSG00000000148	chr5	HAVANA	gene	140705011	140719379	+	level 2	protein_coding	Brat1	MGI:1891679	1188.86	-0.219312	0.203209	-1.07924	0.280479	0.561437	23.2942	21.3764	41.5107	21.4039	18.6886	23.9541	45.7436	38.1015	24.7552	14.8627	NO	NO
ENSMUSG00000022113	chr14	HAVANA	gene	106106198	106135859	+	level 2	protein_coding	Trim52	MGI:3045276	1406.69	-1.17963	0.17488	-6.74537	1.52635e-11	1.34403e-07	21.9966	20.3543	26.1246	18.3967	18.8242	36.447	52.0719	51.5617	60.5909	46.6926	DOWN	YES
ENSMUSG00000000154	chr7	HAVANA	gene	143473736	143499334	+	level 2	protein_coding	Slc22a18	MGI:1336884	152.938	0.304491	0.379518	0.80231	0.422374	0.687253	10.3489	6.35492	7.80265	14.1219	4.2758	12.873	4.51746	8.06283	4.07323	1.33525	NO	NO
ENSMUSG00000000159	chr16	HAVANA	gene	96361668	96422121	+	level 2	protein_coding	Igsf5	MGI:1919308	25.5157	-0.455905	0.486817	-0.936502	0.349015	0.627882	1.83083	1.8683	1.9495	3.04499	0.46632	1.82517	1.59851	2.71217	1.59389	2.26266	NO	NO
ENSMUSG00000000167	chr9	HAVANA	gene	50617321	50625000	+	level 2	protein_coding	Pih1d2	MGI:1919864	951.656	-0.437882	0.232231	-1.88554	0.059357	0.252741	28.5848	56.6638	62.7002	44.0999	49.3972	43.8662	91.2198	94.2684	68.8227	54.9309	NO	NO
ENSMUSG00000000168	chr9	HAVANA	gene	50634633	50659780	-	level 2	protein_coding	Dlat	MGI:2385311	5023.24	-0.509959	0.210084	-2.4274	0.0152075	0.119562	57.3083	63.9226	102.353	68.4873	78.369	62.8413	131.064	173.745	116.633	87.2497	NO	NO
ENSMUSG00000000171	chr9	HAVANA	gene	50596357	50603812	-	level 2	protein_coding	Sdhd	MGI:1914175	5908.54	-0.120664	0.184468	-0.654118	0.513036	0.747578	338.049	306.86	337.232	367.559	372.896	334.836	341.505	461.51	388.388	356.024	NO	NO
ENSMUSG00000000184	chr6	HAVANA	gene	127125162	127152193	-	level 2	protein_coding	Ccnd2	MGI:88314	463.408	0.0242857	0.226626	0.107162	0.914661	0.96664	5.45171	2.68578	6.4777	3.48407	10.803	4.21325	5.92274	3.56131	12.0257	9.34594	NO	NO
ENSMUSG00000000194	chr2	HAVANA	gene	31152316	31218775	+	level 1	protein_coding	Gpr107	MGI:2139054	1460.35	-0.517706	0.206416	-2.50808	0.012139	0.105121	17.6175	18.5818	21.9521	14.8025	19.8871	19.3271	29.0661	36.7327	28.8124	19.9456	NO	NO
ENSMUSG00000000197	chr14	HAVANA	gene	123276634	123627144	-	level 2	protein_coding	Nalcn	MGI:2444306	130.944	-0.353802	0.313325	-1.12919	0.258819	0.539495	0.943583	0.936038	2.36313	1.48554	1.17876	1.41769	2.04891	0.895504	2.41821	2.37868	NO	NO
ENSMUSG00000000247	chr2	HAVANA	gene	38339281	38369733	+	level 2	protein_coding	Lhx2	MGI:96785	102.948	0.588862	0.392056	1.50199	0.133101	0.38364	2.36284	3.21361	3.14983	4.11575	2.87968	3.79336	3.64943	2.49753	0.584653	0.672504	NO	NO
ENSMUSG00000067360	chrX	HAVANA	gene	135302307	135312652	+	level 2	protein_coding	Pramel3	MGI:1890657	134.364	-2.31439	0.349635	-6.61944	3.60565e-11	2.11664e-07	4.81131	3.11885	3.95242	1.94625	4.58068	4.22636	13.5322	11.6801	31.7037	29.5196	DOWN	YES
ENSMUSG00000000275	chr11	HAVANA	gene	88999376	89020293	+	level 2	protein_coding	Trim25	MGI:102749	171.614	0.561446	0.284067	1.97646	0.048103	0.226327	2.63118	1.49933	2.96708	4.73418	7.76319	0.861011	1.26846	1.03405	6.11781	13.8467	NO	NO
ENSMUSG00000000276	chr11	HAVANA	gene	89035179	89066850	-	level 2	protein_coding	Dgke	MGI:1889276	648.531	0.111023	0.172283	0.644426	0.519299	0.752211	6.31865	5.96915	9.47966	5.44733	5.07505	5.95949	8.35506	8.13195	6.3848	4.91496	NO	NO
ENSMUSG00000000278	chr11	HAVANA	gene	88924020	88955465	-	level 2	protein_coding	Scpep1	MGI:1921867	350.649	-0.386785	0.212593	-1.81936	0.0688559	0.274411	9.68499	6.38402	13.8308	9.79377	14.6681	8.00244	16.6734	13.6943	24.1412	27.8204	NO	NO
ENSMUSG00000000282	chr11	HAVANA	gene	74830920	74845725	+	level 2	protein_coding	Mnt	MGI:109150	89.5033	0.169947	0.252769	0.672341	0.501366	0.740339	1.36939	1.67457	1.42681	1.01737	1.68515	0.940591	1.79658	0.970905	1.58799	1.2813	NO	NO
ENSMUSG00000000290	chr10	HAVANA	gene	77530252	77565708	+	level 2	protein_coding	Itgb2	MGI:96611	76.4045	-0.364685	0.270132	-1.35003	0.177008	0.444374	1.87733	2.5819	1.49464	1.82405	1.03777	1.82696	3.25014	2.36051	1.27537	1.60192	NO	NO
ENSMUSG00000000295	chr10	HAVANA	gene	31313383	31328204	+	level 2	protein_coding	Hddc2	MGI:1916942	1028.43	-0.046679	0.202243	-0.230807	0.817465	0.919896	92.1345	85.9592	78.6358	99.8775	68.1564	109.318	70.245	85.8427	75.9499	69.5102	NO	NO
ENSMUSG00000000296	chr10	HAVANA	gene	31332376	31445958	-	level 2	protein_coding	Tpd52l1	MGI:1298386	72.2339	-0.188384	0.286109	-0.658436	0.510258	0.745397	3.72885	3.32309	3.48329	4.04931	6.77312	3.80173	3.12553	4.89802	6.77978	8.89179	NO	NO
ENSMUSG00000063728	chrX	HAVANA	gene	154924012	154935987	-	level 2	protein_coding	Magea6	MGI:1333837	195.692	-1.90842	0.309183	-6.17248	6.72264e-10	1.69132e-06	4.76739	7.05755	3.86038	2.01157	5.416	10.1736	11.5551	13.9458	35.1753	32.2759	DOWN	YES
ENSMUSG00000000303	chr8	HAVANA	gene	106603351	106670246	+	level 2	protein_coding	Cdh1	MGI:88354	425.24	-0.617965	0.310889	-1.98774	0.0468408	0.222736	4.92001	3.52011	6.48735	2.69982	6.91249	3.17802	13.4333	4.89485	13.2054	15.8791	NO	NO
ENSMUSG00000000308	chr2	HAVANA	gene	121357714	121363737	+	level 2	protein_coding	Ckmt1	MGI:99441	20.9984	0.94188	0.463912	2.0303	0.0423264	0.210879	1.19181	2.50429	0.854861	0.608599	1.97245	0.929025	0.387545	0.207528	1.21642	0.592375	NO	NO
ENSMUSG00000028820	chr4	HAVANA	gene	127021324	127037013	+	level 2	protein_coding	Sfpq	MGI:1918764	908.133	0.987449	0.163437	6.04176	1.52443e-09	3.35585e-06	51.5455	47.562	34.2732	34.6597	37.491	22.4472	24.0144	20.8784	19.8804	23.839	UP	YES
ENSMUSG00000000325	chr16	HAVANA	gene	18348182	18407076	+	level 2	protein_coding	Arvcf	MGI:109620	672.976	-0.417191	0.199114	-2.09523	0.0361504	0.194753	8.99437	7.82603	15.4824	10.5515	8.68919	11.1528	19.9628	16.3847	13.447	9.38673	NO	NO
ENSMUSG00000000326	chr16	HAVANA	gene	18406886	18426852	-	level 2	protein_coding	Comt	MGI:88470	776.847	-0.108377	0.149554	-0.724667	0.468656	0.718696	33.0276	30.7674	30.7166	30.0248	50.9087	33.4148	38.4602	32.3783	61.081	51.531	NO	NO
ENSMUSG00000000339	chr3	HAVANA	gene	116488963	116508208	-	level 2	protein_coding	Rtca	MGI:1913618	1363.58	-0.246518	0.16487	-1.49523	0.134855	0.386357	114.407	118.885	123.175	122.359	117.277	117.628	140.242	129.087	189.773	183.53	NO	NO
ENSMUSG00000000340	chr3	HAVANA	gene	116513070	116549981	+	level 2	protein_coding	Dbt	MGI:105386	76.8545	-0.584285	0.311612	-1.87504	0.0607877	0.256032	1.86491	0.774863	1.38765	0.832259	1.67101	0.987917	2.08433	2.15531	3.06887	2.9982	NO	NO
ENSMUSG00000000346	chr15	HAVANA	gene	100615349	100620761	+	level 2	protein_coding	Dazap2	MGI:1344344	22459.7	-0.378439	0.283955	-1.33275	0.182615	0.450454	751.489	607.073	948.858	791.648	537.926	934.024	829.58	2021.88	499.719	382.053	NO	NO
ENSMUSG00000000355	chrX	HAVANA	gene	38600578	38613426	+	level 2	protein_coding	Mcts1	MGI:1916245	253.341	-0.146128	0.295175	-0.495056	0.62056	0.812482	18.1031	12.2938	9.18398	13.9925	24.7235	10.2947	16.6841	7.24187	49.7265	56.3482	NO	NO
ENSMUSG00000000365	chr14	HAVANA	gene	56402581	56525032	+	level 2	protein_coding	Rnf17	MGI:1353419	13500.7	0.0565146	0.179718	0.314463	0.753169	0.886749	262.653	293.154	210.044	233.147	192.602	240.804	221.061	308.912	184.548	128.574	NO	NO
ENSMUSG00000000374	chr10	HAVANA	gene	78186725	78244641	-	level 2	protein_coding	Trappc10	MGI:1336209	881.705	0.841256	0.295259	2.84921	0.00438274	0.0586508	16.385	21.3867	23.2745	11.8806	13.4497	13.4506	13.3407	3.8727	6.02631	8.29289	NO	NO
ENSMUSG00000000378	chr11	HAVANA	gene	6546887	6596744	+	level 2	protein_coding	Ccm2	MGI:2384924	2599.59	-0.45876	0.269684	-1.7011	0.0889235	0.312563	86.34	87.2357	107.854	85.4004	86.8704	103.329	112.324	249.661	82.6606	79.1096	NO	NO
ENSMUSG00000000384	chr11	HAVANA	gene	6615598	6626067	-	level 2	protein_coding	Tbrg4	MGI:1100868	297.82	0.253732	0.203472	1.24701	0.212393	0.487926	10.7582	12.2393	13.8788	10.9165	9.15558	10.5019	10.0048	11.9317	9.64639	7.30288	NO	NO
ENSMUSG00000000385	chr16	HAVANA	gene	97564682	97611195	-	level 2	protein_coding	Tmprss2	MGI:1354381	41.628	-0.179389	0.392486	-0.457058	0.647629	0.828686	0.633502	1.23656	1.45372	0.918254	0.694968	1.22627	2.18651	0.849425	1.06553	0.280904	NO	NO
ENSMUSG00000000399	chr6	HAVANA	gene	126821721	126849136	-	level 2	protein_coding	Ndufa9	MGI:1913358	7527.36	-0.284665	0.209141	-1.36111	0.173478	0.439626	389.563	422.32	429.853	432.765	422.337	442.54	456.869	731.63	436.824	418.964	NO	NO
ENSMUSG00000000402	chrX	HAVANA	gene	166523007	166585720	-	level 2	protein_coding	Egfl6	MGI:1858599	70.4389	0.0296358	0.354094	0.0836947	0.933299	0.972402	1.83643	0.664959	1.75527	1.92623	2.45776	1.37292	2.2798	0.689813	3.53644	3.13846	NO	NO
ENSMUSG00000000411	chr4	HAVANA	gene	129489014	129491022	-	level 2	protein_coding	Tssk3	MGI:1929914	41.0221	-0.293985	0.324691	-0.905431	0.365237	0.64021	1.44983	1.76973	2.2616	1.28871	2.961	1.33388	3.18457	2.64076	3.34604	2.75127	NO	NO
ENSMUSG00000000416	chr6	HAVANA	gene	18366478	18514843	-	level 2	protein_coding	Cttnbp2	MGI:1353467	84.3248	-1.07356	0.372115	-2.88502	0.00391388	0.0551075	0.876044	0.650525	0.557131	0.448789	1.53258	0.426363	2.44252	1.93755	3.65182	4.81472	NO	NO
ENSMUSG00000000420	chr18	HAVANA	gene	24205344	24286818	+	level 2	protein_coding	Galnt1	MGI:894693	774.988	0.46751	0.190314	2.45651	0.0140292	0.114383	19.1723	19.368	25.0335	16.9293	15.1615	16.0847	14.7671	10.82	10.701	10.7729	NO	NO
ENSMUSG00000000439	chr6	HAVANA	gene	115601902	115622624	+	level 2	protein_coding	Mkrn2	MGI:1914277	1044.81	-0.228145	0.198672	-1.14835	0.250825	0.530924	24.298	24.6643	25.7869	21.6621	23.8558	19.4702	26.8911	33.8574	27.6289	23.6609	NO	NO
ENSMUSG00000000440	chr6	HAVANA	gene	115360951	115490399	+	level 2	protein_coding	Pparg	MGI:97747	1133.83	0.562394	0.273787	2.05413	0.0399632	0.204769	54.6486	45.3303	61.508	51.3911	30.9047	50.656	39.1432	57.0174	11.2719	8.23561	NO	NO
ENSMUSG00000000441	chr6	HAVANA	gene	115618067	115676635	-	level 2	protein_coding	Raf1	MGI:97847	1639.62	-0.414801	0.215045	-1.92891	0.0537424	0.241197	75.1773	53.5172	91.4592	65.6054	42.79	80.7037	100.068	136.485	49.754	33.2064	NO	NO
ENSMUSG00000000486	chr7	HAVANA	gene	127214447	127233130	-	level 2	protein_coding	Septin1	MGI:1858916	13.3067	0.32303	0.565252	0.57148	0.567674	NA	1.39871	1.37352	0.530629	0.968828	1.32703	0.346162	0.720608	1.02485	0.454043	2.41665	NO	NO
ENSMUSG00000000489	chr15	HAVANA	gene	79995874	80014977	-	level 2	protein_coding	Pdgfb	MGI:97528	51.1626	-0.478357	0.428912	-1.11528	0.264731	0.5453	1.42115	0.428308	0.936301	0.495353	0.854453	0.432996	1.33987	0.615687	2.78058	3.394	NO	NO
ENSMUSG00000000531	chr15	HAVANA	gene	101224188	101232756	+	level 2	protein_coding	Grasp	MGI:1860303	117.014	0.0951793	0.307011	0.310019	0.756546	0.888517	3.38367	3.1693	3.70748	2.20272	2.85505	5.4038	2.29812	0.774592	2.75034	2.03331	NO	NO
ENSMUSG00000000538	chr11	HAVANA	gene	60226714	60352905	-	level 2	protein_coding	Tom1l2	MGI:2443306	1144.99	-0.0803416	0.241082	-0.333254	0.738942	0.879763	24.4442	19.6711	40.8528	21.0041	14.2578	28.2408	39.4085	24.7543	20.3545	12.3975	NO	NO
ENSMUSG00000000552	chr15	HAVANA	gene	103313895	103340093	-	level 2	protein_coding	Zfp385a	MGI:1352495	132.751	0.14986	0.358229	0.418335	0.675702	0.844141	3.20224	2.0231	9.44905	5.11847	3.3061	4.91498	3.9697	1.89497	5.53915	4.31734	NO	NO
ENSMUSG00000000555	chr15	HAVANA	gene	103344286	103366763	-	level 2	protein_coding	Itga5	MGI:96604	79.2907	0.16805	0.389336	0.431633	0.666008	0.839461	1.24354	0.732491	2.62837	0.923952	1.35716	1.9176	2.08732	0.476555	1.26743	1.0387	NO	NO
ENSMUSG00000000561	chr3	HAVANA	gene	105959369	105970037	+	level 2	protein_coding	Wdr77	MGI:1917715	1427.13	-0.401322	0.164234	-2.4436	0.0145415	0.116352	56.7132	46.7074	60.2452	52.8161	45.3292	60.5911	69.7364	85.061	79.5155	62.3135	NO	NO
ENSMUSG00000000563	chr3	HAVANA	gene	105942698	105960099	-	level 2	protein_coding	Atp5f1	MGI:1100495	40655.4	-0.0226834	0.173239	-0.130937	0.895825	0.957811	1855.06	1871.12	1904.9	2280.64	1961.21	2059.28	2065.66	2051.18	1849.54	1955.04	NO	NO
ENSMUSG00000000568	chr5	HAVANA	gene	99955935	99978938	-	level 2	protein_coding	Hnrnpd	MGI:101947	723.52	0.736955	0.285226	2.58375	0.00977316	0.0935408	36.5218	37.9381	52.2997	22.9879	12.9355	36.9947	12.8469	6.89651	7.68101	12.4217	NO	NO
ENSMUSG00000000579	chr17	HAVANA	gene	6601671	6609774	+	level 2	protein_coding	Dynlt1c	MGI:3807476	193.86	0.328733	0.27808	1.18216	0.237144	0.515809	50.3499	68.4606	43.1043	50.5436	80.201	68.5689	43.8961	46.3375	72.5144	67.6741	NO	NO
ENSMUSG00000000581	chr11	HAVANA	gene	17257579	17269176	+	level 2	protein_coding	C1d	MGI:1927354	1974.42	-0.348527	0.205739	-1.69403	0.0902599	0.314891	51.5221	42.2015	39.8037	44.624	57.105	41.7866	51.6867	60.9901	70.2807	91.9623	NO	NO
ENSMUSG00000000594	chr11	HAVANA	gene	55098115	55113029	+	level 2	protein_coding	Gm2a	MGI:95762	760.402	-0.485794	0.221038	-2.19778	0.0279647	0.16995	12.496	8.50673	14.0916	12.0151	10.1128	13.3303	13.6782	22.3403	16.1987	13.2996	NO	NO
ENSMUSG00000000600	chr5	HAVANA	gene	3803184	3845564	+	level 2	protein_coding	Krit1	MGI:1930618	5496.02	-0.14003	0.178242	-0.785621	0.432089	0.693637	118.241	107.536	138.962	105.677	124.955	93.8566	179.962	177.82	123.316	102.993	NO	NO
ENSMUSG00000000605	chr7	HAVANA	gene	7282309	7300851	-	level 2	protein_coding	Clcn4	MGI:104571	934.94	0.0907897	0.216894	0.418589	0.675516	0.844141	19.1707	19.7696	19.3212	22.0711	14.4329	18.3601	28.4642	26.6728	13.6921	7.66333	NO	NO
ENSMUSG00000000627	chr6	HAVANA	gene	82911885	82939769	-	level 2	protein_coding	Sema4f	MGI:1340055	441.444	0.191072	0.204442	0.9346	0.349994	0.628761	8.39272	7.50151	13.1914	8.27536	6.50066	5.94436	12.4614	6.82622	8.27079	5.55802	NO	NO
ENSMUSG00000000631	chr11	HAVANA	gene	77763246	77865980	+	level 1	protein_coding	Myo18a	MGI:2667185	270.374	0.353655	0.222653	1.58837	0.112203	0.352502	4.75677	4.47537	6.14554	3.77606	4.38694	3.29555	5.09995	4.06668	3.84831	2.90089	NO	NO
ENSMUSG00000000632	chr11	HAVANA	gene	77930800	77979048	+	level 2	protein_coding	Sez6	MGI:104745	806.472	-0.0799835	0.300554	-0.26612	0.790146	0.906785	14.0338	12.4046	20.4857	12.0916	11.7264	22.2296	28.4222	16.6903	7.68726	3.77713	NO	NO
ENSMUSG00000000682	chr4	HAVANA	gene	134082448	134095082	-	level 2	protein_coding	Cd52	MGI:1346088	61.6345	-0.183259	0.377474	-0.485488	0.62733	0.816067	8.77918	11.1074	5.49053	12.7682	3.25858	10.2401	9.98981	4.5018	8.57157	10.7959	NO	NO
ENSMUSG00000000708	chr17	HAVANA	gene	53566861	53672720	+	level 1	protein_coding	Kat2b	MGI:1343094	112.487	-0.0634776	0.27235	-0.233074	0.815704	0.919383	2.09692	1.11274	1.25269	1.32763	3.30245	1.00558	1.88677	0.866829	4.05894	4.82572	NO	NO
ENSMUSG00000000711	chr10	HAVANA	gene	128677175	128696264	-	level 2	protein_coding	Rab5b	MGI:105938	820.063	0.182636	0.201158	0.907921	0.36392	0.639141	33.9625	28.3998	39.4173	33.2533	17.7181	32.343	32.2265	25.9855	16.6997	15.2145	NO	NO
ENSMUSG00000000738	chr8	HAVANA	gene	123062942	123097760	+	level 1	protein_coding	Spg7	MGI:2385906	3189.07	0.489157	0.260478	1.87792	0.0603922	0.255236	118.088	123.922	131.408	84.4931	89.4392	92.3261	143.077	79.7186	29.5076	36.0181	NO	NO
ENSMUSG00000000740	chr8	HAVANA	gene	123102350	123105244	+	level 2	protein_coding	Rpl13	MGI:105922	19492.8	0.410717	0.203912	2.01418	0.0439902	0.215377	2056.08	2287.41	1935.78	2138.58	2743.17	1919.18	1768.57	929.811	1974.94	2158.65	NO	NO
ENSMUSG00000000743	chr8	HAVANA	gene	123204264	123212763	-	level 2	protein_coding	Chmp1a	MGI:1920159	4453.76	-0.578081	0.233603	-2.47463	0.0133374	0.111373	137.996	135.747	164.073	103.972	116.465	149.968	217.927	319.522	179.241	112.408	NO	NO
ENSMUSG00000000751	chr11	HAVANA	gene	75298166	75348324	-	level 2	protein_coding	Rpa1	MGI:1915525	1294.45	-0.7619	0.298738	-2.55039	0.0107602	0.098625	16.3706	11.9706	20.2679	11.1994	12.5331	15.0565	22.2922	55.4306	19.2409	14.8756	NO	NO
ENSMUSG00000000753	chr11	HAVANA	gene	75409769	75422701	-	level 2	protein_coding	Serpinf1	MGI:108080	737.942	-0.028232	0.298523	-0.0945723	0.924655	0.969345	24.7604	22.6644	50.4764	42.6617	18.8976	38.7161	29.6038	60.5261	14.0616	8.5218	NO	NO
ENSMUSG00000000759	chr8	HAVANA	gene	12614277	12672248	-	level 2	protein_coding	Tubgcp3	MGI:2183752	1922.04	-0.0660267	0.226737	-0.291203	0.770896	0.896595	37.0586	40.6226	63.8634	31.5352	33.0902	30.2645	68.8918	43.6325	39.6147	27.1016	NO	NO
ENSMUSG00000000776	chr14	HAVANA	gene	70438757	70443447	-	level 2	protein_coding	Polr3d	MGI:1914315	1323.63	-0.0669679	0.146777	-0.456257	0.648205	0.828831	48.2061	44.5092	44.0428	37.4141	56.7303	37.7493	49.6714	41.5405	69.6102	63.2056	NO	NO
ENSMUSG00000000782	chr11	HAVANA	gene	52252371	52283331	-	level 2	protein_coding	Tcf7	MGI:98507	366.228	0.417759	0.281238	1.48543	0.137431	0.389616	14.7281	11.3251	22.5012	11.3427	9.55245	13.4366	7.22028	4.98902	7.16518	11.0463	NO	NO
ENSMUSG00000000787	chrX	HAVANA	gene	13280970	13294052	+	level 2	protein_coding	Ddx3x	MGI:103064	2988.68	0.0304122	0.264204	0.115109	0.908359	0.9646	53.5377	40.615	50.7984	41.6582	47.5928	37.988	63.1984	18.8469	67.8125	73.0992	NO	NO
ENSMUSG00000000792	chr8	HAVANA	gene	70882889	70892757	-	level 2	protein_coding	Slc5a5	MGI:2149330	100.011	-0.134865	0.30031	-0.449087	0.653369	0.83243	3.43649	1.62179	3.30779	2.40783	1.48243	3.27282	3.29381	2.55254	2.14422	0.871889	NO	NO
ENSMUSG00000044927	chr6	HAVANA	gene	87980421	87981637	-	level 2	protein_coding	H1fx	MGI:2685307	273.98	2.1232	0.357121	5.94532	2.75914e-09	4.04926e-06	27.749	54.5976	67.1732	20.5582	33.5341	16.6595	11.7776	2.82951	3.54319	5.24508	UP	YES
ENSMUSG00000000811	chr6	HAVANA	gene	89643988	89675529	+	level 2	protein_coding	Txnrd3	MGI:2386711	2258.57	-0.0961032	0.204173	-0.470695	0.637858	0.822954	62.189	56.2083	97.3447	59.7742	33.9704	73.2701	88.9022	92.7933	26.7744	26.246	NO	NO
ENSMUSG00000000823	chr2	HAVANA	gene	181582103	181592803	-	level 2	protein_coding	Zfp512b	MGI:2685478	1108.92	0.38408	0.216347	1.7753	0.0758491	0.28777	21.7993	23.0191	37.9549	18.6102	18.6891	16.1908	29.9671	23.0401	16.5798	11.0562	NO	NO
ENSMUSG00000000826	chr2	HAVANA	gene	181520485	181555133	+	level 2	protein_coding	Dnajc5	MGI:892995	1387.33	-0.02057	0.189314	-0.108656	0.913476	0.966237	19.3327	15.1612	25.583	16.9299	16.8667	16.9609	24.3775	14.8811	20.1413	16.8409	NO	NO
ENSMUSG00000000827	chr2	HAVANA	gene	181497142	181517966	+	level 2	protein_coding	Tpd52l2	MGI:1913564	3960.77	-0.118194	0.160707	-0.735468	0.462055	0.715986	172.446	176.884	165.934	178.358	130.392	164.417	156.094	151.546	159.718	137.776	NO	NO
ENSMUSG00000020733	chr11	HAVANA	gene	115163341	115181181	+	level 2	protein_coding	Nherf1	MGI:1349482	523.584	-1.39422	0.235735	-5.91436	3.33169e-09	4.45257e-06	10.9569	8.66959	11.5316	8.41686	10.8139	13.1221	28.4889	30.0165	48.7023	39.2708	DOWN	YES
ENSMUSG00000000869	chr11	HAVANA	gene	53602982	53618669	-	level 1	protein_coding	Il4	MGI:96556	32.0292	0.068333	0.367057	0.186165	0.852316	0.938257	2.36428	1.60939	0.326198	1.14511	1.3508	0.878091	1.57859	0.866063	2.43529	1.57725	NO	NO
ENSMUSG00000000876	chr2	HAVANA	gene	154585758	154603708	-	level 2	protein_coding	Pxmp4	MGI:1891701	786.856	-0.115737	0.230807	-0.501447	0.616056	0.810176	43.6959	38.2484	33.3778	64.3385	33.9109	49.2868	35.4592	48.3228	41.9812	34.2363	NO	NO
ENSMUSG00000000881	chrX	HAVANA	gene	100767722	100818410	+	level 2	protein_coding	Dlg3	MGI:1888986	610.198	-0.0375631	0.202831	-0.185194	0.853077	0.938619	15.456	10.6192	17.2259	10.5603	12.817	11.0698	17.8472	10.3052	18.3801	13.2784	NO	NO
ENSMUSG00000000884	chr16	HAVANA	gene	18498713	18566679	+	level 1	protein_coding	Gnb1l	MGI:1338057	534.792	-0.425365	0.237939	-1.78771	0.0738234	0.283803	19.1813	20.2716	17.9715	23.7029	23.9059	25.7224	27.1491	49.0559	28.9349	13.6986	NO	NO
ENSMUSG00000000901	chr10	HAVANA	gene	75923222	75936496	-	level 2	protein_coding	Mmp11	MGI:97008	263.626	-0.320419	0.226679	-1.41354	0.157498	0.417852	5.29925	4.03555	12.5958	5.50191	11.0224	5.49925	11.8854	8.62207	18.3815	13.4127	NO	NO
ENSMUSG00000000902	chr10	HAVANA	gene	75896769	75921617	-	level 2	protein_coding	Smarcb1	MGI:1328366	1828.01	-0.389131	0.218069	-1.78444	0.0743517	0.284983	65.3675	57.0354	68.671	62.782	75.08	60.7882	70.23	130.875	106.685	85.0082	NO	NO
ENSMUSG00000000915	chr5	HAVANA	gene	123973628	124005558	+	level 2	protein_coding	Hip1r	MGI:1352504	429.312	0.0541169	0.24547	0.220463	0.825511	0.924553	5.01387	5.06933	10.3796	4.78289	5.19755	4.9807	8.9347	4.2278	6.14441	5.39952	NO	NO
ENSMUSG00000000916	chr5	HAVANA	gene	135369953	135376805	+	level 2	protein_coding	Nsun5	MGI:2140844	1609.19	-0.277369	0.289877	-0.956852	0.338642	0.619697	65.3114	55.8403	68.037	77.7519	36.771	74.2347	55.8386	147.613	35.1195	25.2752	NO	NO
ENSMUSG00000000934	chr15	HAVANA	gene	75657035	75678800	-	level 2	protein_coding	Top1mt	MGI:1920210	138.233	-0.0833343	0.269748	-0.308934	0.757372	0.888949	5.91518	5.28098	5.93306	4.33965	7.3887	5.18379	6.34516	8.77155	6.83789	4.1486	NO	NO
ENSMUSG00000000948	chr7	HAVANA	gene	59974149	60005064	-	level 2	protein_coding	Gm38393	MGI:5613898	49.5763	0.328136	0.410038	0.800258	0.423561	0.687969	1.88056	0.910184	0.943835	1.48423	0.427243	1.05464	1.13128	0.335032	1.06561	1.44745	NO	NO
ENSMUSG00000000957	chr14	HAVANA	gene	54431612	54445364	+	level 2	protein_coding	Mmp14	MGI:101900	219.86	0.200889	0.276272	0.727143	0.467138	0.717787	4.37346	2.88512	11.915	4.53455	10.5073	4.32628	6.37274	5.53788	7.2756	7.98253	NO	NO
ENSMUSG00000000958	chr14	HAVANA	gene	54369442	54417780	-	level 2	protein_coding	Slc7a7	MGI:1337120	133.106	-0.0480208	0.239431	-0.200562	0.841041	0.932869	5.6613	4.46674	5.20109	3.00162	5.43418	3.81084	5.98922	3.79781	7.90779	5.03715	NO	NO
ENSMUSG00000000959	chr14	HAVANA	gene	54360834	54369673	+	level 2	protein_coding	Oxa1l	MGI:1916339	1777.48	0.107564	0.174596	0.616074	0.537846	0.764488	60.1484	62.1475	59.1908	61.4431	64.1158	54.8741	57.4665	41.4861	78.3053	62.7662	NO	NO
ENSMUSG00000000976	chr11	HAVANA	gene	83753696	83783754	+	level 2	protein_coding	Heatr6	MGI:1919790	940.641	-0.172563	0.195338	-0.883409	0.377015	0.648736	14.1442	15.5055	13.4586	14.1304	16.1818	14.8277	18.5656	24.0623	17.5726	16.3025	NO	NO
ENSMUSG00000000982	chr11	HAVANA	gene	83647844	83649355	-	level 2	protein_coding	Ccl3	MGI:98260	195.263	-0.455929	0.297122	-1.53448	0.124911	0.372091	18.5193	16.4248	10.6113	19.2295	10.302	12.7845	30.7189	16.1835	23.8394	22.9167	NO	NO
ENSMUSG00000001016	chr3	HAVANA	gene	90476126	90488379	+	level 2	protein_coding	Ilf2	MGI:1915031	4004.05	0.016968	0.162253	0.104577	0.916711	0.967124	164.091	144.51	153.156	178.664	163.009	148.174	172.204	172.767	162.738	138.316	NO	NO
ENSMUSG00000001017	chr3	HAVANA	gene	90498956	90509498	-	level 1	protein_coding	Chtop	MGI:1913761	5697.85	-0.0865508	0.155021	-0.558317	0.576628	0.787026	189.692	172.47	224.216	202.147	185.058	184.16	234.321	238.566	173.338	154.126	NO	NO
ENSMUSG00000001018	chr3	HAVANA	gene	90488026	90491033	-	level 2	protein_coding	Snapin	MGI:1333745	4187.05	-0.144017	0.201391	-0.715114	0.474538	0.721871	169.174	140.564	159.712	182.806	197.632	143.46	150.637	233.664	222.25	237.069	NO	NO
ENSMUSG00000001025	chr3	HAVANA	gene	90612882	90624181	+	level 2	protein_coding	S100a6	MGI:1339467	62.4556	1.04749	0.405929	2.58047	0.00986652	0.0941337	8.3635	6.05019	6.31535	9.59684	10.9721	7.19759	4.15569	3.115	4.33043	1.59119	NO	NO
ENSMUSG00000001029	chr11	HAVANA	gene	106377656	106388075	-	level 2	protein_coding	Icam2	MGI:96394	42.3426	0.480141	0.540833	0.887781	0.374659	0.647383	4.96176	1.37798	1.8831	0.686165	3.21788	0.41654	1.26912	1.10718	3.52332	7.17572	NO	NO
ENSMUSG00000001034	chr11	HAVANA	gene	61488812	61494406	-	level 2	protein_coding	Mapk7	MGI:1346347	1599.89	-0.360657	0.200503	-1.79877	0.0720557	0.280982	31.7358	31.4175	58.1265	34.2663	27.7868	41.3287	58.5883	64.7	36.5493	25.2945	NO	NO
ENSMUSG00000001036	chr11	HAVANA	gene	61517249	61579687	-	level 2	protein_coding	Epn2	MGI:1333766	2527.28	0.128885	0.175871	0.732839	0.463657	0.716538	63.9363	65.5089	80.3175	64.8007	44.6191	69.8596	66.1586	70.7759	42.3717	27.7686	NO	NO
ENSMUSG00000035984	chr18	HAVANA	gene	34562634	34579115	-	level 2	protein_coding	Nme5	MGI:1922783	796.028	-1.18027	0.199897	-5.90439	3.53961e-09	4.45257e-06	36.7066	40.8168	43.0825	37.2336	46.008	58.0667	85.0982	107.659	121.709	134.043	DOWN	YES
ENSMUSG00000001052	chr3	HAVANA	gene	129982759	130061553	-	level 2	protein_coding	Sec24b	MGI:2139764	1130.05	-0.0660681	0.224141	-0.294762	0.768176	0.89491	19.1209	15.8112	25.2026	12.6635	14.384	13.3609	31.1807	15.4575	15.6169	15.8974	NO	NO
ENSMUSG00000001053	chr11	HAVANA	gene	51643063	51650842	-	level 2	protein_coding	N4bp3	MGI:2442218	74.6299	-0.164131	0.321029	-0.511266	0.609165	0.805405	2.9956	1.87548	1.97575	1.89981	2.36943	1.68055	4.94144	1.50658	2.94753	2.66555	NO	NO
ENSMUSG00000001054	chr11	HAVANA	gene	51623671	51635896	-	level 2	protein_coding	Rmnd5b	MGI:1913339	2173.1	-0.39494	0.261284	-1.51153	0.130653	0.38038	70.2495	72.6459	81.2048	58.3826	88.7661	66.4509	107.724	175.782	104.433	62.9202	NO	NO
ENSMUSG00000001056	chr11	HAVANA	gene	51619735	51623714	+	level 2	protein_coding	Nhp2	MGI:1098547	2779.11	-0.150162	0.220858	-0.679904	0.496565	0.737303	220.83	235.204	170.656	194.29	196.428	258.248	153.296	258.138	195.843	179.028	NO	NO
ENSMUSG00000001062	chr8	HAVANA	gene	123242356	123254348	-	level 2	protein_coding	Vps9d1	MGI:1914143	744.498	0.0215372	0.211099	0.102024	0.918738	0.967763	19.0876	23.1212	24.4901	16.2814	21.7664	18.0152	31.6702	14.1093	22.0093	19.8928	NO	NO
ENSMUSG00000001065	chr8	HAVANA	gene	123254195	123269745	+	level 2	protein_coding	Zfp276	MGI:1888495	593.241	-0.45441	0.222235	-2.04472	0.040882	0.207263	15.3661	15.6358	21.7347	13.5944	14.7274	15.9059	34.149	18.9179	26.951	15.9734	NO	NO
ENSMUSG00000001082	chr5	HAVANA	gene	34633642	34637212	-	level 2	protein_coding	Mfsd10	MGI:1915544	196.873	-0.207817	0.236034	-0.880454	0.378613	0.65045	10.0742	6.56642	11.4239	9.50883	8.83638	12.6262	11.9631	11.1425	13.3849	7.75059	NO	NO
ENSMUSG00000001089	chr4	HAVANA	gene	136469761	136554780	+	level 2	protein_coding	Luzp1	MGI:107629	7288	0.322256	0.254682	1.26533	0.205755	0.479943	111.372	115.977	106.952	111.305	67.4987	101.003	84.8232	135.898	38.8275	28.2024	NO	NO
ENSMUSG00000001098	chr5	HAVANA	gene	114363567	114380508	-	level 2	protein_coding	Kctd10	MGI:2141207	231.458	-0.473205	0.226834	-2.08613	0.0369666	0.196834	14.6588	13.2473	23.1787	13.451	14.7341	15.1759	26.3725	21.2605	23.1051	14.6532	NO	NO
ENSMUSG00000001100	chr11	HAVANA	gene	78512193	78522736	+	level 2	protein_coding	Poldip2	MGI:1915061	8259.64	-0.115088	0.21795	-0.528046	0.597467	0.799344	290.804	255.662	369.488	310.58	313.362	246.194	340.769	556.427	320.103	252.411	NO	NO
ENSMUSG00000001105	chr11	HAVANA	gene	78536361	78541737	+	level 2	protein_coding	Ift20	MGI:1915585	1217.01	-0.00868321	0.188764	-0.0460003	0.96331	0.984889	78.9929	82.0994	64.6075	72.1977	113.536	68.2235	78.1351	94.2624	86.6053	90.1775	NO	NO
ENSMUSG00000001119	chr10	HAVANA	gene	76708792	76726168	-	level 2	protein_coding	Col6a1	MGI:88459	288.727	0.698602	0.374806	1.86391	0.062335	0.259584	2.09314	2.15399	15.6852	2.94489	7.99126	1.47247	5.57214	2.45933	10.7488	5.15917	NO	NO
ENSMUSG00000001120	chr10	HAVANA	gene	76761857	76961887	-	level 2	protein_coding	Pcbp3	MGI:1890470	2600.85	-0.162513	0.294629	-0.551584	0.581233	0.790005	92.0743	82.4356	146.757	102.268	39.4358	130.584	113.229	215.634	33.5379	16.6498	NO	NO
ENSMUSG00000001123	chr11	HAVANA	gene	78962974	78984946	-	level 2	protein_coding	Lgals9	MGI:109496	163.284	-0.419278	0.266343	-1.5742	0.11544	0.356545	7.34918	9.02033	6.24847	4.27571	7.88918	8.08174	12.1335	4.65452	11.3553	11.4687	NO	NO
ENSMUSG00000001127	chrX	HAVANA	gene	20797814	20860519	+	level 2	protein_coding	Araf	MGI:88065	5457.59	-0.36832	0.190665	-1.93176	0.0533887	0.240406	192.76	171.422	197.644	234.854	188.01	229.008	229.803	315.764	265.628	226.632	NO	NO
ENSMUSG00000001128	chrX	HAVANA	gene	20925454	20931555	-	level 2	protein_coding	Cfp	MGI:97545	77.3597	0.136027	0.260095	0.522991	0.600981	0.800683	3.23204	4.30194	2.78429	2.70308	3.11125	3.61167	3.972	2.4873	3.59969	2.31787	NO	NO
ENSMUSG00000001131	chrX	HAVANA	gene	20870166	20874735	+	level 2	protein_coding	Timp1	MGI:98752	38.0853	0.0284405	0.324491	0.0876466	0.930158	0.971448	2.21537	2.21884	2.8728	1.98198	5.66701	1.98312	2.35207	1.60451	6.48698	5.83585	NO	NO
ENSMUSG00000001134	chrX	HAVANA	gene	20941722	20962017	-	level 2	protein_coding	Uxt	MGI:1277988	1613.5	0.00592163	0.244805	0.0241892	0.980702	0.991968	186.546	179.37	156.199	177.01	185.209	190.076	162.91	83.0652	247.187	309.644	NO	NO
ENSMUSG00000079349	chrX	HAVANA	gene	155053061	155063145	-	level 2	protein_coding	Magea5	MGI:1333838	216.578	-1.92569	0.328708	-5.85836	4.67473e-09	5.48844e-06	9.43267	11.959	5.34473	1.66979	4.58445	16.9491	15.687	13.5265	31.2225	29.4258	DOWN	YES
ENSMUSG00000001143	chr1	HAVANA	gene	36419871	36445271	-	level 2	protein_coding	Lman2l	MGI:2443010	3307.52	-0.467277	0.257791	-1.81262	0.0698905	0.276407	84.6139	81.5973	82.8926	70.6214	91.6646	73.2515	110.467	203.715	116.589	108.781	NO	NO
ENSMUSG00000001150	chr10	HAVANA	gene	76468927	76515857	+	level 2	protein_coding	Mcm3ap	MGI:1930089	1159.6	-0.0571309	0.213503	-0.267589	0.789016	0.906135	11.1852	11.7787	22.6801	10.7755	12.6683	9.63293	24.5158	16.3704	16.6053	12.506	NO	NO
ENSMUSG00000001151	chr10	HAVANA	gene	76351263	76442786	-	level 2	protein_coding	Pcnt	MGI:102722	586.839	0.118126	0.204567	0.577444	0.563639	0.778687	5.55506	5.42272	8.3353	5.57335	3.81955	4.31798	6.00974	8.31983	3.35891	2.83336	NO	NO
ENSMUSG00000001156	chr6	HAVANA	gene	86647042	86669161	-	level 2	protein_coding	Mxd1	MGI:96908	516.707	-0.735657	0.259524	-2.83464	0.00458768	0.0602039	7.03262	8.01407	7.29502	4.84707	7.63358	9.12299	17.5855	15.9809	9.78095	6.45143	NO	NO
ENSMUSG00000001157	chr6	HAVANA	gene	86691768	86733383	-	level 2	protein_coding	Gmcl1	MGI:1345156	3803.68	0.125893	0.209537	0.600817	0.547962	0.76991	111.139	92.7268	136.302	98.6147	86.1805	100.322	141.849	115.781	45.5328	64.0855	NO	NO
ENSMUSG00000001158	chr6	HAVANA	gene	86675151	86684522	-	level 2	protein_coding	Snrnp27	MGI:1913868	1369.43	-0.0421754	0.246382	-0.171179	0.864083	0.943771	101.52	115.32	82.2281	112.465	137.25	92.4158	88.7371	157.042	110.09	133.851	NO	NO
ENSMUSG00000001173	chrX	HAVANA	gene	47912387	47965868	+	level 1	protein_coding	Ocrl	MGI:109589	1391.93	-0.17139	0.22454	-0.763296	0.445287	0.703326	22.6566	23.4023	25.6286	17.8962	21.1512	18.8544	37.0744	13.7997	34.5559	26.5572	NO	NO
ENSMUSG00000001175	chr12	HAVANA	gene	100199435	100209814	+	level 2	protein_coding	Calm1	MGI:88251	10022.9	-0.607599	0.230679	-2.63396	0.00843965	0.0856661	161.761	147.106	110.926	131.495	185.679	161.209	171.108	302.76	260.562	276.866	NO	NO
ENSMUSG00000001211	chr10	HAVANA	gene	78269178	78352489	-	level 2	protein_coding	Agpat3	MGI:1336186	533.351	0.120109	0.205843	0.583498	0.559558	0.776914	8.52028	8.75538	12.9917	8.14142	11.6983	6.63344	10.6225	5.96885	8.96961	13.0431	NO	NO
ENSMUSG00000068600	chr15	HAVANA	gene	74819071	74834871	+	level 1	protein_coding	Gml2	MGI:1341831	950.819	-1.49223	0.255539	-5.83956	5.23379e-09	5.76076e-06	41.5569	50.1887	60.7985	48.1699	34.8993	129.181	81.9212	148.369	143.202	155.923	DOWN	YES
ENSMUSG00000001229	chr17	HAVANA	gene	56186807	56218905	-	level 2	protein_coding	Dpp9	MGI:2443967	602.828	-0.206507	0.219995	-0.938688	0.347891	0.627008	9.84092	8.9182	19.271	10.504	10.4166	12.269	19.6531	10.8292	15.21	8.96377	NO	NO
ENSMUSG00000001240	chr11	HAVANA	gene	101246028	101259546	+	level 1	protein_coding	Ramp2	MGI:1859650	156.928	0.605139	0.308336	1.96259	0.0496934	0.230789	21.1338	39.2949	48.1376	11.2754	27.8616	3.25384	9.41308	10.1067	19.299	25.7372	NO	NO
ENSMUSG00000001247	chr7	HAVANA	gene	30957770	30973464	-	level 2	protein_coding	Lsr	MGI:1927471	78.0528	-0.0614017	0.342113	-0.179478	0.857563	0.940616	3.09633	1.30791	8.11198	3.11254	7.26975	3.34214	7.09269	5.3107	11.5623	8.18986	NO	NO
ENSMUSG00000001248	chr7	HAVANA	gene	31130127	31155896	-	level 2	protein_coding	Gramd1a	MGI:105490	247.406	0.0283795	0.26272	0.108022	0.913978	0.966317	7.77159	4.83332	7.80925	4.08504	5.99861	4.85881	7.48154	5.49607	11.7705	5.51272	NO	NO
ENSMUSG00000001249	chr7	HAVANA	gene	31098725	31115290	-	level 2	protein_coding	Hpn	MGI:1196620	83.5554	0.519554	0.33434	1.55397	0.120191	0.364758	3.93546	4.33899	4.23651	7.58901	3.21212	4.28431	4.21584	2.15392	3.35637	2.02279	NO	NO
ENSMUSG00000001270	chr12	HAVANA	gene	111669361	111672338	-	level 2	protein_coding	Ckb	MGI:88407	757.749	-0.907779	0.61075	-1.48634	0.13719	0.389185	23.437	16.2568	19.1795	14.6417	9.80801	26.2103	23.5644	11.9619	76.2759	169.751	NO	NO
ENSMUSG00000079350	chrX	HAVANA	gene	154985775	154995850	-	level 2	protein_coding	Magea8	MGI:1333827	310.485	-1.901	0.329348	-5.772	7.83377e-09	8.11532e-06	9.50041	15.5679	6.48257	2.96919	4.49834	22.3595	11.9853	19.8173	33.428	35.0855	DOWN	YES
ENSMUSG00000001285	chr15	HAVANA	gene	102331709	102338139	+	level 2	protein_coding	Myg1	MGI:1929864	500.482	-0.210782	0.218897	-0.962927	0.335584	0.61708	28.0576	39.8631	22.48	29.0005	29.2046	23.6556	30.9501	31.6261	43.3071	43.5282	NO	NO
ENSMUSG00000001289	chr15	HAVANA	gene	102326116	102331873	+	level 2	protein_coding	Pfdn5	MGI:1928753	7111.8	0.134387	0.180048	0.746398	0.455427	0.711229	543.378	663.279	526.076	572.669	604.453	603.067	537.069	390.446	532.133	587.178	NO	NO
ENSMUSG00000001300	chr8	HAVANA	gene	8617434	8661242	-	level 2	protein_coding	Efnb2	MGI:105097	378.974	0.47621	0.223326	2.13235	0.0329777	0.185755	6.7069	6.70096	11.4868	5.9327	4.36192	6.13906	6.46367	5.29026	3.20536	2.39981	NO	NO
ENSMUSG00000001305	chr1	HAVANA	gene	186720978	186749358	-	level 2	protein_coding	Rrp15	MGI:1914473	1961.76	-0.0448821	0.168483	-0.26639	0.789939	0.906767	87.6462	90.1592	84.5928	95.3148	104.797	85.4463	81.3793	101.823	99.4693	89.7632	NO	NO
ENSMUSG00000001313	chr11	HAVANA	gene	101464999	101471853	+	level 2	protein_coding	Rnd2	MGI:1338755	317.923	-0.155927	0.315369	-0.494425	0.621006	0.812642	13.3285	8.04545	15.0215	11.0127	14.105	11.3854	10.4023	8.49677	30.0064	51.1171	NO	NO
ENSMUSG00000001323	chr11	HAVANA	gene	74906359	74925948	-	level 2	protein_coding	Srr	MGI:1351636	197.234	0.0854413	0.20265	0.421619	0.673303	0.843441	8.0732	5.55092	8.74218	7.81773	6.37551	5.69567	9.07045	6.54077	9.55573	7.93393	NO	NO
ENSMUSG00000001334	chr4	HAVANA	gene	129136999	129144593	+	level 2	protein_coding	Fndc5	MGI:1917614	137.356	0.839708	0.326869	2.56894	0.0102011	0.095916	3.02792	3.04157	8.91334	3.15969	5.36211	2.72541	2.60863	1.52513	3.77472	2.98451	NO	NO
ENSMUSG00000001348	chr9	HAVANA	gene	22126727	22135711	-	level 2	protein_coding	Acp5	MGI:87883	49.0299	-0.431028	0.429064	-1.00458	0.315101	0.597914	2.06033	1.88321	1.96219	5.33307	3.04209	3.49513	2.2344	6.73606	3.61495	3.09047	NO	NO
ENSMUSG00000001366	chr9	HAVANA	gene	78081499	78109065	-	level 2	protein_coding	Fbxo9	MGI:1918788	1124.63	-0.385332	0.178151	-2.16295	0.0305451	0.178649	46.8597	33.3158	38.6972	42.4005	32.1177	46.8678	50.8207	47.4605	56.9068	52.4899	NO	NO
ENSMUSG00000001376	chr6	HAVANA	gene	3498382	3603531	+	level 1	protein_coding	Vps50	MGI:1920538	2338.6	-0.29331	0.159729	-1.8363	0.0663133	0.268593	47.8229	43.1239	57.2656	39.2063	47.3886	42.6183	73.0772	59.6596	62.3523	57.6689	NO	NO
ENSMUSG00000001380	chr18	HAVANA	gene	36766528	36783205	-	level 2	protein_coding	Hars	MGI:108087	2261.79	-0.294219	0.165158	-1.78144	0.0748408	0.285917	71.4506	75.9724	76.1323	61.0695	96.9527	65.9654	91.3796	88.8359	141.425	140.899	NO	NO
ENSMUSG00000001383	chr18	HAVANA	gene	36793876	36799666	+	level 2	protein_coding	Zmat2	MGI:1913742	1546.46	0.153184	0.240759	0.636253	0.524612	0.756174	55.7849	51.8556	49.7313	61.7185	39.6206	60.0673	33.7984	34.7734	45.7323	52.0964	NO	NO
ENSMUSG00000001403	chr2	HAVANA	gene	164769898	164778822	+	level 2	protein_coding	Ube2c	MGI:1915862	1071.75	-0.330339	0.267894	-1.23309	0.217541	0.493246	69.9801	47.7236	50.1313	86.359	75.1115	76.9345	64.995	55.0044	135.795	170.911	NO	NO
ENSMUSG00000001415	chr3	HAVANA	gene	88336260	88362338	+	level 2	protein_coding	Smg5	MGI:2447364	1989.29	0.413481	0.175657	2.35391	0.0185769	0.135245	52.8268	48.6235	63.0419	44.4242	31.1873	40.9655	46.2998	33.2529	24.4906	26.2744	NO	NO
ENSMUSG00000001416	chr3	HAVANA	gene	88297116	88321767	+	level 1	protein_coding	Cct3	MGI:104708	31742.3	0.0716456	0.178538	0.401291	0.688206	0.851422	1242.92	1083.6	1490.82	1408.61	871.198	1319.34	1161.04	1225.12	838.464	677.839	NO	NO
ENSMUSG00000001418	chr3	HAVANA	gene	88325023	88331313	+	level 2	protein_coding	Glmp	MGI:1913318	646.176	-0.738299	0.275233	-2.68245	0.00730843	0.0781949	9.46185	6.0382	10.097	11.3514	7.25278	9.94531	10.2238	14.8632	23.4635	25.1039	NO	NO
ENSMUSG00000001419	chr3	HAVANA	gene	88142372	88172086	+	level 2	protein_coding	Mef2d	MGI:99533	1217.2	0.213628	0.278027	0.768372	0.442266	0.701215	24.1854	19.1325	48.6069	27.2668	14.3236	23.8813	27.4759	11.8376	17.5609	20.7796	NO	NO
ENSMUSG00000001420	chr3	HAVANA	gene	88328655	88336148	-	level 2	protein_coding	Tmem79	MGI:1919163	104.707	0.422879	0.251625	1.68059	0.0928421	0.319095	7.70397	8.96723	7.03573	6.63524	7.67782	7.14413	6.08742	3.12185	7.23595	4.06137	NO	NO
ENSMUSG00000001424	chr6	HAVANA	gene	28475139	28935162	+	level 2	protein_coding	Snd1	MGI:1929266	3751	-0.314573	0.20763	-1.51507	0.129755	0.378894	77.1956	66.2482	137.355	74.0192	41.9528	88.2347	122.549	146.292	58.2166	37.7254	NO	NO
ENSMUSG00000001435	chr10	HAVANA	gene	77052178	77166548	-	level 2	protein_coding	Col18a1	MGI:88451	757.023	0.610369	0.367846	1.6593	0.0970544	0.326861	13.1958	5.86043	34.6409	9.80411	10.1815	9.20535	14.7107	4.41042	11.3262	5.93701	NO	NO
ENSMUSG00000006307	chr7	HAVANA	gene	30568858	30588726	-	level 2	protein_coding	Kmt2b	MGI:109565	1081.9	0.996654	0.173701	5.73777	9.59323e-09	8.82132e-06	10.7977	14.9221	16.5639	16.2712	12.4458	5.70724	10.3416	9.12318	6.65121	6.0509	UP	YES
ENSMUSG00000001440	chr11	HAVANA	gene	97159714	97187881	-	level 2	protein_coding	Kpnb1	MGI:107532	993.02	0.445251	0.187192	2.37857	0.0173798	0.129816	20.7564	15.9863	17.561	16.4851	14.3782	8.29661	13.8347	14.3299	14.5286	11.389	NO	NO
ENSMUSG00000001441	chr11	HAVANA	gene	97205842	97280638	-	level 1	protein_coding	Npepps	MGI:1101358	934.083	0.309997	0.173557	1.78614	0.0740765	0.28459	28.2943	30.4124	20.8004	24.8609	22.5729	17.8771	24.9488	18.4816	22.095	19.6557	NO	NO
ENSMUSG00000001445	chr11	HAVANA	gene	97041560	97049213	+	level 2	protein_coding	Mrpl10	MGI:1333801	1136.78	-0.0523252	0.161906	-0.323182	0.746557	0.883933	67.5148	59.6558	65.2444	66.5582	56.9601	64.7958	69.0742	66.1737	58.5362	52.3951	NO	NO
ENSMUSG00000001467	chr5	HAVANA	gene	4081145	4104746	-	level 2	protein_coding	Cyp51	MGI:106040	581.899	-0.0440083	0.178362	-0.246736	0.805113	0.914174	11.8433	9.61223	14.9421	9.70017	10.0665	10.5331	13.6594	10.0484	13.2815	10.373	NO	NO
ENSMUSG00000001472	chr8	HAVANA	gene	123373753	123403835	+	level 2	protein_coding	Tcf25	MGI:1914105	4836.03	0.0355765	0.153881	0.231195	0.817163	0.919756	133.746	134.253	162.487	123.134	106.264	135.445	149.443	114.259	131.105	104.344	NO	NO
ENSMUSG00000035901	chr7	HAVANA	gene	109893780	109960470	-	level 2	protein_coding	Dennd5a	MGI:1201681	1746.81	0.893901	0.155618	5.74421	9.23497e-09	8.82132e-06	38.6472	38.6094	46.1713	35.451	25.1243	16.4207	24.1952	24.0006	15.3577	13.4583	UP	YES
ENSMUSG00000001482	chr8	HAVANA	gene	123423527	123463270	+	level 2	protein_coding	Def8	MGI:1346331	104.986	-0.23416	0.319597	-0.732674	0.463757	0.716538	2.20906	1.20166	3.23143	2.11932	1.87423	1.2765	3.41984	1.44284	5.34171	4.51234	NO	NO
ENSMUSG00000001504	chr13	HAVANA	gene	72628820	72634198	+	level 1	protein_coding	Irx2	MGI:1197526	269.312	0.513877	0.293316	1.75196	0.0797812	0.295628	6.28841	7.18299	11.4268	7.72795	12.7472	6.87134	9.6624	2.34886	8.77754	9.00428	NO	NO
ENSMUSG00000001507	chr11	HAVANA	gene	95044474	95076801	-	level 2	protein_coding	Itga3	MGI:96602	64.9729	-0.231322	0.297956	-0.776364	0.437534	0.698018	0.510694	0.81069	1.29245	0.760674	1.07904	0.831408	1.82495	0.743659	1.27052	1.11217	NO	NO
ENSMUSG00000001510	chr11	HAVANA	gene	95120119	95125296	+	level 2	protein_coding	Dlx3	MGI:94903	70.2691	0.718366	1.0208	0.703727	0.481603	0.726517	1.43045	0.855896	3.99195	2.36473	1.0621	7.60843	0.963287	0.528954	0.617323	0.025338	NO	NO
ENSMUSG00000001517	chr6	HAVANA	gene	128362967	128376146	+	level 2	protein_coding	Foxm1	MGI:1347487	777.064	0.421003	0.227973	1.84672	0.0647871	0.265285	15.5208	15.4885	27.8181	14.9637	13.4104	11.3977	22.1066	8.06106	12.8277	12.5639	NO	NO
ENSMUSG00000001518	chr6	HAVANA	gene	128409444	128424931	-	level 2	protein_coding	Itfg2	MGI:1915450	1029.34	-0.125045	0.196003	-0.637972	0.523492	0.755516	33.1335	29.349	44.6296	30.3092	28.5933	34.5184	47.7954	48.8673	26.416	18.867	NO	NO
ENSMUSG00000001520	chr6	HAVANA	gene	128399296	128416427	+	level 2	protein_coding	Nrip2	MGI:1891884	83.5222	-0.219726	0.287615	-0.763957	0.444893	0.703195	2.46469	2.72224	2.05596	2.60754	1.57937	2.21898	3.40522	1.8388	2.29832	1.33333	NO	NO
ENSMUSG00000001521	chr6	HAVANA	gene	128321161	128355851	-	level 2	protein_coding	Tulp3	MGI:1329045	52.2577	0.0410069	0.363398	0.112843	0.910155	0.965069	1.41062	0.918343	0.798387	0.802269	2.04786	1.37862	0.913377	0.475931	3.84091	2.72895	NO	NO
ENSMUSG00000001524	chr17	HAVANA	gene	35667730	35673739	-	level 2	protein_coding	Gtf2h4	MGI:1338799	1904.71	-0.423519	0.182285	-2.32339	0.0201582	0.141889	71.5343	76.241	87.5436	74.3189	79.2712	100.303	135.099	77.1505	140.002	97.3123	NO	NO
ENSMUSG00000001525	chr17	HAVANA	gene	35833921	35838306	-	level 2	protein_coding	Tubb5	MGI:107812	4039.94	0.40087	0.23835	1.68186	0.0925965	0.318883	173.357	125.243	161.951	162.932	74.8566	184.253	94.9853	101.082	56.2898	39.0715	NO	NO
ENSMUSG00000001542	chr13	HAVANA	gene	75706757	75772364	+	level 2	protein_coding	Ell2	MGI:2183438	2143.71	0.0115519	0.150551	0.0767306	0.938838	0.974743	37.4022	36.9128	52.2186	39.3188	23.5943	35.0738	53.379	42.5309	24.464	18.9533	NO	NO
ENSMUSG00000001552	chr11	HAVANA	gene	100368958	100397763	-	level 2	protein_coding	Jup	MGI:96650	95.0317	0.334924	0.377781	0.886555	0.375319	0.64779	2.70388	1.46974	5.88397	1.59197	2.34293	1.60891	3.17533	0.985291	2.81972	2.40049	NO	NO
ENSMUSG00000001555	chr11	HAVANA	gene	100415697	100424824	+	level 2	protein_coding	Fkbp10	MGI:104769	208.862	-0.0368169	0.257103	-0.143199	0.886133	0.953025	5.47352	3.6062	11.4779	5.38377	7.41458	4.42661	9.91852	6.79167	11.3252	5.78277	NO	NO
ENSMUSG00000001569	chr5	HAVANA	gene	29434664	29457843	+	level 2	protein_coding	Nom1	MGI:1861749	2795.91	-0.130505	0.181948	-0.717268	0.473209	0.720887	25.5547	22.7995	28.9772	22.748	14.6123	27.1347	28.4985	32.4592	15.9647	11.0002	NO	NO
ENSMUSG00000001576	chr17	HAVANA	gene	26561489	26656934	+	level 1	protein_coding	Ergic1	MGI:1914708	698.461	-0.302693	0.252124	-1.20057	0.229917	0.506513	20.1549	12.2196	27.9887	24.0704	10.8958	27.64	19.0445	27.5977	14.3072	15.9398	NO	NO
ENSMUSG00000001588	chr11	HAVANA	gene	69881567	69895539	-	level 2	protein_coding	Acap1	MGI:2388270	60.499	0.641353	0.309789	2.07029	0.0384253	0.200399	2.27172	2.38546	2.26729	3.48494	1.47893	1.52374	1.89248	2.19157	0.794172	0.495438	NO	NO
ENSMUSG00000001604	chr4	HAVANA	gene	136247729	136274898	+	level 2	protein_coding	Tcea3	MGI:1196908	165.248	0.0612704	0.265868	0.230454	0.817739	0.919974	13.2803	9.35556	7.18545	9.86902	9.83852	9.65094	6.87867	6.93408	9.63676	15.418	NO	NO
ENSMUSG00000001627	chr12	HAVANA	gene	40201567	40248504	-	level 2	protein_coding	Ifrd1	MGI:1316717	1379.64	-0.438138	0.171521	-2.55444	0.010636	0.0980903	36.2938	37.2906	35.4157	29.3914	28.7794	40.2403	60.6003	32.1023	59.0243	38.858	NO	NO
ENSMUSG00000001630	chr6	HAVANA	gene	146724995	146778812	+	level 2	protein_coding	Stk38l	MGI:1922250	2838.81	-0.0352206	0.239864	-0.146835	0.883262	0.951675	53.9979	46.6789	70.3997	44.1606	32.0739	43.3637	57.796	94.7609	29.6518	19.5165	NO	NO
ENSMUSG00000001632	chr6	HAVANA	gene	113307137	113324860	+	level 2	protein_coding	Brpf1	MGI:1926033	2483.38	0.249959	0.237272	1.05347	0.292124	0.575137	46.3258	44.9149	81.7298	45.7136	34.2411	47.1906	67.7448	38.7544	27.9354	14.6185	NO	NO
ENSMUSG00000001642	chr6	HAVANA	gene	34302434	34317478	-	level 2	protein_coding	Akr1b3	MGI:1353494	2287.12	-0.473829	0.256481	-1.84742	0.0646859	0.265235	124.475	100.518	110.774	133.054	86.7184	163.296	113.508	112.196	167.288	249.659	NO	NO
ENSMUSG00000001663	chr10	HAVANA	gene	75783813	75798584	-	level 2	protein_coding	Gstt1	MGI:107379	28.4433	-0.0452935	0.464199	-0.0975735	0.922271	0.968392	1.55859	0.786139	1.31217	0.791047	3.54062	2.29845	0.712887	0.456402	6.54992	3.4464	NO	NO
ENSMUSG00000001665	chr10	HAVANA	gene	75774115	75781414	-	level 2	protein_coding	Gstt3	MGI:2143526	53.5297	-0.207596	0.419094	-0.495344	0.620357	0.812276	4.48247	1.2651	3.65523	4.07689	2.25009	5.95288	2.162	2.98761	3.59694	2.60797	NO	NO
ENSMUSG00000001666	chr10	HAVANA	gene	75771230	75773414	-	level 2	protein_coding	Ddt	MGI:1298381	179.165	0.0301629	0.283286	0.106475	0.915205	0.966835	60.2218	57.5016	43.3555	63.8477	45.1413	74.0226	45.4498	38.428	60.2844	87.6774	NO	NO
ENSMUSG00000001672	chr8	HAVANA	gene	109947914	109962203	-	level 2	protein_coding	Marveld3	MGI:1920858	53.9346	-0.172793	0.39683	-0.435435	0.663247	0.837848	1.48482	2.26704	0.994833	0.660668	3.13776	0.481572	3.42076	1.34512	3.18608	2.17783	NO	NO
ENSMUSG00000001674	chr1	HAVANA	gene	121553835	121567989	-	level 2	protein_coding	Ddx18	MGI:1914192	1164.13	-0.0387898	0.20533	-0.188914	0.85016	0.93721	40.4224	50.792	36.9332	32.5404	69.3197	31.6709	51.7974	27.0129	68.8869	82.4461	NO	NO
ENSMUSG00000029050	chr4	HAVANA	gene	155154075	155222592	-	level 2	protein_coding	Ski	MGI:98310	500.029	1.01756	0.178828	5.69016	1.26919e-08	1.01598e-05	8.04458	7.76569	8.7004	9.13393	10.5888	2.7393	6.05959	4.05195	5.36055	5.51066	UP	YES
ENSMUSG00000001700	chr18	HAVANA	gene	56400337	56503792	+	level 2	protein_coding	Gramd3	MGI:1914815	50.1476	-0.357002	0.335006	-1.06566	0.286579	0.568286	1.47563	0.554227	1.70855	0.953257	1.22435	1.78327	1.93312	1.6884	1.09283	0.903839	NO	NO
ENSMUSG00000001707	chr13	HAVANA	gene	38644207	38659058	-	level 2	protein_coding	Eef1e1	MGI:1913393	976.057	-0.118934	0.198936	-0.597852	0.549939	0.771055	35.3528	31.2949	30.7271	30.7711	44.1161	36.3596	34.7876	22.9811	64.8965	69.7127	NO	NO
ENSMUSG00000001729	chr12	HAVANA	gene	112653821	112674884	-	level 2	protein_coding	Akt1	MGI:87986	475.024	0.133162	0.176572	0.754152	0.450758	0.707457	13.9886	12.9587	18.9129	12.2989	16.2444	10.4608	17.0393	13.9648	14.9458	14.6444	NO	NO
ENSMUSG00000001750	chr19	HAVANA	gene	3896050	3907133	-	level 2	protein_coding	Tcirg1	MGI:1350931	92.6927	-0.244526	0.284892	-0.858313	0.390719	0.660868	3.37347	2.96703	2.93496	1.58041	2.71736	2.68615	4.75406	2.53814	4.46273	3.26463	NO	NO
ENSMUSG00000001751	chr11	HAVANA	gene	101070012	101077672	+	level 2	protein_coding	Naglu	MGI:1351641	205.492	-0.320727	0.22227	-1.44296	0.149032	0.406473	3.70171	3.28395	7.71011	4.68494	6.63354	3.8976	10.9088	5.41924	8.60543	7.4874	NO	NO
ENSMUSG00000001755	chr11	HAVANA	gene	101082565	101086619	+	level 2	protein_coding	Coasy	MGI:1918993	814.516	-0.542489	0.210616	-2.57573	0.0100029	0.0947103	22.2929	19.1682	30.195	29.4115	16.9084	33.5909	33.4195	34.9015	31.495	33.566	NO	NO
ENSMUSG00000001761	chr6	HAVANA	gene	29735503	29761365	+	level 2	protein_coding	Smo	MGI:108075	485.752	0.138704	0.215847	0.642602	0.520482	0.753305	9.99019	9.15024	16.599	8.15007	10.667	8.67815	13.0499	7.7809	10.8639	9.8322	NO	NO
ENSMUSG00000001763	chr6	HAVANA	gene	29694222	29718559	+	level 2	protein_coding	Tspan33	MGI:1919012	981.821	0.822251	0.335491	2.45089	0.0142505	0.115308	49.2209	53.1088	72.9541	40.7998	22.5951	60.2383	32.7989	14.1454	5.2843	11.9204	NO	NO
ENSMUSG00000001767	chr2	HAVANA	gene	145917479	145935014	-	level 2	protein_coding	Crnkl1	MGI:1914127	1049.16	0.0295131	0.19032	0.155071	0.876765	0.949152	27.1877	25.6854	28.9593	21.0582	20.2258	25.6428	25.2616	16.1377	25.8694	23.1287	NO	NO
ENSMUSG00000001768	chr2	HAVANA	gene	145675215	145887616	+	level 2	protein_coding	Rin2	MGI:1921280	92.9703	-0.238226	0.386971	-0.615616	0.538148	0.764687	1.44551	0.8854	2.95373	0.643442	1.08538	1.35204	0.926647	1.42873	2.19597	2.56891	NO	NO
ENSMUSG00000001774	chr9	HAVANA	gene	18292125	18317442	+	level 2	protein_coding	Chordc1	MGI:1914167	2642.68	-0.141347	0.166431	-0.849284	0.395723	0.664988	45.994	38.1136	40.2	40.426	40.3508	37.6795	58.8593	46.0093	53.1537	52.6973	NO	NO
ENSMUSG00000001783	chr10	HAVANA	gene	85938637	85957823	-	level 2	protein_coding	Rtcb	MGI:106379	5806.48	-0.47718	0.225697	-2.11425	0.0344943	0.189541	194.241	181.564	224.93	186.943	194.072	200.575	269.116	460.023	251.64	201.991	NO	NO
ENSMUSG00000001785	chr10	HAVANA	gene	85829494	85889096	+	level 2	protein_coding	Pwp1	MGI:1914735	1572.12	-0.22269	0.167668	-1.32816	0.184125	0.452848	46.2617	38.4201	45.8403	35.6214	50.6481	34.7607	56.0855	46.9567	79.5259	68.4114	NO	NO
ENSMUSG00000001786	chr10	HAVANA	gene	86021972	86051873	+	level 2	protein_coding	Fbxo7	MGI:1917004	3624.78	-0.322767	0.233669	-1.3813	0.167186	0.431955	82.4417	106.63	130.715	88.7954	138.778	79.9039	132.495	227.421	192.323	142.686	NO	NO
ENSMUSG00000001794	chr7	HAVANA	gene	30186936	30198811	-	level 2	protein_coding	Capns1	MGI:88266	131.657	0.108118	0.273015	0.396014	0.692095	0.853488	10.358	9.16682	8.04662	7.62814	9.45248	5.91725	4.94005	8.89077	10.8106	8.85782	NO	NO
ENSMUSG00000001802	chr7	HAVANA	gene	35200027	35215498	-	level 2	protein_coding	Lrp3	MGI:3584516	238.3	0.492189	0.192002	2.56346	0.0103635	0.0968341	6.5604	8.36317	7.13398	8.33027	10.004	4.10246	6.75212	5.21704	7.51746	6.23694	NO	NO
ENSMUSG00000001827	chr7	HAVANA	gene	101858331	101870788	-	level 2	protein_coding	Folr1	MGI:95568	57.7446	-0.428782	0.318479	-1.34634	0.178192	0.445569	2.86574	1.03439	4.19898	3.71636	5.37397	4.07794	3.09373	4.06126	8.37604	7.55896	NO	NO
ENSMUSG00000079584	chrX	HAVANA	gene	57409154	57488767	+	level 1	protein_coding	Gm364	MGI:2685210	6084.78	-1.22858	0.215707	-5.69561	1.22933e-08	1.01598e-05	169.246	132.696	167.121	99.2847	86.7551	277.247	260.935	270.246	342.232	322.941	DOWN	YES
ENSMUSG00000001833	chr9	HAVANA	gene	25252439	25308571	+	level 2	protein_coding	Septin7	MGI:1335094	6077.9	-0.20045	0.185023	-1.08338	0.278642	0.559472	136.577	125.773	112.876	131.355	122.423	129.785	126.842	144.009	157.861	201.217	NO	NO
ENSMUSG00000001844	chr5	HAVANA	gene	143316489	143329256	-	level 2	protein_coding	Zdhhc4	MGI:1920131	1993.09	-0.211117	0.188335	-1.12097	0.262302	0.543332	114.305	123.157	115.808	98.8623	114.912	106.547	164.471	162.133	133.383	92.8993	NO	NO
ENSMUSG00000001847	chr5	HAVANA	gene	143503634	143528036	-	level 2	protein_coding	Rac1	MGI:97845	1235.16	1.12806	0.60016	1.8796	0.0601622	0.25463	45.6121	47.2318	60.0244	40.815	14.703	53.9307	17.478	3.48964	4.01042	9.9151	NO	NO
ENSMUSG00000001855	chr2	HAVANA	gene	31974436	32053975	+	level 2	protein_coding	Nup214	MGI:1095411	2938.63	0.00485661	0.21645	0.0224376	0.982099	0.992231	51.1466	50.8832	61.2459	43.5737	30.4688	45.0608	50.092	69.4133	26.7568	20.6396	NO	NO
ENSMUSG00000001864	chr2	HAVANA	gene	31950139	31973442	+	level 2	protein_coding	Aif1l	MGI:1919598	208.697	0.506982	0.379704	1.3352	0.18181	0.449509	7.61668	4.54117	8.03311	9.73648	4.73787	9.71574	4.35035	3.43821	2.564	1.49374	NO	NO
ENSMUSG00000001891	chr11	HAVANA	gene	21321138	21371201	-	level 2	protein_coding	Ugp2	MGI:2183447	1896.14	-0.255684	0.18961	-1.34847	0.177506	0.444869	59.1426	49.2895	61.8135	51.3835	65.9947	41.2232	74.3762	79.4364	94.4818	102.376	NO	NO
ENSMUSG00000001909	chr8	HAVANA	gene	84686307	84699808	+	level 2	protein_coding	Trmt1	MGI:1289155	2711.1	-0.43191	0.177034	-2.4397	0.0146995	0.117191	89.9731	85.4404	97.9742	65.5166	76.5724	95.6664	142.132	111.382	110.498	76.1771	NO	NO
ENSMUSG00000001910	chr8	HAVANA	gene	84670479	84687902	-	level 2	protein_coding	Nacc1	MGI:1914080	343.883	0.585836	0.331624	1.76656	0.0773012	0.291136	6.83314	5.54004	14.0875	6.13591	3.95751	6.39	7.807	2.50934	2.19546	3.5361	NO	NO
ENSMUSG00000001911	chr8	HAVANA	gene	84699876	84800344	-	level 2	protein_coding	Nfix	MGI:97311	44.4266	-0.421432	0.341527	-1.23396	0.217216	0.493004	0.867721	0.204822	0.457341	1.02519	1.36828	1.1595	0.406655	1.34861	3.85105	3.9778	NO	NO
ENSMUSG00000001918	chr7	HAVANA	gene	16781340	16798274	+	level 2	protein_coding	Slc1a5	MGI:105305	218.123	-0.773761	0.300083	-2.57849	0.00992326	0.0943112	5.72649	4.12902	6.17622	4.68549	1.98158	4.51821	10.0096	18.4636	3.60197	1.85003	NO	NO
ENSMUSG00000001924	chrX	HAVANA	gene	20658326	20683179	+	level 2	protein_coding	Uba1	MGI:98890	3970.91	-0.205109	0.217713	-0.942108	0.346137	0.625825	77.0003	47.9957	122.355	75.6424	49.2815	77.3243	96.2343	80.3469	86.4686	61.1544	NO	NO
ENSMUSG00000001942	chr9	HAVANA	gene	37555698	37649655	+	level 2	protein_coding	Siae	MGI:104803	512.683	-0.40719	0.21486	-1.89514	0.0580736	0.250793	5.98991	6.28298	11.1073	6.33518	9.29193	6.46261	13.5842	10.5562	18.2054	10.3895	NO	NO
ENSMUSG00000001946	chr9	HAVANA	gene	37528078	37538319	+	level 1	protein_coding	Esam	MGI:1916774	123.772	-0.120077	0.447919	-0.268076	0.788641	0.905926	11.595	3.28266	2.74474	1.72078	6.3282	2.02756	2.26476	5.20042	6.22586	10.4452	NO	NO
ENSMUSG00000001948	chr9	HAVANA	gene	37603290	37613722	-	level 2	protein_coding	Spa17	MGI:1333778	1789.85	-0.0271506	0.187611	-0.144718	0.884934	0.952599	145.67	217.09	172.14	174.197	282.116	160.142	212.1	152.328	285.935	320.082	NO	NO
ENSMUSG00000001962	chrX	HAVANA	gene	74313033	74320149	+	level 2	protein_coding	Fam50a	MGI:1351626	2164.22	0.107986	0.21397	0.504678	0.613785	0.809009	117.998	112.735	102.159	150.687	120.488	117.404	91.3531	93.9861	130.961	143.236	NO	NO
ENSMUSG00000001964	chrX	HAVANA	gene	74254687	74261548	+	level 2	protein_coding	Emd	MGI:108117	2838.29	0.513526	0.312931	1.64102	0.100794	0.332912	172.132	149.955	230.866	176.403	103.904	140.239	81.5044	203.192	38.0748	74.0319	NO	NO
ENSMUSG00000001983	chr11	HAVANA	gene	106066061	106073612	+	level 2	protein_coding	Taco1	MGI:1917457	364.767	-0.104856	0.197891	-0.529869	0.596203	0.798641	18.8425	19.9261	26.9525	16.1543	22.8859	20.0177	23.1044	22.3819	19.9162	26.3619	NO	NO
ENSMUSG00000001995	chr8	HAVANA	gene	125418063	125569808	-	level 2	protein_coding	Sipa1l2	MGI:2676970	440.465	0.358278	0.272475	1.3149	0.188543	0.457611	4.46205	6.82551	10.9736	3.72458	4.38839	4.38768	7.77489	6.53045	3.03281	2.27157	NO	NO
ENSMUSG00000001998	chr2	HAVANA	gene	127008717	127067909	+	level 2	protein_coding	Ap4e1	MGI:1336993	639.63	0.0561099	0.198765	0.282293	0.777719	0.900189	12.4997	12.7349	12.4442	9.57284	11.003	7.81565	14.4366	12.8113	11.4113	11.8872	NO	NO
ENSMUSG00000001999	chr2	HAVANA	gene	127070665	127097084	+	level 2	protein_coding	Blvra	MGI:88170	735.362	-0.00133628	0.267774	-0.00499031	0.996018	0.998286	50.5699	35.9156	40.3464	49.1272	53.4502	38.938	31.8008	75.8868	39.2086	50.5764	NO	NO
ENSMUSG00000002006	chrX	HAVANA	gene	73793359	73824969	-	level 2	protein_coding	Pdzd4	MGI:2443483	122.471	0.812236	0.280711	2.8935	0.00380972	0.0542385	2.29173	2.86484	2.82826	2.43072	1.88611	1.76999	1.73233	0.793287	0.985038	1.03946	NO	NO
ENSMUSG00000002010	chrX	HAVANA	gene	73778963	73786897	-	level 2	protein_coding	Idh3g	MGI:1099463	6944.09	0.184848	0.176027	1.05011	0.293666	0.576344	336.487	300.681	368.541	386.541	375.506	311.377	287.177	241.774	388.701	343.519	NO	NO
ENSMUSG00000002012	chrX	HAVANA	gene	73655994	73660117	-	level 2	protein_coding	Pnck	MGI:1347357	552.192	-0.518335	0.194371	-2.66673	0.00765931	0.080816	19.673	19.4567	23.8467	23.7515	25.0312	21.5528	28.7584	34.478	46.3363	46.0938	NO	NO
ENSMUSG00000002014	chrX	HAVANA	gene	73787028	73790830	+	level 2	protein_coding	Ssr4	MGI:1099464	5764.41	-0.00515878	0.176438	-0.0292385	0.976674	0.990225	456.308	475.284	398.973	521.896	595.173	436.379	446.659	384.776	673.035	684.067	NO	NO
ENSMUSG00000002015	chrX	HAVANA	gene	73686178	73716175	-	level 2	protein_coding	Bcap31	MGI:1350933	9487.4	-0.244014	0.227046	-1.07473	0.282494	0.563611	519.564	473.192	564.239	632.172	457.293	532.375	476.927	899.593	544.333	619.081	NO	NO
ENSMUSG00000002017	chr17	HAVANA	gene	75537086	75551946	-	level 2	protein_coding	Fam98a	MGI:1919972	1863.53	-0.102378	0.157111	-0.651627	0.514642	0.748601	51.2606	46.3789	57.2099	45.3822	42.1727	44.9113	62.2442	62.8579	43.2632	38.3304	NO	NO
ENSMUSG00000094196	chrX	HAVANA	gene	154948543	154949505	-	level 2	protein_coding	Magea3	MGI:1333832	200.093	-1.9399	0.34417	-5.63647	1.73576e-08	1.32906e-05	8.40028	14.6918	6.14454	3.03085	4.53991	22.1129	11.2346	23.0764	26.7379	31.6153	DOWN	YES
ENSMUSG00000002031	chr9	HAVANA	gene	44767908	44793447	+	level 1	protein_coding	Ift46	MGI:1923818	1135.03	-0.541586	0.241416	-2.24337	0.0248732	0.158596	28.9827	20.3055	20.9709	22.3824	20.9724	24.9917	23.6797	45.2423	27.2611	22.3502	NO	NO
ENSMUSG00000034525	chr13	HAVANA	gene	70551707	70637634	-	level 2	protein_coding	Ice1	MGI:2385865	677.844	0.927299	0.165769	5.59393	2.21985e-08	1.56375e-05	9.72454	10.0185	10.4311	10.878	7.30604	4.31482	5.43671	3.96134	7.75416	5.59755	UP	YES
ENSMUSG00000002043	chr7	HAVANA	gene	19508395	19516145	+	level 2	protein_coding	Trappc6a	MGI:1914341	552.214	-0.485245	0.287717	-1.68653	0.0916928	0.317195	42.0477	43.8909	37.4143	43.7226	61.5034	55.0064	49.9982	114.306	66.7918	49.9647	NO	NO
ENSMUSG00000002052	chr11	HAVANA	gene	78206746	78245987	-	level 2	protein_coding	Supt6	MGI:107726	759.157	0.313243	0.216875	1.44435	0.14864	0.405792	9.67785	10.1328	15.1789	6.95833	9.43001	8.14931	11.1725	6.40662	9.25554	6.99666	NO	NO
ENSMUSG00000002055	chr11	HAVANA	gene	78301529	78322457	+	level 2	protein_coding	Spag5	MGI:1927470	897.992	0.0383959	0.181188	0.211912	0.832176	0.927736	29.0872	23.0457	25.8458	21.5256	20.7664	20.403	31.3912	24.6163	20.9923	16.5982	NO	NO
ENSMUSG00000002058	chr11	HAVANA	gene	78343482	78349164	+	level 2	protein_coding	Unc119	MGI:1328357	190.681	-0.363891	0.249833	-1.45654	0.145244	0.400735	10.9941	6.23558	6.98214	8.46136	13.3944	8.48948	9.87108	12.948	14.9812	18.1916	NO	NO
ENSMUSG00000002059	chr11	HAVANA	gene	78188430	78192193	+	level 2	protein_coding	Rab34	MGI:104606	318.018	-0.347301	0.2048	-1.69581	0.0899226	0.314177	9.8903	11.9685	12.8436	12.385	18.7946	13.8619	15.9292	18.7195	21.4319	19.7812	NO	NO
ENSMUSG00000002064	chr11	HAVANA	gene	78245746	78255496	+	level 1	protein_coding	Sdf2	MGI:108019	455.897	-0.228879	0.170747	-1.34046	0.180095	0.447639	28.0916	25.9425	23.2446	22.817	31.1986	31.5819	27.4163	20.7777	42.0391	38.7494	NO	NO
ENSMUSG00000002068	chr7	HAVANA	gene	38097984	38107534	-	level 2	protein_coding	Ccne1	MGI:88316	848.911	0.455307	0.245655	1.85344	0.0638195	0.263214	49.1532	39.2504	46.9272	43.8676	18.8474	44.1426	34.4909	21.4294	8.69775	16.0041	NO	NO
ENSMUSG00000002076	chr17	HAVANA	gene	31944769	32036349	-	level 2	protein_coding	Hsf2bp	MGI:1921627	7328.34	-0.0603151	0.208389	-0.289435	0.772249	0.897357	265.287	263.406	250.637	262.044	150.179	313.189	245.852	318.019	131.439	112.763	NO	NO
ENSMUSG00000002083	chr7	HAVANA	gene	16308393	16318205	+	level 2	protein_coding	Bbc3	MGI:2181667	53.7195	0.18882	0.320054	0.589962	0.555216	0.773875	2.65411	1.81474	2.66479	2.11551	2.91316	2.73561	2.90793	1.75382	1.57941	1.56017	NO	NO
ENSMUSG00000002102	chr2	HAVANA	gene	91054009	91066369	+	level 1	protein_coding	Psmc3	MGI:1098754	6831.5	-0.171722	0.209002	-0.82163	0.411287	0.677376	314.244	320.45	333.279	337.584	261.576	371.971	296.204	475.54	268.062	248.821	NO	NO
ENSMUSG00000002103	chr2	HAVANA	gene	91202885	91214098	+	level 2	protein_coding	Acp2	MGI:87882	340.263	0.0755561	0.216579	0.348861	0.727193	0.872444	11.7612	12.8174	11.0039	9.41383	8.70537	8.09092	12.6857	7.26653	12.0931	9.4981	NO	NO
ENSMUSG00000002104	chr2	HAVANA	gene	91035620	91045729	+	level 2	protein_coding	Rapsn	MGI:99422	34.0003	-0.31541	0.405191	-0.778422	0.43632	0.696965	2.51913	0.881752	1.30214	1.20893	1.68853	2.42584	1.54194	0.97171	4.64291	1.26366	NO	NO
ENSMUSG00000002105	chr2	HAVANA	gene	91061791	91070417	-	level 2	protein_coding	Slc39a13	MGI:1915677	481.561	-0.221383	0.187783	-1.17893	0.238426	0.516918	15.7572	14.6716	20.6821	15.5049	17.7558	13.7707	24.8616	19.6248	27.2061	16.8734	NO	NO
ENSMUSG00000002107	chr2	HAVANA	gene	6539694	7509563	-	level 2	protein_coding	Celf2	MGI:1338822	2500.61	0.340841	0.160892	2.11845	0.0341372	0.188302	43.2705	45.5511	50.1054	43.0679	25.5726	37.7996	36.7925	34.8798	21.1457	29.2953	NO	NO
ENSMUSG00000002108	chr2	HAVANA	gene	91184061	91202834	-	level 1	protein_coding	Nr1h3	MGI:1352462	114.315	0.185834	0.278965	0.666156	0.505312	0.742825	4.83562	5.70252	4.92357	5.05877	4.41067	3.96282	5.53391	8.39128	2.7681	2.24969	NO	NO
ENSMUSG00000002109	chr2	HAVANA	gene	91211572	91236982	-	level 2	protein_coding	Ddb2	MGI:1355314	4670.97	0.22605	0.295942	0.763833	0.444967	0.70325	398.414	388.694	368.471	397.403	194.856	428.695	345.02	528.661	103.157	51.1507	NO	NO
ENSMUSG00000060639	chr13	HAVANA	gene	22040636	22041362	-	level 2	protein_coding	Hist1h4i	MGI:2448432	523.728	1.78723	0.319486	5.59409	2.2178e-08	1.56375e-05	61.8567	27.6695	53.5145	45.5055	236.164	10.6339	37.1919	17.6544	52.4989	45.3561	UP	YES
ENSMUSG00000002129	chr11	HAVANA	gene	4160350	4182541	+	level 2	protein_coding	Sf3a1	MGI:1914715	3372.52	-0.176155	0.17269	-1.02007	0.307697	0.591345	48.0038	45.0505	76.8331	50.0747	41.3556	49.4982	79.9487	68.6985	52.8795	35.498	NO	NO
ENSMUSG00000002147	chr10	HAVANA	gene	127642986	127660957	+	level 2	protein_coding	Stat6	MGI:103034	213.544	-0.597434	0.213647	-2.79636	0.00516823	0.0644115	3.74198	3.02912	5.26164	4.33377	3.46229	5.55994	6.71778	7.08183	4.53506	4.22842	NO	NO
ENSMUSG00000002190	chr8	HAVANA	gene	83389867	83428552	+	level 2	protein_coding	Clgn	MGI:107472	102.306	-0.62843	0.257826	-2.43742	0.0147923	0.117399	2.36966	1.86712	1.7264	1.62084	1.47925	3.14381	4.1415	2.42332	2.84614	2.0854	NO	NO
ENSMUSG00000002205	chr7	HAVANA	gene	44748413	44777515	+	level 2	protein_coding	Vrk3	MGI:2182465	2406.79	-0.229355	0.180846	-1.26823	0.204715	0.478084	98.0542	94.3375	120.098	108.034	70.6527	114.093	118.562	154.726	86.3516	68.5048	NO	NO
ENSMUSG00000002210	chr7	HAVANA	gene	24399619	24422778	+	level 2	protein_coding	Smg9	MGI:1919247	1281.53	0.158655	0.237149	0.669008	0.503491	0.741448	46.6221	47.9218	69.8724	48.041	29.8607	43.442	60.4176	73.8088	24.0558	12.6799	NO	NO
ENSMUSG00000002221	chr5	HAVANA	gene	27740080	27791691	-	level 2	protein_coding	Paxip1	MGI:1890430	798.559	0.438639	0.240867	1.82108	0.0685942	0.273678	13.0235	14.5115	23.1178	8.79231	10.3509	11.5444	16.1451	7.1517	5.16091	6.8895	NO	NO
ENSMUSG00000002222	chr6	HAVANA	gene	71388634	71440637	-	level 2	protein_coding	Rmnd5a	MGI:1915727	775.972	0.530335	0.194984	2.71989	0.00653035	0.0729733	13.3695	14.1708	14.6595	10.8964	8.52937	9.77284	7.10326	7.37914	6.21087	6.81678	NO	NO
ENSMUSG00000002227	chr3	HAVANA	gene	104794836	104818563	-	level 2	protein_coding	Mov10	MGI:97054	695.574	-0.372472	0.253423	-1.46976	0.141626	0.395335	7.01356	5.3574	15.273	8.75716	17.0033	6.62363	9.74225	14.6882	34.2282	37.412	NO	NO
ENSMUSG00000002228	chr3	HAVANA	gene	104781056	104786018	+	level 2	protein_coding	Ppm1j	MGI:1919137	109.488	-0.659143	0.30828	-2.13813	0.0325061	0.18425	4.23536	2.37124	3.88087	4.34581	4.93654	7.47782	5.72729	6.73604	6.2535	3.46149	NO	NO
ENSMUSG00000002233	chr3	HAVANA	gene	104788375	104794459	+	level 2	protein_coding	Rhoc	MGI:106028	155.029	0.23185	0.226732	1.02257	0.306511	0.589942	10.2972	7.10776	9.23557	5.45796	13.281	5.87302	6.64236	8.21892	11.7135	12.0003	NO	NO
ENSMUSG00000002249	chr17	HAVANA	gene	28331671	28350817	-	level 2	protein_coding	Tead3	MGI:109241	50.5365	0.768003	0.31087	2.47049	0.0134927	0.111979	1.25318	1.24285	1.61332	1.05852	1.93821	0.892751	1.11468	0.546811	0.89287	0.734568	NO	NO
ENSMUSG00000002257	chr17	HAVANA	gene	28207778	28228608	+	level 2	protein_coding	Def6	MGI:1346328	32.6548	-0.691462	0.423013	-1.63461	0.102131	0.335689	0.776958	0.442416	1.02663	0.827482	1.3521	1.27029	2.00239	2.44143	1.04281	0.551333	NO	NO
ENSMUSG00000048332	chr3	HAVANA	gene	53041528	53261679	+	level 2	protein_coding	Lhfp	MGI:1920048	552.072	-1.74797	0.313461	-5.57637	2.45594e-08	1.66352e-05	6.36389	3.75642	4.42426	3.43702	9.95912	8.41919	20.554	6.97409	64.0355	64.8799	DOWN	YES
ENSMUSG00000002274	chr17	HAVANA	gene	25793221	25797136	-	level 2	protein_coding	Metrn	MGI:1917333	45.7097	-0.0100968	0.298028	-0.0338789	0.972974	0.988452	22.8746	16.643	23.96	24.2032	13.6498	22.6877	18.2757	14.4703	12.0699	10.9118	NO	NO
ENSMUSG00000002279	chr17	HAVANA	gene	25579085	25662826	+	level 1	protein_coding	Lmf1	MGI:1923733	364.742	-0.436311	0.194629	-2.24175	0.0249773	0.159013	15.5432	9.64592	15.0566	12.2035	10.007	11.9143	17.927	14.5827	22.6905	21.3313	NO	NO
ENSMUSG00000002280	chr17	HAVANA	gene	25773776	25783332	+	level 2	protein_coding	Ciao3	MGI:1914813	499.341	-0.628284	0.263686	-2.3827	0.0171864	0.12907	14.1789	10.8087	13.2063	15.7697	10.0709	14.7372	12.9935	27.0185	22.6143	19.4903	NO	NO
ENSMUSG00000002289	chr17	HAVANA	gene	33773750	33781830	-	level 2	protein_coding	Angptl4	MGI:1888999	216.69	-0.338962	0.23403	-1.44837	0.147514	0.404002	4.63486	3.03651	5.39005	3.22387	5.53269	3.59556	4.14924	4.7966	9.72947	9.2577	NO	NO
ENSMUSG00000002297	chr5	HAVANA	gene	8396973	8422716	-	level 2	protein_coding	Dbf4	MGI:1351328	2352.77	0.0215641	0.16852	0.127961	0.89818	0.958648	80.2836	82.6528	72.1789	78.4805	71.1457	66.3321	81.2947	87.5525	67.6587	63.5098	NO	NO
ENSMUSG00000002307	chr17	HAVANA	gene	33909414	33915590	+	level 2	protein_coding	Daxx	MGI:1197015	1411.55	-0.120786	0.192446	-0.627639	0.53024	0.760015	41.7688	32.5433	60.7549	45.1739	33.1116	39.6814	48.099	59.3459	45.3158	30.877	NO	NO
ENSMUSG00000002308	chr17	HAVANA	gene	33843091	33849774	+	level 2	protein_coding	Cd320	MGI:1860083	3718.95	-0.0932895	0.227264	-0.41049	0.681447	0.847465	171.372	171.441	164.919	201.419	123.832	209.79	161.59	252.952	128.262	102.032	NO	NO
ENSMUSG00000002319	chr14	HAVANA	gene	55625400	55635957	-	level 2	protein_coding	Ipo4	MGI:1923001	512.138	0.0112307	0.199361	0.0563335	0.955076	0.981035	22.1918	18.413	38.6867	22.1634	16.1817	19.6798	26.8198	26.876	30.7025	26.9455	NO	NO
ENSMUSG00000002320	chr14	HAVANA	gene	55635965	55643806	-	level 2	protein_coding	Tm9sf1	MGI:1921390	1443.19	-0.380105	0.173102	-2.19585	0.0281029	0.170247	61.5154	48.4511	77.7422	59.7792	67.2267	59.1376	87.267	91.0496	97.3618	80.5433	NO	NO
ENSMUSG00000002324	chr14	HAVANA	gene	55618037	55625395	+	level 2	protein_coding	Rec8	MGI:1929645	581.883	0.807732	0.365618	2.20923	0.0271589	0.167003	39.5181	20.2176	34.1006	34.08	7.8875	32.154	8.87525	17.8061	5.91687	1.3095	NO	NO
ENSMUSG00000002325	chr14	HAVANA	gene	55603571	55610030	+	level 2	protein_coding	Irf9	MGI:107587	106.974	0.20263	0.328142	0.617506	0.536901	0.764193	4.01988	2.6117	4.17519	2.81957	2.38707	3.00881	2.2903	1.24247	3.30367	3.71987	NO	NO
ENSMUSG00000002326	chr14	HAVANA	gene	55671941	55679200	+	level 2	protein_coding	Gmpr2	MGI:1917903	191.603	-0.258506	0.223076	-1.15882	0.246528	0.526574	8.51994	8.70265	6.19604	8.1951	8.66117	8.91192	11.6234	8.55526	16.208	17.2507	NO	NO
ENSMUSG00000002329	chr14	HAVANA	gene	55657879	55660508	-	level 2	protein_coding	Mdp1	MGI:1915131	104.088	-0.134561	0.233117	-0.577226	0.563787	0.778734	4.86278	4.46404	4.49201	2.90747	5.63212	3.43499	4.49953	3.88218	7.52469	7.50582	NO	NO
ENSMUSG00000002332	chr14	HAVANA	gene	55739020	55745690	-	level 2	protein_coding	Dhrs1	MGI:1196314	683.168	-0.477992	0.184529	-2.59034	0.00958817	0.0924108	23.6161	26.0835	24.0628	16.925	39.8119	23.4482	35.4432	30.7073	70.9075	59.6217	NO	NO
ENSMUSG00000002342	chr8	HAVANA	gene	70172356	70183681	+	level 2	protein_coding	Tmem161a	MGI:2384577	676.28	-0.0411981	0.209927	-0.196249	0.844415	0.934181	21.19	16.9635	23.495	25.2012	13.8252	22.8518	25.9898	23.8931	15.238	9.35348	NO	NO
ENSMUSG00000002343	chr8	HAVANA	gene	70220172	70234466	-	level 2	protein_coding	Armc6	MGI:1924063	1569.4	0.0364258	0.218905	0.1664	0.867842	0.944841	58.8629	57.7852	82.93	54.21	45.778	64.3203	82.004	75.5835	37.7139	23.3222	NO	NO
ENSMUSG00000002345	chr8	HAVANA	gene	70139499	70147319	+	level 2	protein_coding	Borcs8	MGI:1919618	519.54	0.13047	0.185954	0.701627	0.482912	0.727569	46.5502	52.0911	48.6975	56.7474	56.1845	38.1114	49.9067	49.7848	58.491	58.6473	NO	NO
ENSMUSG00000002346	chr8	HAVANA	gene	70184340	70212305	-	level 2	protein_coding	Slc25a42	MGI:1920345	1983.16	-0.128009	0.335442	-0.381612	0.702749	0.860305	41.723	41.542	85.0703	54.6314	23.4184	86.2637	65.3644	117.794	12.68	7.40453	NO	NO
ENSMUSG00000002365	chr17	HAVANA	gene	5841329	5931954	+	level 2	protein_coding	Snx9	MGI:1913866	440.03	0.247983	0.204619	1.21193	0.22554	0.501514	11.9945	10.7295	17.6645	10.5054	8.01234	9.25687	12.5821	8.90879	6.17528	8.69378	NO	NO
ENSMUSG00000002372	chr17	HAVANA	gene	56673294	56711764	+	level 2	protein_coding	Ranbp3	MGI:1919060	3663.58	-0.210918	0.209127	-1.00857	0.313182	0.595943	105.903	94.7363	133.971	97.1406	94.2872	104.163	142.354	191.616	103.498	67.4699	NO	NO
ENSMUSG00000002379	chr17	HAVANA	gene	56717767	56722141	+	level 2	protein_coding	Ndufa11	MGI:1917125	4597.4	-0.168421	0.183428	-0.918185	0.358522	0.634693	736.836	750.714	683.657	784.109	968.409	807.675	704.682	866.293	1046.71	1138.8	NO	NO
ENSMUSG00000002393	chr8	HAVANA	gene	71374123	71381960	-	level 1	protein_coding	Nr2f6	MGI:1352453	176.976	0.715423	0.41264	1.73377	0.082959	0.301006	13.0482	16.0779	19.9553	8.3086	17.361	10.0191	17.4263	3.76202	3.43399	12.1099	NO	NO
ENSMUSG00000002395	chr8	HAVANA	gene	71366848	71369732	+	level 2	protein_coding	Use1	MGI:1914273	1148.05	0.118007	0.162101	0.727987	0.466622	0.717581	76.7541	81.7317	76.9969	89.7462	115.222	66.1255	75.5174	73.6602	110.165	111.114	NO	NO
ENSMUSG00000002396	chr8	HAVANA	gene	71371298	71379361	+	level 2	protein_coding	Ocel1	MGI:1924340	688.592	0.006818	0.249122	0.0273681	0.978166	0.991053	19.8788	20.1884	32.5049	26.2768	33.0711	29.6254	34.4227	22.1243	17.5431	28.8007	NO	NO
ENSMUSG00000002409	chr7	HAVANA	gene	28179469	28187294	+	level 2	protein_coding	Dyrk1b	MGI:1330302	1121.27	-0.267971	0.2196	-1.22027	0.222363	0.497844	27.9153	29.5862	57.7812	23.2337	37.4868	32.2141	59.3925	45.6451	50.899	35.3231	NO	NO
ENSMUSG00000048279	chr14	HAVANA	gene	61138457	61240695	+	level 2	protein_coding	Sacs	MGI:1354724	1379.22	0.853024	0.153502	5.5571	2.74287e-08	1.72517e-05	13.2358	12.1503	13.8692	11.0578	4.15431	7.88441	8.60821	6.61069	2.80034	1.7763	UP	YES
ENSMUSG00000002416	chr6	HAVANA	gene	39592574	39603382	+	level 2	protein_coding	Ndufb2	MGI:1915448	525.722	-0.0447225	0.1865	-0.239799	0.810486	0.917023	266.521	205.559	198.781	252.718	169.316	431.508	213.693	292.102	166.065	184.162	NO	NO
ENSMUSG00000002428	chr3	HAVANA	gene	20057811	20118490	+	level 2	protein_coding	Hltf	MGI:1196437	1081.16	0.00826975	0.168366	0.0491178	0.960825	0.98428	21.8648	16.5957	26.3594	19.9297	15.3591	16.7483	24.112	23.7432	13.7046	13.2288	NO	NO
ENSMUSG00000002455	chr2	HAVANA	gene	181591868	181655660	+	level 2	protein_coding	Prpf6	MGI:1922946	1888.27	-0.0962051	0.173942	-0.553088	0.580203	0.789628	49.3272	44.1444	55.6982	39.9596	43.2898	36.7874	65.9141	41.3942	63.1641	47.8137	NO	NO
ENSMUSG00000002458	chr2	HAVANA	gene	181688419	181693977	-	level 2	protein_coding	Rgs19	MGI:1915153	332.731	-0.526553	0.242419	-2.17207	0.0298501	0.176323	13.2845	12.5705	13.3456	19.7635	17.7171	21.9799	25.5932	27.6876	18.578	12.1482	NO	NO
ENSMUSG00000002459	chr1	HAVANA	gene	4909576	5070285	-	level 2	protein_coding	Rgs20	MGI:1929866	48.301	0.203268	0.415842	0.488812	0.624975	0.815292	2.56271	1.26279	2.85932	2.70517	2.48304	2.8957	3.30954	1.51111	0.547046	0.773448	NO	NO
ENSMUSG00000002475	chr18	HAVANA	gene	10642092	10706771	-	level 2	protein_coding	Abhd3	MGI:2147183	200.031	-0.111077	0.228269	-0.486607	0.626537	0.815778	7.64601	6.15884	4.26133	5.50877	9.86674	5.00563	9.18711	5.56756	10.2604	8.41749	NO	NO
ENSMUSG00000002477	chr18	HAVANA	gene	10617775	10642079	+	level 2	protein_coding	Snrpd1	MGI:98344	3225.89	0.218522	0.236851	0.922613	0.356209	0.633206	322.38	310.58	238.503	367.956	272.032	325.865	239.679	156.942	259.673	329.338	NO	NO
ENSMUSG00000002486	chr5	HAVANA	gene	114707760	114722327	+	level 2	protein_coding	Tchp	MGI:1925082	417.533	-0.560263	0.229394	-2.44236	0.0145915	0.116577	8.3998	9.93462	11.3759	6.34425	9.37495	8.00475	19.356	14.0169	15.4498	15.3622	NO	NO
ENSMUSG00000002489	chr16	HAVANA	gene	89787111	90143769	-	level 1	protein_coding	Tiam1	MGI:103306	120.711	-0.320499	0.229952	-1.39377	0.163388	0.426544	0.996657	1.76388	1.47303	1.91938	1.7081	1.64207	1.67224	2.9049	1.97227	1.38209	NO	NO
ENSMUSG00000002496	chr17	HAVANA	gene	24595816	24632630	-	level 2	protein_coding	Tsc2	MGI:102548	1225.05	0.200594	0.248481	0.807279	0.419505	0.684747	18.4082	16.0753	37.2857	15.5579	13.8293	13.0208	28.4941	15.0968	16.393	10.9715	NO	NO
ENSMUSG00000002500	chr17	HAVANA	gene	24727820	24736143	+	level 2	protein_coding	Rpl3l	MGI:1913461	58.538	-0.287375	0.277599	-1.03521	0.300569	0.583415	2.60387	2.63295	3.32474	1.74324	2.99579	2.7408	2.72996	2.666	4.76737	5.13885	NO	NO
ENSMUSG00000002504	chr17	HAVANA	gene	24639286	24650327	-	level 2	protein_coding	Slc9a3r2	MGI:1890662	367.255	-0.0846146	0.271686	-0.311442	0.755465	0.887934	15.0495	5.7916	13.6009	9.59793	19.0916	9.90159	15.1121	15.0286	12.9646	19.1911	NO	NO
ENSMUSG00000002524	chr15	HAVANA	gene	76070182	76080924	-	level 2	protein_coding	Puf60	MGI:1915209	8523.08	-0.5809	0.204946	-2.8344	0.00459117	0.0602048	296.632	290.348	325.679	302.831	330.851	375.971	438.9	664.35	459.926	354.637	NO	NO
ENSMUSG00000002546	chr2	HAVANA	gene	32287384	32307921	+	level 2	protein_coding	Golga2	MGI:2139395	1147.89	0.41661	0.193832	2.14934	0.0316078	0.180889	28.9721	24.3126	44.1993	25.9294	17.0873	22.7042	28.8676	21.4125	12.5202	9.94032	NO	NO
ENSMUSG00000002550	chr2	HAVANA	gene	32255002	32260159	-	level 2	protein_coding	Uck1	MGI:98904	326.314	-0.359203	0.269338	-1.33365	0.182319	0.450144	19.649	7.67437	13.4257	12.4839	10.54	17.0323	13.2251	16.9497	19.8291	10.8451	NO	NO
ENSMUSG00000002578	chr10	HAVANA	gene	128630843	128669358	-	level 2	protein_coding	Ikzf4	MGI:1343139	99.3425	0.419941	0.270672	1.55148	0.120787	0.365747	2.01981	2.65247	2.23201	2.19577	1.00841	1.20527	1.5497	2.21689	0.834711	0.773714	NO	NO
ENSMUSG00000002580	chr11	HAVANA	gene	98437708	98438991	-	level 2	protein_coding	Mien1	MGI:1913678	1144.73	-0.268644	0.216151	-1.24285	0.213923	0.489706	252.44	280.427	220.596	261.213	239.424	257.61	228.868	306.38	285.875	357.928	NO	NO
ENSMUSG00000002602	chr7	HAVANA	gene	25757273	25788705	-	level 2	protein_coding	Axl	MGI:1347244	346.347	0.0644835	0.322988	0.199647	0.841757	0.933024	4.40643	5.61441	11.5863	3.42739	5.63338	4.72116	7.7605	3.1722	10.9616	6.40627	NO	NO
ENSMUSG00000002608	chr7	HAVANA	gene	25711106	25719088	-	level 2	protein_coding	Ccdc97	MGI:1196455	809.529	-0.274111	0.194648	-1.40824	0.15906	0.420379	23.4368	18.0148	26.1215	16.115	16.4572	20.2439	30.9305	21.0514	28.8913	19.0278	NO	NO
ENSMUSG00000002617	chr17	HAVANA	gene	23173869	23193252	-	level 2	protein_coding	Zfp40	MGI:99185	331.853	-0.126276	0.193175	-0.653687	0.513313	0.747829	5.79205	6.10106	6.89851	8.90251	5.28565	5.97429	9.97363	8.60615	6.30937	6.88604	NO	NO
ENSMUSG00000002625	chr17	HAVANA	gene	32321424	32350607	-	level 2	protein_coding	Akap8l	MGI:1860606	3502.45	-0.417166	0.237404	-1.7572	0.0788839	0.293917	103.939	114.452	87.4872	109.997	139.924	96.3457	110.806	237.058	131.412	124.975	NO	NO
ENSMUSG00000002635	chr7	HAVANA	gene	34184499	34196661	-	level 2	protein_coding	Pdcd2l	MGI:1915329	2615.42	0.0156926	0.19159	0.0819069	0.934721	0.972607	153.422	156.778	153.652	158.709	198.67	144.242	153.461	203.547	165.101	155.121	NO	NO
ENSMUSG00000002658	chr17	ENSEMBL	gene	57003405	57011288	-	level 3	protein_coding	Gtf2f1	MGI:1923848	4916.77	-0.463922	0.174424	-2.65974	0.00782001	0.0816349	176.815	166.561	177.015	149.642	194.597	154.467	301.519	209.568	366.073	291.572	NO	NO
ENSMUSG00000002660	chr17	HAVANA	gene	56990305	56996188	+	level 2	protein_coding	Clpp	MGI:1858213	2888.19	-0.444373	0.221627	-2.00504	0.0449585	0.21771	174.476	190.35	165.258	187.59	208.006	186.992	191.892	330.493	323.401	297.319	NO	NO
ENSMUSG00000002661	chr17	HAVANA	gene	56997339	56999322	+	level 2	protein_coding	Alkbh7	MGI:1913650	90.2726	-0.155314	0.302281	-0.513807	0.607387	0.804263	6.42642	4.29444	5.79531	7.21171	9.02672	8.89622	4.93593	5.72008	11.5535	12.5244	NO	NO
ENSMUSG00000002668	chr17	HAVANA	gene	57065905	57078514	-	level 2	protein_coding	Dennd1c	MGI:1918035	42.0397	-0.4559	0.328313	-1.38861	0.16495	0.428646	0.903241	1.85695	1.12326	0.769761	1.31578	1.15085	1.32931	1.34495	1.17319	0.841046	NO	NO
ENSMUSG00000002679	chr12	HAVANA	gene	81573557	81595008	-	level 2	protein_coding	Med6	MGI:1917042	3290.04	-0.125047	0.169665	-0.737021	0.46111	0.715336	221.028	249.566	215.89	247.26	273.631	266.782	248.704	226.878	281.946	302.435	NO	NO
ENSMUSG00000002688	chr12	HAVANA	gene	50341231	50649098	-	level 2	protein_coding	Prkd1	MGI:99879	258.224	-0.61231	0.359472	-1.70336	0.0885008	0.311842	3.10825	1.77746	7.31566	3.30641	2.98146	4.34814	5.8282	2.61002	7.71189	12.7456	NO	NO
ENSMUSG00000002699	chr11	HAVANA	gene	34046920	34092295	+	level 2	protein_coding	Lcp2	MGI:1321402	103.574	-0.635512	0.295279	-2.15224	0.0313781	0.180235	1.83428	2.50621	2.01916	2.03619	0.946868	2.19106	2.55133	4.43819	1.83465	1.02599	NO	NO
ENSMUSG00000002718	chr2	HAVANA	gene	166906040	166946389	+	level 2	protein_coding	Cse1l	MGI:1339951	6088.95	-0.0114191	0.180615	-0.0632233	0.949589	0.978257	135.249	108.844	222.513	142.11	85.6847	124.18	165.512	163.517	102.794	83.3367	NO	NO
ENSMUSG00000002728	chr2	HAVANA	gene	145902099	145916425	+	level 2	protein_coding	Naa20	MGI:1915127	3893.26	-0.409937	0.199693	-2.05284	0.0400886	0.205071	199.498	198.274	192.809	214.228	289.6	217.099	268.961	381.732	341.486	355.632	NO	NO
ENSMUSG00000002731	chr2	HAVANA	gene	76629898	76648015	-	level 2	protein_coding	Prkra	MGI:1344375	335.192	-0.262482	0.204338	-1.28455	0.198951	0.470872	13.614	14.2491	13.9637	9.54095	19.7712	12.1389	21.9187	16.265	20.4796	19.6561	NO	NO
ENSMUSG00000002732	chr2	HAVANA	gene	76663044	76673116	-	level 2	protein_coding	Fkbp7	MGI:1336879	40.4277	0.150076	0.415014	0.361617	0.717638	0.867241	5.80526	1.37694	2.71509	2.23387	5.68626	3.15453	4.39557	0.504626	6.5457	6.34194	NO	NO
ENSMUSG00000002733	chr2	HAVANA	gene	76675281	76696828	+	level 2	protein_coding	Plekha3	MGI:1932515	296.733	0.165837	0.232204	0.714189	0.475111	0.722153	10.4246	10.3147	12.505	7.78783	7.90947	10.5345	8.91156	5.12295	9.3572	8.68077	NO	NO
ENSMUSG00000002741	chr11	HAVANA	gene	5955693	5967780	+	level 2	protein_coding	Ykt6	MGI:1927550	1458	0.250871	0.213407	1.17555	0.239774	0.518692	52.9225	43.9711	75.3741	47.2128	27.5714	52.9175	41.0279	39.9114	28.2769	21.4062	NO	NO
ENSMUSG00000063810	chr6	HAVANA	gene	85587531	85702753	+	level 2	protein_coding	Alms1	MGI:1934606	3301.64	0.979825	0.176307	5.55749	2.73676e-08	1.72517e-05	49.6491	49.1157	47.4842	43.9233	25.401	25.868	27.0544	17.9999	13.7634	10.2378	UP	YES
ENSMUSG00000002763	chr17	HAVANA	gene	46711463	46725541	+	level 2	protein_coding	Pex6	MGI:2385054	530.426	0.446834	0.2775	1.61021	0.107352	0.344027	13.1598	15.4707	21.6187	10.8458	11.4696	16.7027	14.6139	6.0114	5.93086	6.79664	NO	NO
ENSMUSG00000002767	chr17	HAVANA	gene	46646229	46650139	+	level 2	protein_coding	Mrpl2	MGI:1351622	2832.79	-0.355922	0.199325	-1.78563	0.0741586	0.284628	179.148	190.255	168.379	171.688	221.466	198.372	194.905	289.32	278.317	242.44	NO	NO
ENSMUSG00000002768	chr17	HAVANA	gene	46678793	46683111	+	level 2	protein_coding	Mea1	MGI:96957	4138.91	-0.112285	0.220721	-0.508719	0.610949	0.806604	392.188	420.18	391.718	498.913	345.952	507.692	355.904	543.462	368.343	346.863	NO	NO
ENSMUSG00000002778	chr7	HAVANA	gene	45872772	45883732	+	level 2	protein_coding	Kdelr1	MGI:1915387	517.207	0.0913706	0.181839	0.50248	0.61533	0.809878	33.1553	33.2504	40.2701	27.263	32.9893	24.4038	36.6716	35.5107	23.1443	33.345	NO	NO
ENSMUSG00000002781	chr7	HAVANA	gene	45896941	45917413	+	level 2	protein_coding	Tmem143	MGI:1917459	334.68	-0.0639207	0.222569	-0.287195	0.773963	0.898323	11.1898	9.83895	14.3917	8.84044	13.4998	7.85173	11.8558	15.9289	14.9628	10.1556	NO	NO
ENSMUSG00000002797	chr6	HAVANA	gene	54982580	54992950	-	level 2	protein_coding	Ggct	MGI:95700	359.129	-0.13709	0.237137	-0.578104	0.563194	0.778352	8.28068	7.61186	6.31452	5.32788	7.56088	6.65431	9.33309	3.73497	10.2696	13.8517	NO	NO
ENSMUSG00000002799	chr12	HAVANA	gene	112907819	112929776	-	level 2	protein_coding	Jag2	MGI:1098270	457.113	0.160684	0.201462	0.797588	0.42511	0.689131	5.19469	4.46069	8.39246	5.46492	10.3288	3.76294	7.70294	5.06824	10.1502	12.9114	NO	NO
ENSMUSG00000002803	chr12	HAVANA	gene	112976482	112978945	+	level 2	protein_coding	Btbd6	MGI:3026623	142.729	0.272693	0.249434	1.09325	0.274285	0.55567	5.08978	5.29463	7.54645	7.89658	6.63026	3.80868	5.82866	4.81796	5.49466	8.4677	NO	NO
ENSMUSG00000002804	chr12	HAVANA	gene	112934291	112942124	-	level 2	protein_coding	Nudt14	MGI:1913424	1047.56	-0.241429	0.213739	-1.12955	0.258666	0.539394	65.4898	80.4706	66.0466	72.7052	54.8836	99.2314	65.9406	92.1292	63.0953	58.1782	NO	NO
ENSMUSG00000002808	chr13	HAVANA	gene	19591706	19619927	-	level 2	protein_coding	Epdr1	MGI:2145369	92.7403	-0.246434	0.273964	-0.899512	0.36838	0.642296	1.45423	1.04847	3.21248	1.48699	3.982	1.03146	3.40999	3.46356	5.65987	4.33265	NO	NO
ENSMUSG00000002812	chr11	HAVANA	gene	60714123	60727263	-	level 2	protein_coding	Flii	MGI:1342286	1273.13	-0.195263	0.233667	-0.835646	0.403354	0.671151	23.1208	20.2396	34.6157	18.5658	23.4768	21.8151	43.5141	19.8451	36.3339	26.1719	NO	NO
ENSMUSG00000002814	chr11	HAVANA	gene	60740058	60777365	-	level 2	protein_coding	Top3a	MGI:1197527	1272.31	-0.334434	0.21403	-1.56255	0.118157	0.36175	26.4207	21.8366	38.0954	18.9486	15.6257	25.8139	41.6615	41.5698	22.9625	13.9989	NO	NO
ENSMUSG00000002820	chr9	HAVANA	gene	21265293	21277772	+	level 2	protein_coding	Atg4d	MGI:2444308	406.69	-0.172418	0.188809	-0.913185	0.361145	0.63716	9.18773	6.6038	10.2548	7.04533	11.3306	7.07146	10.9027	9.08013	18.197	11.4953	NO	NO
ENSMUSG00000002825	chr9	HAVANA	gene	21411837	21420274	+	level 2	protein_coding	Qtrt1	MGI:1931441	139.234	-0.0174431	0.210366	-0.0829176	0.933917	0.972402	8.96984	7.47353	7.64184	8.31064	9.95862	8.05937	6.78866	8.28651	9.98264	10.0123	NO	NO
ENSMUSG00000002833	chr17	HAVANA	gene	56079634	56100607	+	level 2	protein_coding	Hdgfl2	MGI:1194492	10768.4	-0.11342	0.190492	-0.595406	0.551572	0.77239	424.596	401.575	496.804	360.282	231.707	469.688	533.572	473.627	258.509	153.849	NO	NO
ENSMUSG00000002835	chr17	HAVANA	gene	56040439	56072289	+	level 2	protein_coding	Chaf1a	MGI:1351331	1273.49	-0.159686	0.243764	-0.655083	0.512414	0.747121	29.6643	25.1768	43.9095	20.9748	24.3074	29.5489	47.2868	29.0855	18.999	16.7199	NO	NO
ENSMUSG00000039100	chr15	HAVANA	gene	31455891	31531053	-	level 2	protein_coding	Marchf6	MGI:2442773	1493.29	0.901518	0.16326	5.52199	3.35188e-08	2.03551e-05	25.5241	25.752	23.4069	27.7321	20.815	11.616	15.6663	14.757	11.4413	10.0437	UP	YES
ENSMUSG00000002845	chr16	HAVANA	gene	38558698	38592162	+	level 1	protein_coding	Tmem39a	MGI:1915096	2888.92	0.0627039	0.196368	0.319318	0.749485	0.885376	113.298	97.7838	109.859	112.8	74.1289	107.979	108.347	124.893	66.9093	46.3889	NO	NO
ENSMUSG00000002846	chr16	HAVANA	gene	38498347	38522663	-	level 2	protein_coding	Timmdc1	MGI:1922139	452.862	0.0433362	0.193103	0.22442	0.822431	0.922596	21.9964	25.1418	22.2239	22.1779	25.7478	23.9505	25.168	14.9894	29.169	20.1639	NO	NO
ENSMUSG00000002847	chr16	HAVANA	gene	38396117	38433145	-	level 2	protein_coding	Pla1a	MGI:1934677	53.4049	0.507757	0.383728	1.32322	0.185762	0.454464	1.304	3.24872	1.56881	2.23571	2.73491	2.37989	1.78866	0.962523	2.07218	0.85378	NO	NO
ENSMUSG00000002870	chr6	HAVANA	gene	88883474	88898780	-	level 2	protein_coding	Mcm2	MGI:105380	1586.49	-0.286252	0.220661	-1.29724	0.194547	0.464701	38.4019	22.5163	51.0172	31.8283	24.1672	37.9844	45.9036	58.641	30.3915	21.478	NO	NO
ENSMUSG00000002871	chr6	HAVANA	gene	88902251	88912238	+	level 1	protein_coding	Tpra1	MGI:1345190	1853.2	0.0320354	0.201506	0.15898	0.873684	0.947325	93.1664	89.6399	102.82	100.99	69.0499	85.2118	100.898	134.969	55.5945	42.5844	NO	NO
ENSMUSG00000002881	chr1	HAVANA	gene	52457294	52500679	-	level 2	protein_coding	Nab1	MGI:107564	284.393	0.195041	0.310083	0.628995	0.529353	0.759475	5.10525	4.41949	5.91246	2.74629	7.8223	2.61356	7.34054	1.78332	9.18936	8.91101	NO	NO
ENSMUSG00000002885	chr8	HAVANA	gene	83723251	83741326	-	level 2	protein_coding	Adgre5	MGI:1347095	497.246	-0.245203	0.236522	-1.0367	0.299876	0.582518	14.6774	14.5087	16.6805	9.57601	21.2387	9.85961	25.0241	12.9501	37.5563	22.4426	NO	NO
ENSMUSG00000002897	chr6	HAVANA	gene	120463247	120487559	+	level 2	protein_coding	Il17ra	MGI:107399	791.158	-0.319461	0.215731	-1.48083	0.138652	0.391554	9.12942	8.44751	17.8846	8.0983	8.0972	7.10773	20.5196	17.397	10.87	4.82521	NO	NO
ENSMUSG00000002900	chr12	HAVANA	gene	31265234	31329644	+	level 1	protein_coding	Lamb1	MGI:96743	519.776	-0.0179999	0.253545	-0.070993	0.943403	0.976801	6.1324	5.53308	10.8957	4.22589	8.11338	4.80378	12.0481	6.88675	8.47255	5.86753	NO	NO
ENSMUSG00000002908	chr8	HAVANA	gene	70842049	70863258	-	level 2	protein_coding	Kcnn1	MGI:1933993	52.093	-0.335388	0.288337	-1.16318	0.244757	0.524382	0.455601	0.629167	1.44901	0.827502	0.65269	0.478197	1.38292	1.56892	1.84333	2.26486	NO	NO
ENSMUSG00000002910	chr8	HAVANA	gene	70835129	70839720	-	level 2	protein_coding	Arrdc2	MGI:1918057	691.999	0.312657	0.213284	1.46592	0.142671	0.396824	31.8126	28.2967	34.8192	29.5482	16.4366	29.2229	33.0685	17.6954	10.8553	10.1342	NO	NO
ENSMUSG00000002944	chr5	HAVANA	gene	17781690	17888801	-	level 2	protein_coding	Cd36	MGI:107899	70.6154	-0.464767	0.430182	-1.0804	0.279966	0.560823	2.35177	2.36749	0.825474	1.59477	0.738634	2.53399	3.52453	0.320304	1.18184	1.93556	NO	NO
ENSMUSG00000002948	chr8	HAVANA	gene	4238740	4247897	+	level 2	protein_coding	Map2k7	MGI:1346871	425.017	0.297626	0.229633	1.2961	0.194942	0.465382	13.5398	10.6201	22.3129	12.6167	13.5886	11.9249	22.9444	7.27555	16.4645	12.8195	NO	NO
ENSMUSG00000002949	chr8	HAVANA	gene	4259731	4275913	-	level 2	protein_coding	Timm44	MGI:1343262	1158.79	-0.137774	0.195636	-0.704237	0.481285	0.726175	44.5091	41.4732	34.7623	32.5258	55.97	32.013	55.0936	26.8412	83.3104	72.5521	NO	NO
ENSMUSG00000002957	chr7	HAVANA	gene	141562173	141633011	+	level 2	protein_coding	Ap2a2	MGI:101920	2401.68	-0.144273	0.20689	-0.697342	0.485589	0.729318	49.781	40.8031	64.2506	37.3596	32.5837	42.5645	68.4184	73.2932	34.9658	25.7155	NO	NO
ENSMUSG00000002963	chr7	HAVANA	gene	44857139	44862992	+	level 2	protein_coding	Pnkp	MGI:1891698	136.738	-0.571924	0.259138	-2.20702	0.0273126	0.167538	5.07751	4.73601	4.28222	2.57187	5.8351	3.47678	4.68487	7.0339	10.2278	8.65679	NO	NO
ENSMUSG00000002968	chr7	HAVANA	gene	44876765	44892712	-	level 2	protein_coding	Med25	MGI:1922863	1310.84	-0.435917	0.172198	-2.53148	0.0113581	0.101434	25.9882	20.6331	34.3854	24.6345	33.9786	29.2104	39.9596	43.4456	49.3834	35.9912	NO	NO
ENSMUSG00000002980	chr7	HAVANA	gene	19756131	19771016	-	level 2	protein_coding	Bcam	MGI:1929940	269.909	-0.0230443	0.358897	-0.0642087	0.948804	0.978113	8.931	9.95204	14.0375	9.43785	4.83312	12.4238	16.051	6.57111	5.76026	1.00776	NO	NO
ENSMUSG00000002981	chr7	HAVANA	gene	19631571	19665033	-	level 2	protein_coding	Clptm1	MGI:1927155	5250.8	-0.408781	0.231714	-1.76416	0.0777045	0.291706	81.909	76.1927	134.71	91.346	90.3639	106.809	138.295	195.049	114.968	78.4786	NO	NO
ENSMUSG00000002983	chr7	HAVANA	gene	19606217	19629438	-	level 2	protein_coding	Relb	MGI:103289	1039.26	0.185109	0.299117	0.618851	0.536015	0.763611	36.0943	47.1457	55.804	50.8121	24.8719	50.9607	47.6153	64.6911	15.4621	7.84088	NO	NO
ENSMUSG00000002984	chr7	HAVANA	gene	19701313	19715438	-	level 2	protein_coding	Tomm40	MGI:1858259	933.777	-0.589108	0.206007	-2.85966	0.00424099	0.0574451	34.1276	35.8748	43.2098	30.9825	49.268	42.5206	64.1008	84.4689	57.3088	59.5599	NO	NO
ENSMUSG00000034593	chr9	HAVANA	gene	75071015	75223688	+	level 2	protein_coding	Myo5a	MGI:105976	2766.39	0.908501	0.165355	5.49425	3.92363e-08	2.3033e-05	34.0947	38.3514	36.2881	29.0713	21.2012	19.5375	24.1506	14.1054	15.2697	11.524	UP	YES
ENSMUSG00000002992	chr7	HAVANA	gene	19671579	19677941	-	level 2	protein_coding	Apoc2	MGI:88054	13.1412	-2.43605	0.690679	-3.52704	0.000420232	NA	7.08213	13.4612	10.1993	11.1691	5.00591	22.6835	25.3852	16.0054	89.5427	141.641	NO	NO
ENSMUSG00000031397	chrX	HAVANA	gene	74177259	74208500	+	level 2	protein_coding	Tktl1	MGI:1933244	11259.3	-1.12802	0.206171	-5.47128	4.46787e-08	2.53818e-05	278.709	265.355	309.514	170.554	147.611	394.825	539.325	526.872	524.573	406.986	DOWN	YES
ENSMUSG00000002997	chr12	HAVANA	gene	31958476	32061296	-	level 2	protein_coding	Prkar2b	MGI:97760	2800.01	0.312669	0.286985	1.08949	0.275936	0.557142	77.8717	65.8614	120.039	90.4936	51.3231	96.9815	90.3295	40.0124	22.3825	39.1876	NO	NO
ENSMUSG00000003031	chr6	HAVANA	gene	134920401	134925513	+	level 2	protein_coding	Cdkn1b	MGI:104565	60.0536	0.470628	0.362492	1.29831	0.19418	0.46435	0.706495	0.650775	1.67357	0.702372	2.50875	0.256329	0.814538	0.368558	3.20797	2.25808	NO	NO
ENSMUSG00000003032	chr4	HAVANA	gene	55527143	55532466	-	level 2	protein_coding	Klf4	MGI:1342287	143.601	0.64482	0.234268	2.75249	0.00591444	0.0690711	4.56918	4.4658	3.57401	2.13016	5.82426	2.36693	1.54054	2.05648	4.17957	3.70228	NO	NO
ENSMUSG00000003033	chr8	HAVANA	gene	72240018	72257385	+	level 2	protein_coding	Ap1m1	MGI:102776	12010.3	-0.65762	0.256621	-2.56261	0.010389	0.09701	365.638	369.053	485.113	337.293	270.265	512.19	590.202	1094.16	378.689	237.803	NO	NO
ENSMUSG00000003037	chr8	HAVANA	gene	72161200	72183904	+	level 2	protein_coding	Rab8a	MGI:96960	2421.44	-0.161692	0.240698	-0.671761	0.501736	0.740473	43.3088	42.3341	47.7435	40.6828	25.1492	43.4281	38.689	77.9058	22.8621	20.4528	NO	NO
ENSMUSG00000003038	chr4	HAVANA	gene	133964738	133968650	-	level 2	protein_coding	Hmgn2	MGI:96136	3362.45	-0.767924	0.283848	-2.7054	0.00682214	0.0745051	176.971	188.74	165.775	148.016	203.258	255.332	159.951	551.614	276.658	468.151	NO	NO
ENSMUSG00000003039	chr8	HAVANA	gene	72219730	72224418	+	level 2	protein_coding	Fam32a	MGI:1915172	2762.95	-0.445911	0.172804	-2.58045	0.00986718	0.0941337	76.9283	71.3619	68.0215	62.5329	55.8689	80.2012	80.9439	91.018	91.6933	96.0707	NO	NO
ENSMUSG00000003051	chr1	HAVANA	gene	135253575	135258568	-	level 2	protein_coding	Elf3	MGI:1101781	31.1345	-0.50562	0.441292	-1.14577	0.25189	0.531898	0.838783	0.563099	1.0849	0.431563	1.62938	1.06152	0.38132	1.17159	2.07924	2.72622	NO	NO
ENSMUSG00000003062	chr13	HAVANA	gene	19357676	19395795	-	level 2	protein_coding	Stard3nl	MGI:1923455	2155.61	-0.399986	0.214593	-1.86393	0.0623312	0.259584	93.9882	83.669	94.8216	117.639	147.714	79.9885	132.16	200.169	211.558	211.778	NO	NO
ENSMUSG00000041852	chr15	HAVANA	gene	82808436	82987872	-	level 2	protein_coding	Tcf20	MGI:108399	914.324	0.942334	0.173047	5.44554	5.16488e-08	2.84246e-05	11.4533	12.9566	15.5318	11.9185	8.66425	6.77734	8.92873	5.27753	5.25805	3.9974	UP	YES
ENSMUSG00000003072	chr10	HAVANA	gene	80138632	80145818	+	level 2	protein_coding	Atp5d	MGI:1913293	9016.96	0.153915	0.196799	0.782092	0.434161	0.695407	509.372	734.169	764.848	700.076	565.855	633.613	546.656	557.376	429.257	349.216	NO	NO
ENSMUSG00000003099	chr7	HAVANA	gene	17004640	17027924	-	level 2	protein_coding	Ppp5c	MGI:102666	2846.36	-0.322001	0.193377	-1.66514	0.0958843	0.32453	95.1185	81.0078	142.141	88.4544	72.135	100.476	143.243	174.767	92.2982	69.4798	NO	NO
ENSMUSG00000030556	chr7	HAVANA	gene	67513410	67645268	-	level 2	protein_coding	Lrrc28	MGI:1915689	1287.57	-0.864233	0.159115	-5.4315	5.58815e-08	2.98221e-05	28.2109	24.585	27.0688	22.1378	22.7675	36.9489	57.0242	51.5658	45.8868	35.9287	DOWN	YES
ENSMUSG00000003123	chr7	HAVANA	gene	25379527	25398710	-	level 2	protein_coding	Lipe	MGI:96790	395.698	0.15466	0.224701	0.688291	0.491269	0.733374	15.858	12.9302	21.1593	10.2501	7.39947	13.3191	16.3546	9.95029	8.53656	6.92775	NO	NO
ENSMUSG00000003131	chr9	HAVANA	gene	45962859	46012690	-	level 2	protein_coding	Pafah1b2	MGI:108415	4507.82	-0.238943	0.175841	-1.35886	0.174192	0.440157	50.8497	44.5136	70.4604	61.197	42.3585	63.5004	66.7492	74.4487	53.9972	51.362	NO	NO
ENSMUSG00000003134	chr1	HAVANA	gene	39371492	39478755	-	level 2	protein_coding	Tbc1d8	MGI:1927225	383.712	-0.14133	0.200978	-0.703208	0.481926	0.726706	6.98341	6.68623	9.16519	5.34453	4.92335	6.30581	9.19336	9.01157	5.34481	5.06636	NO	NO
ENSMUSG00000003135	chr1	HAVANA	gene	39534992	39546889	+	level 2	protein_coding	Cnot11	MGI:106580	2480.71	0.220503	0.256545	0.859509	0.39006	0.660069	57.4015	57.8912	72.7855	76.144	53.4558	71.3843	62.9728	55.2595	19.6302	44.917	NO	NO
ENSMUSG00000003153	chr6	HAVANA	gene	122727809	122801640	-	level 2	protein_coding	Slc2a3	MGI:95757	349.615	-0.504765	0.315919	-1.59777	0.110095	0.348386	7.84706	4.96576	8.32493	5.29697	2.66436	9.60981	6.692	15.8366	2.31242	1.94808	NO	NO
ENSMUSG00000003154	chr6	HAVANA	gene	122819914	122845366	+	level 2	protein_coding	Foxj2	MGI:1926805	598.993	-0.21378	0.265523	-0.805128	0.420746	0.685963	6.11143	4.84112	12.67	5.83195	8.31133	5.99976	12.2695	5.48206	13.0162	15.0528	NO	NO
ENSMUSG00000003161	chr5	HAVANA	gene	8046078	8069379	+	level 2	protein_coding	Sri	MGI:98419	232.035	-0.287246	0.208862	-1.37529	0.169042	0.434107	7.99862	5.84603	7.03584	5.02552	9.67351	6.77367	8.5663	5.30546	13.8991	13.3682	NO	NO
ENSMUSG00000003166	chr16	HAVANA	gene	17839482	17898562	-	level 1	protein_coding	Dgcr2	MGI:892866	1539.75	-0.22421	0.219862	-1.01978	0.307834	0.591419	33.6649	30.7309	57.5648	28.8746	40.0013	31.4058	59.9777	66.4437	53.999	37.8863	NO	NO
ENSMUSG00000003184	chr7	HAVANA	gene	44997648	45002848	+	level 2	protein_coding	Irf3	MGI:1859179	2043.58	-0.0583851	0.211187	-0.276461	0.782194	0.902819	111.689	122.087	113.547	131.427	124.7	108.595	131.386	176.242	117.843	85.7027	NO	NO
ENSMUSG00000003190	chr7	HAVANA	gene	44991222	44998712	-	level 2	protein_coding	Bcl2l12	MGI:1922986	193.337	-0.067746	0.275114	-0.246247	0.805491	0.91428	23.3145	19.6226	21.4414	23.522	13.101	25.9005	17.7686	40.589	14.5366	9.83578	NO	NO
ENSMUSG00000003198	chr17	HAVANA	gene	55892093	55898928	+	level 2	protein_coding	Zfp959	MGI:2385058	523.393	-0.0341657	0.176013	-0.194109	0.846091	0.935021	19.6318	17.2014	24.5148	25.2852	16.9941	16.9344	27.8678	21.2896	27.103	27.0404	NO	NO
ENSMUSG00000003199	chr17	HAVANA	gene	56005711	56016790	+	level 1	protein_coding	Mpnd	MGI:1915297	812.147	-0.106976	0.285846	-0.374245	0.708222	0.86285	40.3127	26.2134	59.4086	52.1374	20.266	51.4025	31.4207	63.6918	22.5461	12.3583	NO	NO
ENSMUSG00000003200	chr17	HAVANA	gene	56016750	56036635	-	level 2	protein_coding	Sh3gl1	MGI:700010	2116.39	-0.377751	0.202335	-1.86696	0.0619076	0.25852	69.4137	59.6744	83.6994	71.2466	56.1777	76.1973	90.7623	133.865	74.2907	53.7529	NO	NO
ENSMUSG00000003206	chr17	HAVANA	gene	55952640	55957022	+	level 2	protein_coding	Ebi3	MGI:1354171	35.2621	-0.385035	0.389528	-0.988466	0.322924	0.605367	3.52357	4.00102	0.768444	2.42902	2.59146	3.37549	2.63083	3.82711	4.45233	3.14392	NO	NO
ENSMUSG00000003208	chr17	HAVANA	gene	55959099	55968285	+	level 2	protein_coding	Yju2	MGI:1920136	910.531	-0.269629	0.240889	-1.11931	0.263008	0.544025	34.5851	33.8397	42.6914	35.6641	33.8744	35.494	47.8824	77.0722	32.8766	21.8145	NO	NO
ENSMUSG00000003226	chr10	HAVANA	gene	58446920	58494356	+	level 2	protein_coding	Ranbp2	MGI:894323	2613.76	0.436714	0.200994	2.17277	0.0297974	0.176232	30.74	25.1631	34.1405	20.9589	20.8835	16.7236	29.769	16.2743	21.3775	18.3087	NO	NO
ENSMUSG00000003228	chr19	HAVANA	gene	60889749	61095968	+	level 2	protein_coding	Grk5	MGI:109161	373.105	0.103432	0.226413	0.45683	0.647793	0.828771	5.28743	5.05608	5.19601	6.16577	3.0162	3.6704	4.59026	5.58797	5.49494	6.61883	NO	NO
ENSMUSG00000003233	chr16	HAVANA	gene	20516982	20534010	+	level 2	protein_coding	Dvl3	MGI:108100	276.746	0.312689	0.321731	0.971896	0.331102	0.613121	5.26817	2.69866	9.53048	5.29691	7.18538	3.76074	6.69241	1.37033	5.94196	7.71446	NO	NO
ENSMUSG00000003234	chr16	HAVANA	gene	20548577	20561379	+	level 2	protein_coding	Abcf3	MGI:1351656	2094.05	-0.332638	0.193301	-1.72083	0.0852822	0.305949	50.2116	43.5751	57.6261	41.646	49.7826	39.3879	69.3799	80.3256	70.8312	58.9437	NO	NO
ENSMUSG00000003235	chr16	HAVANA	gene	20498817	20509323	+	level 2	protein_coding	Eif2b5	MGI:2446176	2310.25	-0.288656	0.185616	-1.55512	0.119918	0.364534	66.4639	57.0057	83.1434	57.9585	55.9438	66.9133	90.5711	106.598	58.0365	64.1942	NO	NO
ENSMUSG00000003269	chr7	HAVANA	gene	45806637	45814581	-	level 2	protein_coding	Cyth2	MGI:1334255	3526.42	-0.532925	0.287855	-1.85137	0.0641165	0.264046	91.3246	114.423	120.891	88.1823	85.4948	165.411	146.44	381.524	97.1133	64.0407	NO	NO
ENSMUSG00000003271	chr7	HAVANA	gene	45729983	45784669	-	level 2	protein_coding	Sult2b1	MGI:1926342	51.989	0.370977	0.400365	0.926595	0.354137	0.631547	2.54503	3.82815	3.12909	5.10224	3.80385	4.58171	4.00789	3.21438	0.495384	2.1466	NO	NO
ENSMUSG00000003273	chr7	HAVANA	gene	45699843	45704682	+	level 2	protein_coding	Car11	MGI:1336193	24.3079	0.0599979	0.496898	0.120745	0.903893	0.961724	1.11051	1.41491	2.27028	1.2553	0.855297	1.99942	0.35271	1.66258	1.24739	0.195382	NO	NO
ENSMUSG00000003279	chr17	HAVANA	gene	69969073	70821413	+	level 2	protein_coding	Dlgap1	MGI:1346065	83.8394	-0.121832	0.361313	-0.337191	0.735973	0.877612	1.33671	1.25979	1.21083	1.00667	1.60898	2.37274	3.08646	0.70142	0.817127	0.563022	NO	NO
ENSMUSG00000003282	chr4	HAVANA	gene	3900996	3938423	-	level 2	protein_coding	Plag1	MGI:1891916	179.354	0.0783818	0.228756	0.342644	0.731866	0.875484	4.28286	3.92742	2.01791	2.25475	3.12828	2.54657	3.69213	2.21953	3.57544	2.50705	NO	NO
ENSMUSG00000003283	chr2	HAVANA	gene	153108468	153151441	+	level 2	protein_coding	Hck	MGI:96052	72.9191	-0.0267376	0.319482	-0.0836905	0.933303	0.972402	1.94911	2.62693	2.27411	1.83167	1.20916	2.18084	2.35795	4.50827	0.939944	1.60748	NO	NO
ENSMUSG00000003299	chr9	HAVANA	gene	21002738	21008839	+	level 2	protein_coding	Mrpl4	MGI:2137210	3586.84	-0.334073	0.164474	-2.03116	0.042239	0.210669	190.984	191.174	183.362	185.905	180.942	225.236	205.953	254.882	243.143	225.847	NO	NO
ENSMUSG00000003308	chr9	HAVANA	gene	21229730	21239361	-	level 2	protein_coding	Keap1	MGI:1858732	617.194	-0.520971	0.216855	-2.40239	0.0162883	0.124828	14.6264	13.8059	19.3385	14.9134	30.672	13.0437	28.8148	35.3019	47.7925	35.4872	NO	NO
ENSMUSG00000003309	chr9	HAVANA	gene	21294275	21312337	-	level 2	protein_coding	Ap1m2	MGI:1336974	1854.19	-0.562406	0.244976	-2.29576	0.0216898	0.147539	64.323	70.4402	59.9821	58.8638	71.8529	70.2292	101.64	158.166	94.3204	60.943	NO	NO
ENSMUSG00000003316	chr8	HAVANA	gene	111154421	111259216	-	level 2	protein_coding	Glg1	MGI:104967	8001.92	0.207039	0.205332	1.00831	0.313304	0.595981	91.88	91.0054	140.79	90.1231	78.3953	86.7505	117.609	124.998	52.9272	37.9718	NO	NO
ENSMUSG00000017548	chr11	HAVANA	gene	79993106	80034123	+	level 2	protein_coding	Suz12	MGI:1261758	811.312	0.863797	0.159577	5.41304	6.19622e-08	3.11776e-05	22.8681	24.3182	22.7979	18.9166	17.2604	11.293	13.1206	11.1771	8.1751	10.9454	UP	YES
ENSMUSG00000072944	chrX	HAVANA	gene	140006805	140062712	-	level 2	protein_coding	Nup62cl	MGI:2685565	2398.35	-0.955163	0.176295	-5.41799	6.02728e-08	3.11776e-05	46.2734	46.4889	49.1716	39.9958	91.8343	62.0576	101.697	93.9117	217.776	219.485	DOWN	YES
ENSMUSG00000003346	chr10	HAVANA	gene	80583654	80590341	-	level 1	protein_coding	Abhd17a	MGI:106388	2185.31	-0.213138	0.200982	-1.06048	0.288926	0.571149	104.487	93.8704	114.026	98.6246	114.455	115.008	117.971	161.42	96.4391	106.473	NO	NO
ENSMUSG00000003348	chr10	HAVANA	gene	80685253	80701977	-	level 2	protein_coding	Mob3a	MGI:3050117	47.3398	-0.317883	0.333779	-0.952374	0.340907	0.62144	1.84407	1.97624	5.40791	3.49753	5.63873	4.85324	7.62194	4.06121	10.2977	6.63327	NO	NO
ENSMUSG00000003352	chr15	HAVANA	gene	98630840	98644529	+	level 2	protein_coding	Cacnb3	MGI:103307	269.865	0.0708709	0.198287	0.357416	0.72078	0.869608	6.85006	8.53205	9.79748	8.18171	8.32497	8.74195	8.71589	6.55336	8.51166	7.5743	NO	NO
ENSMUSG00000003355	chr15	HAVANA	gene	98724366	98728198	-	level 2	protein_coding	Fkbp11	MGI:1913370	43.4246	-0.373492	0.334093	-1.11793	0.263597	0.544541	3.02047	3.70524	2.58493	3.42376	2.42412	4.06302	3.23069	4.85501	2.08929	4.00098	NO	NO
ENSMUSG00000003360	chr15	HAVANA	gene	98645134	98662894	-	level 2	protein_coding	Ddx23	MGI:1921601	633.396	-0.176225	0.193093	-0.912639	0.361433	0.637475	22.3922	22.9028	17.3688	20.4508	27.798	21.2468	25.351	34.6703	26.9996	28.0438	NO	NO
ENSMUSG00000049539	chr13	HAVANA	gene	23763666	23764406	+	level 2	protein_coding	Hist1h1a	MGI:1931523	226.115	1.47439	0.273564	5.38956	7.06305e-08	3.4552e-05	31.1423	24.8376	36.259	36.4001	36.3576	13.9807	19.1768	6.06016	10.3033	10.1045	UP	YES
ENSMUSG00000022178	chr14	HAVANA	gene	54567472	54577558	-	level 2	protein_coding	Ajuba	MGI:1341886	1036.15	-1.36943	0.258189	-5.30398	1.13307e-07	5.25117e-05	7.19661	7.59506	13.8104	7.25237	14.2226	10.3532	31.7013	19.9384	65.1522	58.4461	DOWN	YES
ENSMUSG00000003379	chr7	HAVANA	gene	24897381	24902197	+	level 2	protein_coding	Cd79a	MGI:101774	67.646	0.251701	0.354216	0.710586	0.477341	0.723514	4.70876	2.8949	3.20766	4.24375	2.71926	4.43438	3.47094	5.47002	0.707182	1.1295	NO	NO
ENSMUSG00000003380	chr7	HAVANA	gene	24969752	24972754	-	level 2	protein_coding	Rabac1	MGI:1201692	4605.72	-0.202352	0.219671	-0.921156	0.356969	0.633536	341.423	365.522	398.352	453.652	315.913	564.689	355.413	451.876	337.206	309.482	NO	NO
ENSMUSG00000003382	chr3	HAVANA	gene	87525407	87540156	+	level 2	protein_coding	Etv3	MGI:1350926	317.531	0.0182229	0.198384	0.0918568	0.926812	0.96991	6.52117	4.74027	5.8081	5.12851	5.39771	4.56921	6.56481	4.51976	4.76498	4.10669	NO	NO
ENSMUSG00000003402	chr9	HAVANA	gene	22002806	22014222	+	level 2	protein_coding	Prkcsh	MGI:107877	1412.79	-0.399678	0.173494	-2.3037	0.0212396	0.145829	47.6082	44.4724	55.6599	42.1434	41.2786	48.8015	73.1543	61.4	78.3167	49.2216	NO	NO
ENSMUSG00000003410	chr9	HAVANA	gene	22015005	22052023	-	level 2	protein_coding	Elavl3	MGI:109157	93.0981	-0.405644	0.372004	-1.09043	0.275525	0.556912	1.04512	1.47519	1.58777	0.801373	1.29756	1.25876	2.79286	3.3008	1.32476	0.680361	NO	NO
ENSMUSG00000003411	chr4	HAVANA	gene	108879063	108943324	+	level 2	protein_coding	Rab3b	MGI:1917158	378.189	-0.298274	0.2423	-1.23101	0.218319	0.49419	15.2993	6.66645	12.9692	10.1744	10.3137	18.7418	16.1578	9.02874	11.9323	10.9156	NO	NO
ENSMUSG00000003418	chr2	HAVANA	gene	13651021	13794064	-	level 2	protein_coding	St8sia6	MGI:2386797	281.732	0.284908	0.245913	1.15857	0.246631	0.526667	2.42488	2.67245	2.35565	2.25017	4.0763	1.20657	3.40544	1.63766	3.30654	4.2419	NO	NO
ENSMUSG00000050799	chr13	HAVANA	gene	23933773	23934156	-	level 2	protein_coding	H2bc1	MGI:2448375	283.875	1.38054	0.26092	5.29104	1.21623e-07	5.49206e-05	42.6555	48.7703	44.6411	42.1237	147.363	11.4192	33.5824	14.571	49.2095	43.7159	UP	YES
ENSMUSG00000003421	chr7	HAVANA	gene	45062429	45078210	+	level 2	protein_coding	Nosip	MGI:1913644	2092.15	-0.282932	0.250414	-1.12986	0.258537	0.539274	87.4221	85.4563	110.96	97.4415	61.3732	128.523	110.602	177.327	54.1255	35.7939	NO	NO
ENSMUSG00000003423	chr7	HAVANA	gene	45154303	45160065	+	level 2	protein_coding	Pih1d1	MGI:1916095	1521.28	-0.284959	0.243917	-1.16826	0.242701	0.522124	101.767	114.181	101.164	95.4252	99.2514	105.757	116.506	213.908	105.774	83.2247	NO	NO
ENSMUSG00000003429	chr7	HAVANA	gene	45122379	45124439	-	level 2	protein_coding	Rps11	MGI:1351329	11664	0.282867	0.195774	1.44486	0.148497	0.405698	2382.47	2507.47	2024.24	2428.54	2215.35	2439.67	1902.62	1283.8	1699.59	1772.29	NO	NO
ENSMUSG00000003435	chr7	HAVANA	gene	28314891	28338746	-	level 2	protein_coding	Supt5	MGI:1202400	5635.66	-0.311009	0.210682	-1.4762	0.13989	0.392981	162.474	127.075	213.622	119.841	107.808	145.138	237.991	222.755	138.804	82.1605	NO	NO
ENSMUSG00000003436	chr7	HAVANA	gene	28293553	28302238	-	level 2	protein_coding	Dll3	MGI:1096877	371.702	-0.145078	0.218772	-0.663145	0.507238	0.74398	9.22642	12.7525	7.21142	8.45835	17.0752	11.0743	10.1791	12.0221	14.6792	16.2148	NO	NO
ENSMUSG00000003437	chr7	HAVANA	gene	28392951	28399388	+	level 2	protein_coding	Paf1	MGI:1923988	5217.3	-0.212851	0.22228	-0.957578	0.338276	0.61963	222.681	228.179	248.547	232.313	120.92	285.83	265.174	379.999	123.263	81.4286	NO	NO
ENSMUSG00000003438	chr7	HAVANA	gene	28305516	28312072	-	level 2	protein_coding	Timm50	MGI:1913775	8229.76	-0.453697	0.289604	-1.56661	0.117206	0.359727	313.052	334.604	396.35	369.173	337.144	376.895	425.258	1075.33	347.24	248.527	NO	NO
ENSMUSG00000003444	chr7	HAVANA	gene	28386146	28392708	-	level 2	protein_coding	Med29	MGI:1914474	828.04	0.0162421	0.208333	0.0779623	0.937858	0.974196	56.3989	74.0278	63.3894	66.7006	82.2731	69.7535	58.6721	67.6972	74.298	83.1497	NO	NO
ENSMUSG00000003452	chr6	HAVANA	gene	149408886	149563329	+	level 1	protein_coding	Bicd1	MGI:1101760	948.667	0.0236283	0.168761	0.14001	0.888652	0.953782	15.4521	16.0833	16.0919	14.3262	9.54162	17.3735	14.4794	10.6949	12.116	6.55935	NO	NO
ENSMUSG00000003458	chr1	HAVANA	gene	172066013	172082795	-	level 2	protein_coding	Ncstn	MGI:1891700	2645.12	-0.373808	0.199993	-1.86911	0.0616075	0.257953	68.674	53.622	89.4127	55.8664	53.2769	59.1751	100.244	120.316	79.098	57.4407	NO	NO
ENSMUSG00000003464	chr1	HAVANA	gene	172126755	172136493	+	level 2	protein_coding	Pex19	MGI:1334458	1540	-0.652602	0.269561	-2.42098	0.0154787	0.121051	44.616	33.7862	62.6246	53.9051	27.4841	62.2781	60.4956	147.364	42.3738	30.6719	NO	NO
ENSMUSG00000027188	chr2	HAVANA	gene	102550012	102643041	+	level 2	protein_coding	Pamr1	MGI:2445082	90.059	2.52414	0.477668	5.28429	1.26195e-07	5.55606e-05	0.688865	0.386661	0.56209	5.28749	10.9945	0.086081	0.7764	0.239755	2.21651	2.55297	UP	YES
ENSMUSG00000003526	chr16	HAVANA	gene	18060357	18090203	-	level 1	protein_coding	Prodh	MGI:97770	250.341	-0.49719	0.216187	-2.29981	0.021459	0.146564	8.21194	5.80573	6.21108	7.81945	7.01018	7.67355	10.3691	13.1798	8.71332	7.83717	NO	NO
ENSMUSG00000025420	chr18	HAVANA	gene	76977148	77047308	-	level 1	protein_coding	Katnal2	MGI:1924234	186.268	-1.27352	0.243112	-5.23843	1.61949e-07	6.9563e-05	3.86216	4.53147	2.99729	2.6763	5.69202	4.90094	12.4429	10.8142	14.7324	12.8546	DOWN	YES
ENSMUSG00000003528	chr16	HAVANA	gene	17925223	17928219	-	level 2	protein_coding	Slc25a1	MGI:1345283	1785.15	-0.355023	0.181311	-1.95808	0.05022	0.23195	68.1375	53.1682	88.3533	75.8569	70.0776	74.248	87.1235	99.8756	114.96	104.504	NO	NO
ENSMUSG00000003531	chr16	HAVANA	gene	18052860	18071632	+	level 1	protein_coding	Dgcr6	MGI:1202877	1271.56	-0.411873	0.234779	-1.7543	0.0793789	0.294987	69.5073	80.7589	76.986	61.3256	90.6753	87.637	80.4891	146.986	96.5176	92.0286	NO	NO
ENSMUSG00000003534	chr17	HAVANA	gene	35681567	35704621	-	level 2	protein_coding	Ddr1	MGI:99216	131.869	0.0407166	0.3229	0.126097	0.899655	0.959041	1.81167	1.52424	5.15562	2.5167	2.47463	2.56336	2.85894	1.31091	4.0737	2.37065	NO	NO
ENSMUSG00000003541	chr17	HAVANA	gene	35821684	35822923	+	level 2	protein_coding	Ier3	MGI:104814	258.403	0.314543	0.690852	0.455298	0.648895	0.829235	20.6587	18.6175	10.7656	18.7764	18.6842	11.428	25.0141	0.816623	20.6428	22.9473	NO	NO
ENSMUSG00000003545	chr7	HAVANA	gene	19302696	19310051	-	level 2	protein_coding	Fosb	MGI:95575	205.246	0.597783	0.280596	2.13041	0.0331382	0.186155	4.91412	4.74693	4.70615	2.32519	6.34391	3.08464	1.28277	2.62648	6.05278	3.90938	NO	NO
ENSMUSG00000003546	chr17	HAVANA	gene	46630624	46646022	-	level 2	protein_coding	Klc4	MGI:1922014	805.443	-0.588847	0.236388	-2.49101	0.0127379	0.108162	18.6677	17.7451	28.3614	13.0758	24.9578	19.3117	35.5648	40.2981	45.3471	27.7836	NO	NO
ENSMUSG00000020532	chr11	HAVANA	gene	84129672	84401651	+	level 2	protein_coding	Acaca	MGI:108451	1826.74	0.887596	0.172532	5.14453	2.68192e-07	0.000104958	26.1136	27.5566	31.933	22.5881	17.6189	15.7517	19.9571	20.9898	10.7449	7.80719	UP	YES
ENSMUSG00000003559	chr19	HAVANA	gene	46707458	46741099	+	level 2	protein_coding	As3mt	MGI:1929882	157.34	-0.472268	0.202777	-2.329	0.019859	0.140894	4.63547	4.16057	5.45164	4.4652	7.90618	4.74663	6.83797	7.12115	11.8376	12.2498	NO	NO
ENSMUSG00000003573	chr8	HAVANA	gene	70282827	70294361	+	level 1	protein_coding	Homer3	MGI:1347359	33.0224	-0.110005	0.350493	-0.313858	0.753629	0.88688	2.10882	1.59647	1.2985	1.42226	1.07692	1.55388	2.3201	1.74428	2.93877	1.41824	NO	NO
ENSMUSG00000003575	chr8	HAVANA	gene	70382355	70439579	-	level 2	protein_coding	Crtc1	MGI:2142523	662.825	-0.103209	0.179292	-0.575645	0.564855	0.779536	8.75683	6.25711	10.2653	6.82985	8.53168	6.96649	10.2214	10.8142	11.53	9.56916	NO	NO
ENSMUSG00000003581	chr11	HAVANA	gene	4135202	4141172	+	level 2	protein_coding	Rnf215	MGI:1918923	95.0974	-0.466354	0.312377	-1.49292	0.135458	0.387264	3.85134	4.1248	3.0181	1.26822	4.64473	2.30553	4.93406	4.35608	6.02034	4.76351	NO	NO
ENSMUSG00000003604	chr2	HAVANA	gene	112492964	112634573	+	level 2	protein_coding	Aven	MGI:1921518	435.803	0.600907	0.365918	1.64219	0.100551	0.332544	9.62203	9.69459	10.7703	9.10408	5.74301	9.30178	8.33665	1.57219	1.83475	5.25078	NO	NO
ENSMUSG00000003378	chr7	HAVANA	gene	25009849	25072346	-	level 2	protein_coding	Grik5	MGI:95818	676.966	1.26175	0.24606	5.12782	2.93121e-07	0.000112221	21.4072	27.64	24.3172	20.7043	14.1199	14.7163	13.7437	5.57416	2.6518	6.23798	UP	YES
ENSMUSG00000003644	chr4	HAVANA	gene	133847290	133887797	-	level 2	protein_coding	Rps6ka1	MGI:104558	893.857	-0.536603	0.290777	-1.84541	0.0649782	0.265629	20.2116	14.2189	28.532	17.2324	13.955	27.5206	30.7467	59.62	11.2369	11.0255	NO	NO
ENSMUSG00000003657	chr8	HAVANA	gene	110137502	110168210	-	level 2	protein_coding	Calb2	MGI:101914	22.9662	-0.470689	0.448592	-1.04926	0.29406	0.576499	0.905445	1.22903	0.505251	1.26125	1.13713	2.20527	1.62641	0.988467	1.43974	0.532338	NO	NO
ENSMUSG00000003660	chr2	HAVANA	gene	127208386	127240451	+	level 2	protein_coding	Snrnp200	MGI:2444401	5660.64	0.226824	0.238054	0.952828	0.340677	0.621277	62.9765	63.4947	139.087	58.8825	44.4997	51.1492	101.959	49.4075	51.7175	42.1185	NO	NO
ENSMUSG00000003662	chr2	HAVANA	gene	127240938	127247816	-	level 2	protein_coding	Ciao1	MGI:1346998	3812.96	-0.192548	0.186325	-1.0334	0.301418	0.584482	98.9552	90.3518	108.014	112.312	64.1823	129.513	114.698	125.076	68.6828	60.3871	NO	NO
ENSMUSG00000003680	chr19	HAVANA	gene	8774487	8786417	-	level 1	protein_coding	Taf6l	MGI:2444957	349.952	-0.348351	0.20134	-1.73016	0.0836016	0.302446	9.8122	8.38385	10.575	9.15034	12.9802	8.1101	13.6312	14.6734	25.6217	18.9219	NO	NO
ENSMUSG00000003721	chr1	HAVANA	gene	121304353	121332589	-	level 2	protein_coding	Insig2	MGI:1920249	1918.79	0.0189264	0.262551	0.0720865	0.942533	0.97652	41.9431	40.0722	45.4056	86.1455	50.3103	38.9042	47.1293	91.3072	51.1271	42.3166	NO	NO
ENSMUSG00000003731	chr4	HAVANA	gene	129643980	129672767	-	level 2	protein_coding	Kpna6	MGI:1100836	754.944	0.140334	0.1887	0.743686	0.457067	0.712651	11.4208	10.478	16.1146	11.2301	11.9167	8.52958	12.1563	11.1082	12.1144	12.4709	NO	NO
ENSMUSG00000003746	chr10	HAVANA	gene	53904785	54076609	-	level 1	protein_coding	Man1a	MGI:104677	239.473	-0.502765	0.253423	-1.98389	0.0472676	0.224012	4.02488	3.13474	4.39628	2.85011	2.79696	3.52328	8.79068	5.99054	3.21406	2.3563	NO	NO
ENSMUSG00000003752	chr7	HAVANA	gene	27207172	27228661	-	level 1	protein_coding	Itpkc	MGI:2442554	134.453	-0.316625	0.296416	-1.06818	0.28544	0.566664	3.29498	2.74037	7.42295	2.35496	3.27821	3.64366	7.4094	3.53232	5.1169	4.34952	NO	NO
ENSMUSG00000055026	chr7	HAVANA	gene	56716465	57387188	-	level 2	protein_coding	Gabrg3	MGI:95624	400.578	-1.01894	0.200091	-5.09238	3.53591e-07	0.000129731	8.42555	8.56708	7.78442	4.44382	6.85128	13.6594	20.0459	10.6363	18.7029	10.5236	DOWN	YES
ENSMUSG00000003778	chr18	HAVANA	gene	34598615	34624601	-	level 2	protein_coding	Brd8	MGI:1925906	2632.41	-0.0230151	0.217622	-0.105757	0.915775	0.967047	64.4361	66.2557	49.9912	38.4833	57.2227	40.1552	74.6947	66.4321	64.9842	49.6451	NO	NO
ENSMUSG00000003779	chr18	HAVANA	gene	34624613	34633277	+	level 2	protein_coding	Kif20a	MGI:1201682	1510.76	-0.577619	0.202206	-2.85659	0.00428224	0.057789	37.3335	37.7951	54.8806	35.391	36.7173	46.0035	75.1345	87.4682	47.8988	35.6832	NO	NO
ENSMUSG00000003808	chr8	HAVANA	gene	84856989	84869257	+	level 2	protein_coding	Farsa	MGI:1913840	2804.52	-0.424414	0.189793	-2.2362	0.0253388	0.160346	111.33	98.4284	106.121	97.0749	72.2095	151.719	133.271	168.107	103.074	67.0169	NO	NO
ENSMUSG00000003809	chr8	HAVANA	gene	84886393	84893921	-	level 2	protein_coding	Gcdh	MGI:104541	303.217	-0.0883141	0.266986	-0.330782	0.740809	0.880899	12.9488	10.5874	8.36903	9.37186	8.26938	5.98794	10.3272	10.3588	20.5373	15.3405	NO	NO
ENSMUSG00000039275	chr11	HAVANA	gene	121259990	121309896	+	level 2	protein_coding	Foxk2	MGI:1916087	302.341	0.958699	0.188834	5.07695	3.83543e-07	0.000137849	6.48977	6.93683	6.05126	5.36934	7.14335	3.30498	3.25919	3.33555	3.20122	2.99062	UP	YES
ENSMUSG00000003812	chr8	HAVANA	gene	84908560	84922915	+	level 1	protein_coding	Dnase2a	MGI:1329019	106.331	0.368712	0.279001	1.32154	0.18632	0.45502	5.41959	6.62244	5.80765	5.98229	7.4696	5.60263	3.87684	8.03822	5.109	7.69831	NO	NO
ENSMUSG00000003813	chr8	HAVANA	gene	84834019	84840665	-	level 1	protein_coding	Rad23a	MGI:105126	776.357	-0.347699	0.194152	-1.79086	0.0733154	0.282653	30.2366	25.1817	32.4712	29.2507	28.3346	30.965	34.1894	42.3967	46.3154	45.1491	NO	NO
ENSMUSG00000003814	chr8	HAVANA	gene	84841850	84846934	-	level 2	protein_coding	Calr	MGI:88252	17120.3	-0.376906	0.191444	-1.96875	0.0489818	0.228629	543.01	498.584	682.664	461.889	507.908	619.281	989.959	470.339	775.694	628.125	NO	NO
ENSMUSG00000003824	chr8	HAVANA	gene	84872111	84888221	+	level 2	protein_coding	Syce2	MGI:1919096	19428.1	0.162121	0.273977	0.591732	0.55403	0.773466	1029.24	1184.15	1065.6	1290.02	841.685	1123.17	828.182	1805.29	516.867	472.531	NO	NO
ENSMUSG00000028008	chr3	HAVANA	gene	81982290	82021233	+	level 2	protein_coding	Asic5	MGI:1929259	121.973	-2.40074	0.474904	-5.0552	4.29945e-07	0.000147384	0.302199	0.60933	0.434253	0.131229	1.04255	0.618035	3.04482	1.94216	13.1389	26.5101	DOWN	YES
ENSMUSG00000003848	chr8	HAVANA	gene	107412486	107425051	-	level 2	protein_coding	Nob1	MGI:1914869	1086.59	0.0502694	0.152366	0.329926	0.741456	0.88127	51.1162	51.6739	54.2902	50.7347	49.1412	43.5447	56.2824	54.6551	44.6971	41.864	NO	NO
ENSMUSG00000003849	chr8	HAVANA	gene	107388225	107403206	-	level 2	protein_coding	Nqo1	MGI:103187	23.3958	0.0183579	0.387432	0.0473835	0.962208	0.984354	0.887824	1.25425	0.839313	1.44808	0.988397	0.963119	1.33594	1.16043	1.05979	1.02377	NO	NO
ENSMUSG00000003865	chr7	HAVANA	gene	45434844	45456619	+	level 1	protein_coding	Gys1	MGI:101805	291.445	-0.31435	0.270239	-1.16323	0.244737	0.524382	4.97327	4.74238	10.7829	6.09611	5.78454	7.29933	11.3576	5.25917	10.4553	6.99661	NO	NO
ENSMUSG00000003868	chr7	HAVANA	gene	45421760	45438096	-	level 2	protein_coding	Ruvbl2	MGI:1342299	1470.89	-0.200936	0.179297	-1.12069	0.26242	0.543371	58.8091	57.4313	78.1006	75.5742	47.7322	68.0271	69.2976	84.6832	60.4044	53.322	NO	NO
ENSMUSG00000003872	chr7	HAVANA	gene	45367891	45370583	-	level 2	protein_coding	Lin7b	MGI:1330858	15.4027	0.36583	0.507252	0.7212	0.470787	0.719656	3.61663	2.8909	2.48431	5.72213	2.8885	3.17958	2.62885	2.30276	2.37767	0.281357	NO	NO
ENSMUSG00000003873	chr7	HAVANA	gene	45461697	45466898	-	level 2	protein_coding	Bax	MGI:99702	1114.41	-0.464539	0.226277	-2.05297	0.0400757	0.205071	101.037	89.1463	80.9049	92.7909	127.806	89.6843	98.4394	133.362	208.098	277.752	NO	NO
ENSMUSG00000003923	chr10	HAVANA	gene	71225464	71238280	-	level 1	protein_coding	Tfam	MGI:107810	1384.99	0.11678	0.158867	0.735083	0.462289	0.715986	25.1621	27.2654	28.2977	24.8388	29.992	19.2873	30.9221	21.521	29.6173	32.1562	NO	NO
ENSMUSG00000003929	chr17	HAVANA	gene	33329342	33358878	-	level 2	protein_coding	Zfp81	MGI:1890752	309.692	-0.077059	0.190877	-0.40371	0.686426	0.85039	3.8628	3.61312	3.78621	4.15127	4.22173	3.94097	4.448	7.11411	4.32379	4.00363	NO	NO
ENSMUSG00000003934	chr11	HAVANA	gene	69554092	69560205	-	level 2	protein_coding	Efnb3	MGI:109196	57.1315	0.884637	0.39763	2.22477	0.0260966	0.16309	1.87138	1.57715	2.46372	1.97799	0.551478	2.25376	1.00724	0.514987	0.238926	0.251893	NO	NO
ENSMUSG00000003948	chr11	HAVANA	gene	90249456	90278589	+	level 2	protein_coding	Mmd	MGI:1914718	119.396	-0.0561748	0.240046	-0.234017	0.814972	0.919234	3.16003	3.33938	8.04215	3.7457	5.99782	3.65501	6.25681	6.70555	7.14113	6.10414	NO	NO
ENSMUSG00000003955	chr16	HAVANA	gene	36043761	36071594	-	level 2	protein_coding	Fam162a	MGI:1917436	2021.97	0.119302	0.180724	0.660134	0.509168	0.744932	230.601	254.906	212.546	268.006	315.78	235.635	230.601	222.516	252.944	294.833	NO	NO
ENSMUSG00000003970	chr15	HAVANA	gene	76904078	76906314	+	level 2	protein_coding	Rpl8	MGI:1350927	7599.51	0.635693	0.25453	2.49752	0.0125066	0.107172	818.424	846.833	667.22	815.683	851.022	654.577	558.655	194.112	587.647	668.233	NO	NO
ENSMUSG00000003992	chr13	HAVANA	gene	91460283	91703429	+	level 2	protein_coding	Ssbp2	MGI:1914220	3000.54	-0.596975	0.213753	-2.79283	0.00522499	0.0646497	75.1951	75.0762	65.1945	61.387	123.095	67.2306	121.317	167.837	172.085	202.107	NO	NO
ENSMUSG00000004018	chr11	HAVANA	gene	26386135	26471876	+	level 2	protein_coding	Fancl	MGI:1914280	1240.52	-0.112623	0.15634	-0.720375	0.471294	0.719839	47.1299	47.5782	38.4422	42.8257	55.408	44.7117	48.6595	44.616	66.2529	68.7095	NO	NO
ENSMUSG00000004032	chr3	HAVANA	gene	107895821	107898686	+	level 2	protein_coding	Gstm5	MGI:1309466	1566.83	-0.280186	0.22186	-1.26289	0.206627	0.48121	129.274	143.79	147.303	148.192	136.582	187.642	140.948	230.008	128.156	133.489	NO	NO
ENSMUSG00000004035	chr3	HAVANA	gene	107926334	107931817	-	level 2	protein_coding	Gstm7	MGI:1915562	160.375	-0.00066312	0.331832	-0.00199836	0.998406	0.999597	3.1968	2.16008	12.5833	4.21082	15.2633	4.45205	7.07626	3.95133	20.1203	18.012	NO	NO
ENSMUSG00000004038	chr3	HAVANA	gene	107963696	107969283	-	level 2	protein_coding	Gstm3	MGI:106026	31.967	1.36635	0.659057	2.07318	0.0381553	0.200041	4.04432	1.24493	1.59852	6.30654	1.17003	3.21217	0.281946	1.05683	0.863185	0	NO	NO
ENSMUSG00000004040	chr11	HAVANA	gene	100885098	100939540	-	level 2	protein_coding	Stat3	MGI:103038	2374.87	-0.364701	0.195372	-1.8667	0.0619442	0.258568	37.6774	30.5511	59.0136	33.4922	28.3126	38.3715	56.4495	66.0522	36.4636	36.0398	NO	NO
ENSMUSG00000004043	chr11	HAVANA	gene	100859351	100885169	+	level 2	protein_coding	Stat5a	MGI:103036	166.301	-0.648454	0.23771	-2.72792	0.00637342	0.0719502	2.60466	2.32241	1.92268	1.82142	3.9022	2.58424	4.19414	4.42237	4.23484	5.20102	NO	NO
ENSMUSG00000004054	chr19	HAVANA	gene	5688742	5702865	+	level 2	protein_coding	Map3k11	MGI:1346880	1071.75	-0.440104	0.232795	-1.89052	0.0586879	0.25176	19.2554	15.9578	31.9772	12.6802	15.4754	17.1661	36.5894	25.2535	28.3603	24.1273	NO	NO
ENSMUSG00000004056	chr7	HAVANA	gene	27591552	27640826	+	level 2	protein_coding	Akt2	MGI:104874	1252.87	-0.315885	0.219399	-1.43978	0.149931	0.407097	20.4542	16.8971	33.8189	16.8717	21.5293	17.8926	29.7639	29.2412	48.4428	25.8021	NO	NO
ENSMUSG00000004069	chr16	HAVANA	gene	4639989	4707695	+	level 2	protein_coding	Dnaja3	MGI:1933786	6510.19	-0.219912	0.198904	-1.10562	0.268891	0.549968	179.176	151.401	255.609	175.002	150.576	166.598	272.621	342.114	166.352	121.503	NO	NO
ENSMUSG00000004070	chr16	HAVANA	gene	4726361	4766742	+	level 2	protein_coding	Hmox2	MGI:109373	5345.8	-0.0657133	0.23814	-0.275944	0.782591	0.90293	337.725	300.329	367.358	389.462	272.996	420.11	291.431	501.896	208.45	172.555	NO	NO
ENSMUSG00000004071	chr16	HAVANA	gene	4750348	4790292	-	level 2	protein_coding	Cdip1	MGI:1913876	6486.75	-0.147379	0.211162	-0.697945	0.485212	0.728976	166.587	139.098	181.636	160.059	81.236	193.874	162.946	233.579	87.289	58.9151	NO	NO
ENSMUSG00000004085	chr2	HAVANA	gene	72285637	72442610	+	level 2	protein_coding	Map3k20	MGI:2443258	138.327	0.00916662	0.288389	0.0317856	0.974643	0.989286	1.49533	1.3402	1.59614	1.67085	4.06522	0.839161	2.8262	1.30324	3.77161	3.83721	NO	NO
ENSMUSG00000004096	chr9	HAVANA	gene	14500617	14510577	+	level 2	protein_coding	Cwc15	MGI:1913320	3812.76	-0.0542909	0.1876	-0.289397	0.772278	0.897357	278.702	279.817	249.569	319.051	239.726	296.01	256.17	269.273	248.072	282.475	NO	NO
ENSMUSG00000004099	chr9	HAVANA	gene	20907209	20959888	-	level 2	protein_coding	Dnmt1	MGI:94912	2332.79	0.106387	0.234335	0.453995	0.649833	0.830149	37.5643	26.4387	66.9725	36.076	18.082	36.1996	40.6356	29.1018	25.6804	21.4177	NO	NO
ENSMUSG00000004100	chr9	HAVANA	gene	20888175	20892178	+	level 2	protein_coding	Ppan	MGI:2178445	1714.27	-0.473445	0.168718	-2.80614	0.00501391	0.0636625	59.7141	50.3006	63.841	53.9597	74.74	68.9896	79.8575	97.4215	107.155	86.9952	NO	NO
ENSMUSG00000004105	chr2	HAVANA	gene	33216069	33247717	+	level 2	protein_coding	Angptl2	MGI:1347002	42.3736	0.134441	0.43663	0.307906	0.758154	0.888989	1.20604	0.658034	1.2756	1.09757	0.670775	0.645921	1.92147	0.328611	0.917906	1.17362	NO	NO
ENSMUSG00000004127	chr3	HAVANA	gene	138143448	138159821	+	level 2	protein_coding	Trmt10a	MGI:1920421	6440.54	0.184817	0.154467	1.19648	0.231509	0.508548	237.954	264.634	221.763	236.69	244.135	195.506	270.761	271.918	218.182	188.908	NO	NO
ENSMUSG00000004151	chr12	HAVANA	gene	38779380	38870484	+	level 1	protein_coding	Etv1	MGI:99254	88.5818	0.281728	0.263226	1.07029	0.284488	0.565811	2.05078	0.867703	2.12131	1.49328	1.37976	0.514165	2.19717	1.77723	1.13475	1.51361	NO	NO
ENSMUSG00000004187	chr15	HAVANA	gene	76659858	76668196	+	level 2	protein_coding	Kifc2	MGI:109187	408.87	0.14771	0.221659	0.666385	0.505165	0.742733	13.4814	10.8917	11.6409	10.4519	9.64986	10.0901	17.3869	8.84978	8.38141	4.7527	NO	NO
ENSMUSG00000004207	chr10	HAVANA	gene	60277627	60302597	+	level 2	protein_coding	Psap	MGI:97783	3416.24	-0.20382	0.201743	-1.0103	0.312354	0.595654	100.678	71.1776	138.172	89.2365	73.6496	92.9783	124.522	90.5071	114.585	117.229	NO	NO
ENSMUSG00000004221	chrX	HAVANA	gene	74393290	74453854	+	level 1	protein_coding	Ikbkg	MGI:1338074	1083.39	-0.207289	0.173911	-1.19193	0.23329	0.511013	23.751	17.2902	24.6733	19.1743	12.7359	18.5978	25.7514	27.0694	15.1928	12.0425	NO	NO
ENSMUSG00000004233	chr3	HAVANA	gene	99141068	99239186	+	level 2	protein_coding	Wars2	MGI:1917810	433.895	-0.117777	0.191668	-0.614486	0.538894	0.765478	10.0801	9.02227	7.01008	6.44049	6.8367	7.13075	10.9646	7.49747	8.67552	5.64757	NO	NO
ENSMUSG00000004263	chr6	HAVANA	gene	124742544	124756524	-	level 2	protein_coding	Atn1	MGI:104725	49.1336	0.000924354	0.295269	0.00313055	0.997502	0.999173	9.32764	13.4618	16.7181	5.53193	13.5466	13.8399	19.3264	18.3553	19.5417	12.008	NO	NO
ENSMUSG00000004264	chr6	HAVANA	gene	124712336	124716950	+	level 2	protein_coding	Phb2	MGI:102520	2509.69	-0.347509	0.18206	-1.90877	0.0562923	0.246613	139.827	121.13	125.217	135.48	153.951	149.514	143.679	190.178	211.97	230.304	NO	NO
ENSMUSG00000004266	chr6	HAVANA	gene	124720707	124738714	-	level 1	protein_coding	Ptpn6	MGI:96055	157.891	-0.609364	0.236175	-2.58014	0.00987597	0.0941666	5.87649	3.99518	5.7262	5.79502	3.50367	10.6422	9.50189	7.58565	5.35485	3.10367	NO	NO
ENSMUSG00000004268	chr6	HAVANA	gene	124704085	124712178	-	level 2	protein_coding	Emg1	MGI:1315195	2869.74	-0.0656257	0.180392	-0.363795	0.716011	0.866628	193.1	195.869	183.061	224.759	200.041	203.231	186.681	191.278	231.926	255.834	NO	NO
ENSMUSG00000004270	chr6	HAVANA	gene	124663027	124704418	+	level 2	protein_coding	Lpcat3	MGI:1315211	1746.98	-0.358051	0.165663	-2.16132	0.0306705	0.178852	51.7057	47.8228	61.0756	48.6074	63.229	53.679	81.6278	80.4251	82.9902	62.135	NO	NO
ENSMUSG00000004285	chr6	HAVANA	gene	29467718	29470512	+	level 2	protein_coding	Atp6v1f	MGI:1913394	3772.29	-0.175139	0.187081	-0.936169	0.349186	0.627882	331.073	337.796	312.521	376.156	441.949	386.647	330.669	338.453	579.095	602.878	NO	NO
ENSMUSG00000029104	chr5	HAVANA	gene	34761740	34912534	+	level 2	protein_coding	Htt	MGI:96067	3303.69	0.993082	0.196537	5.05289	4.35182e-07	0.000147384	48.7089	62.3386	50.2703	46.1504	38.0809	32.668	39.1769	29.193	16.2695	12.6909	UP	YES
ENSMUSG00000004319	chr8	HAVANA	gene	60910389	60983300	-	level 2	protein_coding	Clcn3	MGI:103555	2704.71	0.162379	0.206257	0.787268	0.431125	0.693154	49.5124	49.8203	47.887	33.6271	49.7817	34.5493	62.6958	49.1599	43.499	30.5326	NO	NO
ENSMUSG00000004328	chr7	HAVANA	gene	17031507	17062427	-	level 2	protein_coding	Hif3a	MGI:1859778	73.4804	0.341926	0.268864	1.27174	0.203464	0.476755	0.759909	0.764038	1.56709	0.828781	1.34005	1.51624	0.907669	0.636018	1.31917	1.34624	NO	NO
ENSMUSG00000004347	chr6	HAVANA	gene	56069804	56652487	-	level 2	protein_coding	Pde1c	MGI:108413	248.584	-0.0841874	0.266636	-0.315739	0.7522	0.886425	5.45413	3.39564	5.38973	3.63192	1.26842	6.35686	4.92906	6.76294	0.837101	0.858906	NO	NO
ENSMUSG00000004356	chr10	HAVANA	gene	88746607	88826804	-	level 2	protein_coding	Utp20	MGI:1917933	1352.28	0.409396	0.185159	2.21105	0.0270327	0.166459	15.6165	18.2709	24.0681	12.733	11.8335	10.8758	18.1084	14.219	11.6415	9.47377	NO	NO
ENSMUSG00000004364	chr1	HAVANA	gene	80264923	80340480	-	level 1	protein_coding	Cul3	MGI:1347360	3431.91	0.548001	0.197137	2.7798	0.00543921	0.0659975	68.5127	82.5677	51.8936	71.4513	53.7207	38.2117	46.8319	51.4694	39.373	37.0262	NO	NO
ENSMUSG00000004371	chr7	HAVANA	gene	4772373	4782859	-	level 2	protein_coding	Il11	MGI:107613	36.8688	0.583509	0.411151	1.41921	0.155838	0.415899	1.29532	1.41812	1.16472	2.13196	1.86072	0.926621	1.58798	1.68639	0.796374	0.372416	NO	NO
ENSMUSG00000004383	chr8	HAVANA	gene	72814599	73353540	-	level 2	protein_coding	Large1	MGI:1342270	771.101	-0.337227	0.220413	-1.52997	0.126023	0.373635	11.2259	10.5952	10.6441	7.51401	12.2735	7.91477	15.6847	16.4591	14.8884	14.9468	NO	NO
ENSMUSG00000004393	chr11	HAVANA	gene	6258919	6267772	-	level 2	protein_coding	Ddx56	MGI:1277172	1817.78	-0.550244	0.236545	-2.32617	0.0200095	0.141324	54.2477	50.9465	63.3821	44.1583	66.1174	44.6928	80.5612	127.739	103.929	93.2857	NO	NO
ENSMUSG00000004394	chr11	HAVANA	gene	6270369	6274870	-	level 2	protein_coding	Tmed4	MGI:1915070	2448.62	-0.324021	0.21984	-1.4739	0.14051	0.393821	87.7992	71.7517	97.6017	115.897	64.6822	103.101	91.7002	147.356	89.8542	89.8102	NO	NO
ENSMUSG00000004446	chr6	HAVANA	gene	120891930	120916853	-	level 2	protein_coding	Bid	MGI:108093	904.937	-0.538792	0.254457	-2.11742	0.0342244	0.188598	27.5491	21.4623	32.1398	32.1886	19.0667	36.2553	25.0124	52.5589	32.1527	34.8921	NO	NO
ENSMUSG00000004451	chr1	HAVANA	gene	119470305	119504794	-	level 2	protein_coding	Ralb	MGI:1927244	197.474	-0.427448	0.238058	-1.79556	0.0725647	0.281854	5.18753	3.35159	7.08372	3.37465	6.98143	5.09169	6.58554	7.49227	11.3722	8.56738	NO	NO
ENSMUSG00000004455	chr5	HAVANA	gene	122158278	122175273	+	level 2	protein_coding	Ppp1cc	MGI:104872	1129.11	-0.052289	0.263154	-0.198702	0.842496	0.933286	75.4194	52.1634	79.2542	70.8644	47.7328	81.2282	67.2384	51.3052	32.7026	75.9818	NO	NO
ENSMUSG00000004460	chr16	HAVANA	gene	22857845	22879634	+	level 2	protein_coding	Dnajb11	MGI:1915088	12599.1	-0.0487934	0.267586	-0.182346	0.855311	0.939609	546.86	511.729	601.247	567.091	309.47	553.083	525.807	1076.09	225.624	166.441	NO	NO
ENSMUSG00000004462	chr16	HAVANA	gene	22813214	22857669	-	level 2	protein_coding	Tbccd1	MGI:1917823	1982.42	-0.313271	0.198352	-1.57937	0.114251	0.355115	59.673	54.1193	68.3601	55.4284	37.9318	61.7034	72.356	103.647	49.6637	32.123	NO	NO
ENSMUSG00000004473	chr7	HAVANA	gene	44302687	44306902	-	level 2	protein_coding	Clec11a	MGI:1298219	215.812	0.298812	0.192965	1.54853	0.121496	0.367009	5.94445	4.79228	4.47433	4.9823	6.81618	4.31223	3.98273	3.9189	6.1996	4.80355	NO	NO
ENSMUSG00000004500	chr7	HAVANA	gene	12965838	12974236	+	level 2	protein_coding	Zfp324	MGI:2444641	142.23	0.00254129	0.209842	0.0121105	0.990337	0.995368	2.17869	2.35834	2.36614	2.28684	2.40788	2.41479	2.41792	2.27947	2.66803	1.82815	NO	NO
ENSMUSG00000004508	chr7	HAVANA	gene	97081586	97308946	+	level 2	protein_coding	Gab2	MGI:1333854	1451.75	0.585189	0.247423	2.36514	0.0180232	0.132751	18.4441	19.7213	42.538	19.5002	11.4488	18.1408	25.8638	14.4892	5.64776	5.04038	NO	NO
ENSMUSG00000004530	chr5	HAVANA	gene	113842436	113908758	-	level 2	protein_coding	Coro1c	MGI:1345964	4779.67	-0.46023	0.256826	-1.79199	0.0731342	0.282602	124.322	101.316	214.547	127.428	67.9996	158.152	181.579	318.501	79.0637	50.8713	NO	NO
ENSMUSG00000004535	chr6	HAVANA	gene	52713729	52766780	+	level 1	protein_coding	Tax1bp1	MGI:1289308	6474.95	-0.138859	0.212575	-0.653221	0.513614	0.747829	148.622	150.999	153.826	150.102	154.431	131.508	158.079	257.026	153.889	142.402	NO	NO
ENSMUSG00000004558	chr14	HAVANA	gene	51905271	51914158	-	level 2	protein_coding	Ndrg2	MGI:1352498	32.6654	0.224347	0.562751	0.398661	0.690143	0.852292	1.06871	0	2.97993	1.52984	1.10979	1.13219	1.15056	0.691979	1.86645	0.558767	NO	NO
ENSMUSG00000004561	chr14	HAVANA	gene	51884842	51893039	+	level 2	protein_coding	Mettl17	MGI:1098577	185.509	-0.790475	0.289133	-2.73396	0.00625786	0.0710364	3.28087	2.38404	3.08567	1.56753	3.38649	2.09408	7.14005	5.8548	13.138	11.8789	NO	NO
ENSMUSG00000004562	chr14	HAVANA	gene	51984719	52006251	+	level 2	protein_coding	Arhgef40	MGI:2685515	133.222	0.354357	0.250413	1.41509	0.157041	0.417112	7.77086	0.809893	8.14205	2.00444	4.04763	0.854773	7.39764	1.01495	3.18823	2.95473	NO	NO
ENSMUSG00000004565	chr8	HAVANA	gene	3515384	3544267	+	level 2	protein_coding	Pnpla6	MGI:1354723	876.03	0.118587	0.171541	0.691306	0.489373	0.732198	23.7496	19.6856	19.1063	18.1392	13.9984	15.7548	22.2668	18.902	17.6977	12.3042	NO	NO
ENSMUSG00000004567	chr8	HAVANA	gene	3500457	3515232	+	level 2	protein_coding	Mcoln1	MGI:1890498	5622.73	-0.409359	0.199574	-2.05116	0.0402509	0.205332	175.568	171.306	242.955	165.959	173.959	205.116	256.185	361.64	196.246	190.686	NO	NO
ENSMUSG00000004568	chr8	HAVANA	gene	3353415	3456601	+	level 2	protein_coding	Arhgef18	MGI:2142567	343.462	-0.0641621	0.261402	-0.245453	0.806105	0.914616	5.34767	4.27391	8.56404	3.69292	4.96308	4.79569	7.32427	3.59546	7.20099	6.47488	NO	NO
ENSMUSG00000004591	chr3	HAVANA	gene	142790902	142882004	-	level 1	protein_coding	Pkn2	MGI:109211	1857.95	0.374617	0.187672	1.99613	0.0459199	0.220353	38.0388	41.7639	28.5632	33.4523	31.1086	27.3221	34.3117	23.5286	14.1113	23.0166	NO	NO
ENSMUSG00000004610	chr7	HAVANA	gene	43444083	43457800	+	level 2	protein_coding	Etfb	MGI:106098	160.609	-0.330812	0.24947	-1.32606	0.18482	0.453304	78.8704	65.8238	57.2851	68.6774	87.7639	96.6299	58.2734	94.6791	91.4762	89.2439	NO	NO
ENSMUSG00000004626	chr8	HAVANA	gene	3630955	3643644	+	level 2	protein_coding	Stxbp2	MGI:107370	2345.47	-0.248166	0.221242	-1.1217	0.261992	0.542944	100.899	76.8235	92.6936	89.9021	36.2584	99.3409	78.786	90.5429	57.2469	55.5678	NO	NO
ENSMUSG00000004630	chr8	HAVANA	gene	3623371	3625545	-	level 2	protein_coding	Pcp2	MGI:97508	19.2519	0.546285	0.64728	0.843969	0.398687	0.667237	1.08385	1.81647	1.0117	1.84956	0.395039	1.19319	1.80321	0	1.03466	0.272549	NO	NO
ENSMUSG00000004631	chr6	HAVANA	gene	4674350	4747207	-	level 2	protein_coding	Sgce	MGI:1329042	125.402	0.166443	0.238341	0.698342	0.484963	0.72879	3.85924	3.0567	6.60158	4.73542	7.27461	3.75695	4.91924	3.33889	9.69695	7.61866	NO	NO
ENSMUSG00000004633	chr6	HAVANA	gene	54039554	54301810	+	level 2	protein_coding	Chn2	MGI:1917243	97.3662	-0.240394	0.294067	-0.817481	0.413654	0.679304	3.24394	1.89438	3.89735	2.17724	4.05917	3.37235	4.79107	4.30588	4.13875	2.31707	NO	NO
ENSMUSG00000004637	chr8	HAVANA	gene	114439655	115352708	+	level 2	protein_coding	Wwox	MGI:1931237	1181.92	0.142876	0.232093	0.615598	0.53816	0.764687	28.789	27.8353	40.2058	31.9743	15.9501	28.2589	31.9525	49.6493	14.536	8.09808	NO	NO
ENSMUSG00000004642	chr5	HAVANA	gene	33634952	33652574	-	level 2	protein_coding	Slbp	MGI:108402	7779.75	-0.544273	0.259823	-2.09479	0.0361898	0.194819	375.463	294.937	366.214	417.182	229.995	470.581	371.743	885.016	305.116	281.064	NO	NO
ENSMUSG00000004651	chr7	HAVANA	gene	87424771	87493512	-	level 2	protein_coding	Tyr	MGI:98880	137.788	-0.168865	0.316584	-0.533397	0.593759	0.797076	0.481423	1.52524	1.13317	1.82497	2.55475	1.17533	2.0714	1.26285	2.76194	3.08956	NO	NO
ENSMUSG00000004661	chr9	HAVANA	gene	57790353	57836793	-	level 1	protein_coding	Arid3b	MGI:1930768	1003.07	0.176189	0.189488	0.929818	0.352465	0.630381	23.1458	18.6201	38.1489	25.4064	20.6306	21.6691	31.5577	17.9167	22.3451	16.875	NO	NO
ENSMUSG00000004665	chr10	HAVANA	gene	79988584	79996062	+	level 2	protein_coding	Cnn2	MGI:105093	106.029	-0.105327	0.28205	-0.373435	0.708825	0.863226	4.44313	2.63483	4.14242	1.70032	3.07863	3.19981	3.25803	3.16613	3.5147	3.7413	NO	NO
ENSMUSG00000004667	chr10	HAVANA	gene	80035949	80039795	-	level 2	protein_coding	Polr2e	MGI:1913670	3070.81	-0.393914	0.188213	-2.09292	0.0363566	0.195146	158.952	171.06	160.137	170.23	210.116	198.083	191.543	259.918	261.262	250.076	NO	NO
ENSMUSG00000021816	chr14	HAVANA	gene	20499364	20546573	-	level 2	protein_coding	Ppp3cb	MGI:107163	1679.33	0.829797	0.164779	5.03583	4.75788e-07	0.000155813	71.9729	72.969	53.0727	62.327	43.3119	40.5866	40.0445	31.765	23.3549	24.5628	UP	YES
ENSMUSG00000004698	chr12	HAVANA	gene	34047580	34917095	-	level 2	protein_coding	Hdac9	MGI:1931221	340.102	0.367749	0.255103	1.44157	0.149424	0.406714	6.67862	3.29092	9.30817	6.25681	3.87128	4.54038	6.96889	0.794546	4.39618	3.82278	NO	NO
ENSMUSG00000054611	chr19	HAVANA	gene	4314419	4398285	-	level 2	protein_coding	Kdm2a	MGI:1354736	2638.14	0.823166	0.163488	5.03503	4.77763e-07	0.000155813	51.3594	48.8192	51.2542	43.744	35.8323	32.241	40.195	24.0935	22.3643	21.0721	UP	YES
ENSMUSG00000004748	chr11	HAVANA	gene	4091480	4095445	-	level 2	protein_coding	Mtfp1	MGI:1916686	268.127	-0.307768	0.220284	-1.39714	0.162372	0.425019	9.97946	12.3102	13.3313	12.5239	15.8593	16.9952	14.1529	16.1092	17.798	15.2418	NO	NO
ENSMUSG00000004768	chr1	HAVANA	gene	33719887	33742564	+	level 1	protein_coding	Rab23	MGI:99833	1106.49	-0.0635546	0.158877	-0.400024	0.689139	0.851874	21.7091	22.9294	25.3519	19.0192	21.6327	16.9685	28.6765	23.4582	22.6628	17.9678	NO	NO
ENSMUSG00000004771	chr9	HAVANA	gene	64715299	64737758	-	level 2	protein_coding	Rab11a	MGI:1858202	7306.89	0.0974332	0.171412	0.568414	0.569754	0.782068	309.711	291.503	302.662	356.718	330.766	289.801	289.689	284.387	311.912	311.796	NO	NO
ENSMUSG00000020716	chr11	HAVANA	gene	79339693	79581612	+	level 2	protein_coding	Nf1	MGI:97306	1043.65	0.820866	0.16377	5.0123	5.37833e-07	0.000172214	17.0189	21.1485	15.1122	16.4029	12.429	9.96355	12.4513	6.84914	9.23178	9.06698	UP	YES
ENSMUSG00000004789	chr12	HAVANA	gene	85110833	85134845	+	level 2	protein_coding	Dlst	MGI:1926170	1986.68	-0.0486061	0.201781	-0.240885	0.809644	0.916729	54.1615	55.0501	66.1658	50.3412	54.2315	49.9663	76.6398	37.934	79.571	70.5479	NO	NO
ENSMUSG00000004791	chr12	HAVANA	gene	85166635	85177790	-	level 2	protein_coding	Pgf	MGI:105095	32.2876	-0.195046	0.403503	-0.483382	0.628825	0.817226	1.30336	0.971229	1.17116	1.47103	0.797379	2.3211	1.41769	1.88756	0.602269	0.369175	NO	NO
ENSMUSG00000004798	chr11	HAVANA	gene	61775649	61855073	-	level 2	protein_coding	Ulk2	MGI:1352758	1766.65	0.436252	0.247703	1.76119	0.0782069	0.292538	29.5576	29.325	40.8594	17.0054	21.1355	21.2234	30.9533	13.082	15.1626	14.1585	NO	NO
ENSMUSG00000004815	chr5	HAVANA	gene	108646693	108669672	-	level 2	protein_coding	Dgkq	MGI:102918	86.7328	-0.111723	0.332064	-0.336451	0.736531	0.877965	2.46784	2.48087	2.5722	1.38008	1.70423	1.11516	4.31403	0.958977	1.6616	1.98442	NO	NO
ENSMUSG00000004837	chr11	HAVANA	gene	61653265	61672784	+	level 2	protein_coding	Grap	MGI:1918770	45.4825	-0.519499	0.484431	-1.07239	0.283545	0.564749	4.23079	1.31969	1.12951	0.762975	1.77395	0.939414	1.52804	4.65195	2.45364	2.48947	NO	NO
ENSMUSG00000004843	chr16	HAVANA	gene	65539128	65562726	-	level 2	protein_coding	Chmp2b	MGI:1916192	3205.66	-0.11318	0.152539	-0.74197	0.458105	0.713198	121.667	100.459	123.726	120.389	135.476	100.03	162.477	111.87	160.777	161.998	NO	NO
ENSMUSG00000004846	chr5	HAVANA	gene	136987019	136996648	+	level 2	protein_coding	Plod3	MGI:1347008	417.95	-0.232953	0.240903	-0.966999	0.333544	0.615277	12.6827	9.34408	11.7875	7.95034	9.54891	7.85762	18.1287	7.30161	17.0621	12.0636	NO	NO
ENSMUSG00000004849	chr5	HAVANA	gene	137034993	137046135	-	level 2	protein_coding	Ap1s1	MGI:1098244	1982.55	-0.47453	0.238898	-1.98633	0.046997	0.223211	98.4262	75.0786	105.578	139.961	64.6082	124.751	107.236	154.449	127.893	120.849	NO	NO
ENSMUSG00000004864	chr17	HAVANA	gene	28769297	28780233	+	level 2	protein_coding	Mapk13	MGI:1346864	420.269	-0.105999	0.224374	-0.47242	0.636627	0.821847	12.4791	13.5924	11.9637	13.1026	13.4403	17.9543	11.9342	14.5093	13.897	17.0505	NO	NO
ENSMUSG00000004865	chr17	HAVANA	gene	28587648	28622709	-	level 2	protein_coding	Srpk1	MGI:106908	4789.73	-0.183352	0.198861	-0.922007	0.356525	0.633259	81.1105	81.4842	84.5488	73.1562	93.0668	65.5863	100.052	124.157	100.5	95.5666	NO	NO
ENSMUSG00000004880	chr1	HAVANA	gene	181815335	181843046	-	level 2	protein_coding	Lbr	MGI:2138281	1927.85	-0.320279	0.198056	-1.61712	0.105853	0.342017	60.4788	42.5403	79.6657	48.3561	43.4242	55.5226	78.8178	78.0695	57.0371	44.2958	NO	NO
ENSMUSG00000004885	chr3	HAVANA	gene	87948666	87953376	+	level 2	protein_coding	Crabp2	MGI:88491	116.637	0.587803	0.477162	1.23187	0.217997	0.493828	9.57025	8.51907	6.0245	14.4161	5.94534	9.05576	2.2569	2.08971	13.6006	21.5614	NO	NO
ENSMUSG00000004891	chr3	HAVANA	gene	87971078	87980451	+	level 2	protein_coding	Nes	MGI:101784	228.784	0.336976	0.294387	1.14467	0.252346	0.531958	2.85778	3.16135	3.28959	3.22736	3.04409	2.55449	2.35459	1.35474	2.37954	5.09154	NO	NO
ENSMUSG00000004892	chr3	HAVANA	gene	87987531	88000230	-	level 2	protein_coding	Bcan	MGI:1096385	39.0651	-0.249535	0.428085	-0.582909	0.559955	0.777097	0.616908	1.16187	1.01923	0.945681	1.16995	2.32958	1.23562	1.20819	0.673103	0.581444	NO	NO
ENSMUSG00000004894	chr3	HAVANA	gene	88021750	88027583	-	level 2	protein_coding	Hapln2	MGI:2137300	36.3415	0.618244	0.37594	1.64453	0.100067	0.33188	1.41751	2.23495	1.56083	0.670785	1.19213	0.850008	1.28522	1.14413	0.505208	0.828559	NO	NO
ENSMUSG00000004895	chr3	HAVANA	gene	87858903	87885608	-	level 2	protein_coding	Prcc	MGI:2137738	413.22	-0.0670543	0.211562	-0.316948	0.751283	0.886013	14.5914	13.4147	20.0896	13.5526	10.5391	14.9213	19.4174	21.5924	10.138	6.6432	NO	NO
ENSMUSG00000004896	chr3	HAVANA	gene	87922601	87930717	-	level 1	protein_coding	Rrnad1	MGI:2387197	799.954	0.11214	0.149815	0.748526	0.454143	0.710042	32.4459	26.3106	23.2778	25.2884	22.5289	23.4339	28.2473	22.7487	24.802	21.1517	NO	NO
ENSMUSG00000004897	chr3	HAVANA	gene	87906321	87916132	+	level 2	protein_coding	Hdgf	MGI:1194494	1038.96	0.420943	0.285214	1.47588	0.139975	0.393158	38.9546	38.8578	48.0887	38.0145	28.7608	35.4826	19.4094	16.5306	36.3898	48.3146	NO	NO
ENSMUSG00000004902	chr6	HAVANA	gene	120773578	120794336	+	level 2	protein_coding	Slc25a18	MGI:1919053	83.757	0.238669	0.277558	0.859889	0.38985	0.660069	1.95352	1.88785	4.29921	2.50648	3.88454	1.79633	3.27564	2.24611	5.31529	2.65284	NO	NO
ENSMUSG00000004929	chr10	HAVANA	gene	81070035	81082559	+	level 2	protein_coding	Thop1	MGI:1354165	5794.85	-0.198303	0.224745	-0.882345	0.37759	0.649453	171.22	141.446	240.989	164.496	80.1335	201.593	214.71	270.503	92.0732	49.0809	NO	NO
ENSMUSG00000004931	chr10	HAVANA	gene	81266960	81273246	+	level 2	protein_coding	Apba3	MGI:1888527	640.158	-0.0542834	0.187238	-0.289917	0.77188	0.897088	39.1411	31.1336	45.5119	31.1864	20.8193	34.8903	38.978	31.1105	26.454	16.2442	NO	NO
ENSMUSG00000004933	chr10	HAVANA	gene	81252935	81263365	+	level 2	protein_coding	Matk	MGI:99259	100.206	-0.105893	0.287302	-0.368576	0.712443	0.864358	2.65717	2.42194	5.11834	5.09549	2.90186	4.36295	3.48205	5.58476	2.39208	2.16744	NO	NO
ENSMUSG00000004934	chr10	HAVANA	gene	81153266	81167923	-	level 2	protein_coding	Pias4	MGI:2136940	3086.97	-0.384964	0.214013	-1.79879	0.0720519	0.280982	70.2196	73.7102	93.7843	75.2419	110.35	75.8073	121.341	157.686	133.445	94.3078	NO	NO
ENSMUSG00000004936	chr9	HAVANA	gene	64185770	64253631	-	level 2	protein_coding	Map2k1	MGI:1346866	1564.24	-0.0804577	0.171245	-0.469841	0.638469	0.823259	59.1225	45.3961	59.9724	54.7653	35.053	53.8694	59.6637	68.2008	38.3125	30.9197	NO	NO
ENSMUSG00000004937	chr10	HAVANA	gene	81044075	81060181	-	level 2	protein_coding	Sgta	MGI:1098703	4930.31	-0.544061	0.26229	-2.07427	0.0380539	0.199752	155.604	144.786	213.517	165.472	132.016	197.468	226.18	461.908	185.758	108.02	NO	NO
ENSMUSG00000004945	chr17	HAVANA	gene	5410870	5440259	-	level 2	protein_coding	Tmem242	MGI:1917794	1540.48	-0.247237	0.20243	-1.22135	0.221955	0.497542	94.5709	112.702	83.6534	100.119	127.527	96.2605	113.66	142.847	135.637	143.591	NO	NO
ENSMUSG00000004947	chr5	HAVANA	gene	135994800	136032872	+	level 1	protein_coding	Dtx2	MGI:1921448	880.53	0.191442	0.232036	0.825052	0.409342	0.675596	24.2449	20.4329	54.0957	26.154	17.8032	25.3703	34.7268	21.9341	20.5424	15.4564	NO	NO
ENSMUSG00000004951	chr5	HAVANA	gene	135887919	135889563	+	level 2	protein_coding	Hspb1	MGI:96240	168.998	0.0878313	0.363879	0.241375	0.809264	0.916729	10.9905	8.96318	13.4214	9.7933	28.7895	23.0594	5.98891	3.94944	25.9213	30.8064	NO	NO
ENSMUSG00000004952	chr5	HAVANA	gene	136083916	136111860	+	level 1	protein_coding	Rasa4	MGI:1858600	86.8723	-0.436426	0.286463	-1.5235	0.127633	0.376318	1.98698	2.30945	3.76673	1.34586	1.46294	2.49296	3.77887	4.18047	2.31994	2.07988	NO	NO
ENSMUSG00000004961	chr7	HAVANA	gene	4539765	4547541	-	level 2	protein_coding	Syt5	MGI:1926368	80.1137	-0.289446	0.246947	-1.17209	0.241159	0.5204	2.75853	2.40465	3.38443	3.07971	2.90176	3.25918	4.6813	2.91413	5.21324	3.43496	NO	NO
ENSMUSG00000004980	chr6	HAVANA	gene	51460932	51469894	-	level 2	protein_coding	Hnrnpa2b1	MGI:104819	23626	-0.508761	0.229614	-2.21572	0.0267105	0.165575	1163.02	958.784	1040.46	1276.6	575.322	1512.61	1081.77	1506.81	1115.55	1231.95	NO	NO
ENSMUSG00000004994	chr8	HAVANA	gene	84257795	84270380	-	level 2	protein_coding	Ccdc130	MGI:1914986	1289.49	-0.494337	0.246325	-2.00685	0.0447657	0.217421	32.9446	37.1719	40.6459	32.9308	54.8935	35.5756	63.6904	90.4773	60.6862	42.3557	NO	NO
ENSMUSG00000004996	chr8	HAVANA	gene	84249906	84257326	-	level 2	protein_coding	Mri1	MGI:1915123	150.951	0.469601	0.365642	1.28432	0.199031	0.470872	7.0912	4.82965	5.7837	6.35991	7.10393	6.06408	3.21707	0.788881	7.83761	12.4006	NO	NO
ENSMUSG00000005034	chr3	HAVANA	gene	146729574	146812990	-	level 2	protein_coding	Prkacb	MGI:97594	1311.34	-0.140199	0.271672	-0.516062	0.605811	0.803503	24.7988	20.2151	30.9009	12.7903	21.4562	17.782	41.0776	14.6841	24.8983	28.4208	NO	NO
ENSMUSG00000005043	chr11	HAVANA	gene	119343425	119355536	-	level 2	protein_coding	Sgsh	MGI:1350341	63.6856	-0.0697173	0.324825	-0.21463	0.830055	0.926839	0.637857	0.772511	0.888987	0.694536	1.68674	0.626411	0.618841	0.670531	1.61239	2.93018	NO	NO
ENSMUSG00000054321	chr18	HAVANA	gene	14783245	14900359	+	level 2	protein_coding	Taf4b	MGI:2152345	2601.68	-1.28793	0.25827	-4.98678	6.13947e-07	0.000193075	22.4896	21.7419	25.3031	19.1618	16.2271	72.9848	101.098	41.8628	21.3146	28.5473	DOWN	YES
ENSMUSG00000005054	chr10	HAVANA	gene	78425669	78427622	+	level 2	protein_coding	Cstb	MGI:109514	517.524	0.325317	0.212482	1.53103	0.125762	0.373365	77.0278	67.7934	55.9473	73.0306	74.7918	60.7927	50.5261	32.3323	71.6671	79.3991	NO	NO
ENSMUSG00000005057	chr5	HAVANA	gene	136218147	136246556	-	level 2	protein_coding	Sh2b2	MGI:1345171	283.594	0.530184	0.311636	1.70129	0.0888878	0.312563	9.32584	7.20117	15.0579	10.1533	3.74422	10.2028	9.61005	10.0034	1.19109	0.916699	NO	NO
ENSMUSG00000005069	chr6	HAVANA	gene	124396816	124415067	-	level 2	protein_coding	Pex5	MGI:1098808	1349.01	-0.133029	0.187359	-0.710022	0.47769	0.72354	31.5639	32.9566	41.2762	25.7686	30.598	26.2247	51.9789	37.7641	39.7369	26.9284	NO	NO
ENSMUSG00000005078	chr12	HAVANA	gene	72085589	72101461	+	level 2	protein_coding	Jkamp	MGI:1915057	3779.22	-0.491728	0.250799	-1.96065	0.0499203	0.231415	143.915	154.346	156.217	166.328	142.032	167.309	166.107	391.735	191.891	176.155	NO	NO
ENSMUSG00000005102	chr2	HAVANA	gene	118388618	118475234	+	level 2	protein_coding	Eif2ak4	MGI:1353427	515.381	0.124624	0.240178	0.518882	0.603843	0.802551	7.06363	6.58538	10.9764	5.48639	7.41582	5.90713	10.4624	4.89157	8.50212	10.1644	NO	NO
ENSMUSG00000005103	chr5	HAVANA	gene	38526813	38563221	-	level 2	protein_coding	Wdr1	MGI:1337100	1767.06	-0.0100205	0.209664	-0.0477933	0.961881	0.984354	44.9514	30.9736	59.6509	31.6091	41.961	32.3856	56.1117	37.2239	45.6914	52.9023	NO	NO
ENSMUSG00000037594	chr12	HAVANA	gene	112808937	112816252	+	level 2	protein_coding	Clba1	MGI:2443738	296.443	-1.04306	0.210374	-4.95812	7.11772e-07	0.000216121	5.88033	5.33892	9.4572	5.58268	9.26154	10.4717	14.8137	18.706	20.4584	16.3485	DOWN	YES
ENSMUSG00000005131	chr9	HAVANA	gene	53402325	53434402	+	level 2	protein_coding	4930550C14Rik	MGI:1922561	72.3863	-0.596955	0.385776	-1.54741	0.121764	0.36744	0.926021	1.0326	0.700584	1.24267	3.56556	1.18195	3.53123	0.760907	9.9457	9.2994	NO	NO
ENSMUSG00000005142	chr8	HAVANA	gene	85083270	85098282	+	level 2	protein_coding	Man2b1	MGI:107286	822.326	-0.309111	0.250561	-1.23368	0.217323	0.493133	15.7103	11.9888	30.6499	15.4705	7.61067	17.1627	22.1752	32.7729	11.2982	6.23566	NO	NO
ENSMUSG00000005148	chr14	HAVANA	gene	99298691	99315036	+	level 2	protein_coding	Klf5	MGI:1338056	171.021	-0.579748	0.276214	-2.09891	0.0358247	0.193601	2.95713	2.89708	2.57938	3.76309	3.08406	4.65508	6.03536	5.9531	2.00495	3.82977	NO	NO
ENSMUSG00000005150	chr8	HAVANA	gene	85075035	85081306	-	level 2	protein_coding	Wdr83	MGI:1915086	944.884	-0.418275	0.21299	-1.96382	0.0495507	0.23043	43.0401	42.5017	40.2636	51.014	60.6715	58.7522	68.7704	85.3152	62.3523	51.1031	NO	NO
ENSMUSG00000005161	chr8	HAVANA	gene	84969587	84974834	+	level 2	protein_coding	Prdx2	MGI:109486	959.411	0.101685	0.208518	0.487654	0.625795	0.815576	64.4531	44.3245	65.0363	51.2173	81.349	58.1992	38.5818	41.0215	87.1601	77.8002	NO	NO
ENSMUSG00000070985	chr4	HAVANA	gene	49447105	49473912	-	level 2	protein_coding	Acnat1	MGI:2140197	25.4496	2.28538	0.462214	4.94442	7.63716e-07	0.000227963	1.48161	1.31351	1.81024	3.77075	3.8316	0	0.491454	0.424739	1.00545	1.45052	UP	YES
ENSMUSG00000005204	chr11	HAVANA	gene	69673115	69682084	-	level 2	protein_coding	Senp3	MGI:2158736	2374.42	0.0919856	0.185287	0.49645	0.619577	0.812087	103.981	104.118	102.806	82.9116	90.9715	61.3943	98.5735	107.251	94.9386	80.5085	NO	NO
ENSMUSG00000005225	chr6	HAVANA	gene	54595111	54645839	+	level 2	protein_coding	Plekha8	MGI:2681164	2129.18	0.694535	0.257123	2.70118	0.00690947	0.0751128	32.886	34.2436	49.118	33.7085	19.8186	32.9877	33.2951	13.0946	8.51423	10.2741	NO	NO
ENSMUSG00000005233	chr2	HAVANA	gene	69193895	69206194	-	level 2	protein_coding	Spc25	MGI:1913692	4308.71	-0.549294	0.203869	-2.69435	0.00705266	0.0761056	186.432	184.438	144.234	214.695	201.848	244.635	243.108	321.364	283.349	267.396	NO	NO
ENSMUSG00000061589	chr10	HAVANA	gene	80755206	80795461	+	level 1	protein_coding	Dot1l	MGI:2143886	1795.87	0.933472	0.189409	4.92835	8.29284e-07	0.000243409	38.4534	46.0944	40.6687	35.3437	31.1162	23.9686	25.8174	26.1892	13.8605	9.50109	UP	YES
ENSMUSG00000005251	chr16	HAVANA	gene	97741933	97763787	-	level 2	protein_coding	Ripk4	MGI:1919638	911.645	-0.39623	0.181376	-2.18457	0.0289201	0.173235	17.7899	15.2621	23.6104	16.3351	12.5683	21.714	25.1942	26.9313	20.0175	13.4834	NO	NO
ENSMUSG00000005262	chr16	HAVANA	gene	18811779	18835261	+	level 2	protein_coding	Ufd1	MGI:109353	1629.46	-0.256579	0.162951	-1.57458	0.115354	0.35652	77.2928	67.0283	72.2703	67.36	60.0622	75.9279	88.9683	87.3545	97.7497	73.4995	NO	NO
ENSMUSG00000005267	chr11	HAVANA	gene	62700356	62731905	-	level 2	protein_coding	Zfp287	MGI:2176561	339.569	-0.142295	0.270655	-0.525741	0.599068	0.799984	8.85084	7.1954	10.0215	5.60743	7.14929	4.62855	16.3003	9.45554	11.1232	6.20315	NO	NO
ENSMUSG00000005299	chr5	HAVANA	gene	33739673	33782817	-	level 2	protein_coding	Letm1	MGI:1932557	4408.73	-0.142801	0.195783	-0.729384	0.465767	0.717304	60.5034	58.8424	79.8104	61.0891	59.4921	61.7384	78.5258	104.832	58.9695	46.984	NO	NO
ENSMUSG00000005312	chr13	HAVANA	gene	58176156	58215653	-	level 2	protein_coding	Ubqln1	MGI:1860276	1986.58	0.343914	0.297196	1.1572	0.247192	0.527258	52.2397	35.7496	72.8646	44.9876	36.2645	48.2665	59.316	23.8336	14.3731	32.4522	NO	NO
ENSMUSG00000005354	chr15	HAVANA	gene	77915047	77929006	-	level 1	protein_coding	Txn2	MGI:1929468	1821.08	-0.317478	0.219493	-1.44642	0.14806	0.40489	97.9248	81.4137	94.9456	113.957	84.2912	140.273	89.7816	110.395	100.265	78.2644	NO	NO
ENSMUSG00000005362	chr6	HAVANA	gene	106780201	106800077	-	level 2	protein_coding	Crbn	MGI:1913277	3564.72	-0.244315	0.1882	-1.29817	0.19423	0.46435	130.186	121.696	120.436	100.813	148.719	93.0376	154.262	171.339	200.642	172.246	NO	NO
ENSMUSG00000005370	chr17	HAVANA	gene	87975062	87990892	+	level 2	protein_coding	Msh6	MGI:1343961	3184.13	-0.157844	0.238555	-0.661667	0.508185	0.744501	53.8567	43.3878	95.2455	39.1075	43.5556	41.3055	95.651	52.7716	71.8284	56.7042	NO	NO
ENSMUSG00000005371	chr17	HAVANA	gene	87990859	88065291	-	level 2	protein_coding	Fbxo11	MGI:2147134	797.602	0.506404	0.188864	2.68131	0.00733337	0.0783665	22.3413	19.2275	14.4224	18.4279	16.1286	10.8521	13.5019	12.4288	12.8011	11.9328	NO	NO
ENSMUSG00000005373	chr5	HAVANA	gene	135089890	135138382	+	level 2	protein_coding	Mlxipl	MGI:1927999	45.1547	-0.1526	0.342104	-0.446064	0.655551	0.834049	1.72243	0.405126	0.921152	1.39363	1.50805	1.61819	0.70235	0.924291	1.98398	2.23935	NO	NO
ENSMUSG00000005374	chr5	HAVANA	gene	135149657	135165760	+	level 2	protein_coding	Tbl2	MGI:1351652	2995.37	-0.0440828	0.183115	-0.240739	0.809758	0.916729	34.874	30.6314	50.9961	33.6801	18.2942	34.6647	41.2738	43.6985	19.1482	14.5582	NO	NO
ENSMUSG00000005378	chr5	HAVANA	gene	135052957	135064959	-	level 1	protein_coding	Bud23	MGI:1913388	1278.87	-0.555677	0.225217	-2.4673	0.0136138	0.112296	82.0461	81.9865	67.6042	64.2431	71.619	84.7268	93.3443	134.062	121.898	80.9511	NO	NO
ENSMUSG00000005397	chr13	HAVANA	gene	13437551	13512269	+	level 2	protein_coding	Nid1	MGI:97342	93.4472	0.762353	1.12452	0.677939	0.49781	0.738206	1.48188	0.171642	2.29701	0.61297	2.11161	0.521655	1.30956	0	2.15543	1.72097	NO	NO
ENSMUSG00000005410	chr8	HAVANA	gene	75109569	75128439	+	level 2	protein_coding	Mcm5	MGI:103197	12744.9	-0.360991	0.238987	-1.51051	0.130914	0.380891	318.693	275.125	402.493	271.031	218.484	382.998	468.74	633.644	228.804	130.127	NO	NO
ENSMUSG00000005413	chr8	HAVANA	gene	75093621	75100589	+	level 2	protein_coding	Hmox1	MGI:96163	739.801	-0.515274	0.69441	-0.742031	0.458068	0.713198	30.8797	60.634	18.4763	27.9905	15.9807	22.4498	75.1813	6.6341	41.8678	66.0845	NO	NO
ENSMUSG00000042744	chr5	HAVANA	gene	121220219	121368577	+	level 1	protein_coding	Hectd4	MGI:3647820	1579.36	0.849733	0.17294	4.91346	8.94837e-07	0.000258344	8.97058	10.5458	14.1713	8.75224	8.25222	5.22286	7.26183	5.55928	5.01911	4.18146	UP	YES
ENSMUSG00000005442	chr7	HAVANA	gene	25267704	25294159	+	level 2	protein_coding	Cic	MGI:1918972	556.629	0.390554	0.245574	1.59037	0.11175	0.351623	4.96974	5.06763	7.78812	6.60001	8.17567	4.2625	5.5078	2.14662	5.95848	7.13276	NO	NO
ENSMUSG00000005447	chr7	HAVANA	gene	25295049	25297986	-	level 2	protein_coding	Pafah1b3	MGI:108414	836.238	-0.214527	0.272524	-0.787186	0.431173	0.693154	63.7314	47.2392	78.9969	82.7859	48.8771	89.6748	47.473	63.8439	88.8914	81.3416	NO	NO
ENSMUSG00000005469	chr8	HAVANA	gene	83972993	83996443	+	level 2	protein_coding	Prkaca	MGI:97592	212.397	0.305457	0.335779	0.909698	0.362982	0.638658	7.91143	6.31767	14.1039	6.16826	5.88779	8.62089	9.63178	3.50749	2.32311	5.24509	NO	NO
ENSMUSG00000005470	chr8	HAVANA	gene	83955507	83970197	+	level 2	protein_coding	Asf1b	MGI:1914179	10480.5	-0.718668	0.316601	-2.26995	0.0232107	0.152809	334.688	308.302	376.412	429.779	222.322	595.98	405.482	1280.22	249.873	183.344	NO	NO
ENSMUSG00000005481	chr8	HAVANA	gene	83715177	83726892	+	level 2	protein_coding	Ddx39a	MGI:1915528	3892.5	-0.611291	0.245486	-2.49013	0.0127698	0.108258	142.983	122.995	144.475	140.254	142.004	163.68	193.926	383.099	186.832	154.246	NO	NO
ENSMUSG00000005483	chr8	HAVANA	gene	83608193	83612653	+	level 2	protein_coding	Dnajb1	MGI:1931874	5412.28	-0.476569	0.237647	-2.00537	0.044924	0.21771	114.948	102.647	139.302	116.336	90.5243	142.487	130.794	268.357	119.696	91.0676	NO	NO
ENSMUSG00000005493	chr3	HAVANA	gene	153857149	153906138	-	level 1	protein_coding	Msh4	MGI:1860077	4149.72	-0.0543601	0.15748	-0.345187	0.729954	0.874325	92.7066	84.0488	102.836	74.2787	90.1262	71.7932	130.908	94.2542	94.2215	82.4658	NO	NO
ENSMUSG00000005501	chr1	HAVANA	gene	87945119	88008551	-	level 2	protein_coding	Usp40	MGI:2443184	3296.82	0.204176	0.166746	1.22447	0.220775	0.496371	74.0356	74.2955	95.1957	75.7031	39.917	68.2552	93.5473	72.5137	42.0052	29.6668	NO	NO
ENSMUSG00000031004	chr7	HAVANA	gene	135689784	135716361	-	level 2	protein_coding	Mki67	MGI:106035	2688.49	0.852677	0.173652	4.91025	9.09583e-07	0.000258366	27.5728	33.614	30.3158	28.5502	15.5647	17.8939	17.7034	17.1313	8.19402	6.25286	UP	YES
ENSMUSG00000005506	chr2	HAVANA	gene	90940382	91019497	+	level 2	protein_coding	Celf1	MGI:1342295	3745.04	-0.301532	0.172879	-1.74418	0.0811285	0.298516	46.2288	40.2772	60.2031	39.5539	36.5758	43.3768	64.5279	74.7562	47.1291	40.9798	NO	NO
ENSMUSG00000005510	chr2	HAVANA	gene	90894634	90904827	-	level 2	protein_coding	Ndufs3	MGI:1915599	3444.49	-0.128302	0.177766	-0.721745	0.470451	0.719526	247.108	248.685	243.725	286.216	265.764	266.708	262.037	306.695	294.766	292.988	NO	NO
ENSMUSG00000005514	chr5	HAVANA	gene	135670033	135735326	+	level 1	protein_coding	Por	MGI:97744	4575.19	-0.786541	0.279726	-2.81183	0.0049261	0.0629105	118.573	93.6722	144.07	118.016	38.9657	227.742	174.675	325.58	61.24	27.991	NO	NO
ENSMUSG00000005533	chr7	HAVANA	gene	67952827	68233668	+	level 2	protein_coding	Igf1r	MGI:96433	496.071	0.347089	0.24068	1.44212	0.149268	0.406614	4.66589	6.19618	7.37769	4.32186	5.01514	3.99674	3.67715	3.70645	5.40946	5.27354	NO	NO
ENSMUSG00000005534	chr8	HAVANA	gene	3122061	3279617	-	level 2	protein_coding	Insr	MGI:96575	817.409	0.0436523	0.281317	0.155171	0.876686	0.949152	10.0456	8.2879	9.78524	7.64454	11.1051	8.03352	12.7717	3.7927	17.6867	13.0559	NO	NO
ENSMUSG00000040473	chr5	HAVANA	gene	5579278	5664239	-	level 1	protein_coding	Cfap69	MGI:2443778	651.935	-1.08031	0.22036	-4.9025	9.46245e-07	0.000264513	7.94415	6.89553	9.46107	5.24565	5.68775	10.5235	22.1905	24.543	11.6672	11.8274	DOWN	YES
ENSMUSG00000005575	chr7	HAVANA	gene	13035120	13038275	-	level 1	protein_coding	Ube2m	MGI:108278	545.245	0.747037	0.270597	2.7607	0.00576771	0.0680783	37.6227	31.1107	61.0618	36.9818	19.8297	34.0922	17.8832	23.9217	10.8239	15.8828	NO	NO
ENSMUSG00000020300	chr11	HAVANA	gene	31872211	31935634	+	level 2	protein_coding	Cpeb4	MGI:1914829	621.545	0.929559	0.190559	4.87807	1.07129e-06	0.000290255	15.7219	15.5143	16.9021	11.5229	2.88108	4.54917	10.7569	0.955011	1.66573	1.3121	UP	YES
ENSMUSG00000005583	chr13	HAVANA	gene	83504034	83667080	+	level 2	protein_coding	Mef2c	MGI:99458	142.363	-0.2291	0.286114	-0.800731	0.423288	0.687813	5.20866	3.67797	1.47773	2.19262	2.40483	2.00818	2.13409	2.76688	4.28824	3.83422	NO	NO
ENSMUSG00000005609	chr7	HAVANA	gene	111028951	111056377	+	level 1	protein_coding	Ctr9	MGI:109345	3609.23	-0.192385	0.192145	-1.00125	0.316708	0.59877	68.9065	64.3874	88.0773	57.0153	51.4502	64.9952	98.3069	102.93	62.0983	43.4883	NO	NO
ENSMUSG00000005610	chr7	HAVANA	gene	111067750	111083030	-	level 2	protein_coding	Eif4g2	MGI:109207	12909.8	0.28137	0.191879	1.46639	0.142541	0.396696	145.11	117.776	256.981	130.451	88.5736	102.651	193.574	128.49	80.6482	62.0657	NO	NO
ENSMUSG00000005615	chr16	HAVANA	gene	32430921	32475070	+	level 2	protein_coding	Pcyt1a	MGI:88557	1884.91	-0.00805425	0.158321	-0.0508728	0.959427	0.983611	38.6046	44.2098	46.26	36.9419	37.7709	36.8255	50.7441	38.8871	39.336	28.2764	NO	NO
ENSMUSG00000025963	chr1	HAVANA	gene	63698819	63730318	-	level 2	protein_coding	Mdh1b	MGI:1923918	61.1557	-1.79206	0.367299	-4.87902	1.06616e-06	0.000290255	1.54771	0.837029	0.876779	0.761812	1.47847	1.56042	5.43185	4.91971	5.76039	4.06909	DOWN	YES
ENSMUSG00000005625	chr3	HAVANA	gene	95032694	95042614	-	level 2	protein_coding	Psmd4	MGI:1201670	4571.75	-0.252224	0.193769	-1.30167	0.193029	0.462885	218.5	221.082	208.269	208.442	274.825	213.097	239.742	346.689	308.262	267.458	NO	NO
ENSMUSG00000005656	chr12	HAVANA	gene	54746349	54795703	-	level 2	protein_coding	Snx6	MGI:1919433	1620.66	-0.117735	0.172618	-0.682053	0.495205	0.736331	58.8391	54.9865	57.8402	65.0155	82.8071	51.4781	67.8688	66.0632	95.3129	111.68	NO	NO
ENSMUSG00000005667	chr6	HAVANA	gene	83305691	83325908	-	level 2	protein_coding	Mthfd2	MGI:1338850	528.476	0.0309188	0.208599	0.148222	0.882168	0.951231	27.647	26.3605	23.8993	28.2974	24.2654	28.996	24.2539	28.3179	17.9162	18.8864	NO	NO
ENSMUSG00000005672	chr5	HAVANA	gene	75574916	75656722	+	level 2	protein_coding	Kit	MGI:96677	591.027	-0.199834	0.64826	-0.308262	0.757883	0.888949	8.45283	3.46288	11.7432	6.05229	2.85024	6.1612	5.89311	3.58809	14.9832	26.5295	NO	NO
ENSMUSG00000005674	chr1	HAVANA	gene	171216011	171222514	-	level 2	protein_coding	Tomm40l	MGI:3589112	38.5435	-0.486755	0.32807	-1.48369	0.137891	0.390354	3.4917	2.52738	2.84889	2.63107	2.59421	2.33864	3.7616	1.92125	5.47015	3.80306	NO	NO
ENSMUSG00000005681	chr1	HAVANA	gene	171225054	171226379	+	level 2	protein_coding	Apoa2	MGI:88050	25.0817	-0.662189	0.41946	-1.57867	0.114412	0.355392	2.07276	2.16097	1.79043	1.00846	3.25505	2.02269	2.45172	1.13177	8.27215	8.90653	NO	NO
ENSMUSG00000005682	chr10	HAVANA	gene	128303335	128321358	+	level 2	protein_coding	Pan2	MGI:1918984	1873.07	-0.173166	0.158	-1.09599	0.273085	0.554049	35.5843	33.5056	36.9474	28.7713	26.6755	31.0909	48.7226	32.0762	34.9851	29.4953	NO	NO
ENSMUSG00000005683	chr10	HAVANA	gene	128337734	128362479	+	level 2	protein_coding	Cs	MGI:88529	17351.7	0.15325	0.232359	0.65954	0.509549	0.745074	510.436	444.951	737.891	519.241	258.96	603.47	578.867	584.17	195.219	113.864	NO	NO
ENSMUSG00000005686	chr7	HAVANA	gene	110768206	110812405	+	level 2	protein_coding	Ampd3	MGI:1096344	80.0571	-0.0411225	0.358824	-0.114604	0.908759	0.9646	1.02071	0.961686	1.69728	0.861265	1.85715	0.949984	1.98667	0.413775	2.83912	4.03483	NO	NO
ENSMUSG00000005687	chr3	HAVANA	gene	103171655	103179166	+	level 2	protein_coding	Bcas2	MGI:1915433	6762.19	-0.200078	0.205663	-0.972846	0.33063	0.612651	256.566	260.771	194.376	218.147	322.227	208.955	251.444	337.076	316.52	365.003	NO	NO
ENSMUSG00000005698	chr8	HAVANA	gene	105636568	105682922	+	level 1	protein_coding	Ctcf	MGI:109447	1423.78	0.324861	0.226404	1.43487	0.151323	0.409106	30.9848	32.6854	25.828	29.4498	34.5953	21.4117	31.3693	17.234	19.0464	35.1328	NO	NO
ENSMUSG00000005699	chr8	HAVANA	gene	105701148	105703496	+	level 2	protein_coding	Pard6a	MGI:1927223	743.741	-0.149843	0.171413	-0.874163	0.382029	0.652875	50.3795	50.4381	42.4792	45.9294	41.8288	50.2025	48.4444	53.1209	50.3073	44.9283	NO	NO
ENSMUSG00000005705	chr8	HAVANA	gene	105566698	105637393	-	level 2	protein_coding	Agrp	MGI:892013	37.2391	-0.0310414	0.394115	-0.0787624	0.937222	0.973885	2.9092	1.65189	1.69461	2.84163	3.11104	2.6579	2.73502	1.38455	3.47776	1.78274	NO	NO
ENSMUSG00000005732	chr16	HAVANA	gene	18239784	18248732	-	level 2	protein_coding	Ranbp1	MGI:96269	1928.81	-0.425349	0.246559	-1.72514	0.0845022	0.304267	244.934	224.032	223.637	252.771	308.625	226.211	261.474	503.809	363.673	461.995	NO	NO
ENSMUSG00000005774	chr3	HAVANA	gene	94954075	94961561	+	level 2	protein_coding	Rfx5	MGI:1858421	258.626	-0.284037	0.217381	-1.30664	0.191337	0.46043	7.96565	6.10445	8.75714	6.00568	6.72314	5.44495	10.4298	9.28579	12.3207	9.97711	NO	NO
ENSMUSG00000005779	chr3	HAVANA	gene	94884093	94886961	-	level 2	protein_coding	Psmb4	MGI:1098257	7112.39	0.397486	0.209841	1.89423	0.0581945	0.25105	588.67	549.596	508.688	610.444	430.462	603.533	392.107	292.299	318.611	294.112	NO	NO
ENSMUSG00000020458	chr11	HAVANA	gene	29692947	29744331	+	level 2	protein_coding	Rtn4	MGI:1915835	1193.71	0.738269	0.152431	4.8433	1.27702e-06	0.000335667	28.9149	29.8038	26.1736	21.1656	18.6906	16.0236	17.8478	12.2758	11.0238	10.6488	UP	YES
ENSMUSG00000005803	chr2	HAVANA	gene	122765237	122809569	+	level 1	protein_coding	Sqor	MGI:1929899	67.6048	-0.556247	0.271582	-2.04818	0.0405428	0.206092	2.19966	1.15705	2.50188	1.99456	2.67902	1.68847	4.07768	3.26339	5.15341	3.95877	NO	NO
ENSMUSG00000005804	chr2	HAVANA	gene	122738503	122749475	+	level 2	protein_coding	Bloc1s6	MGI:1927580	1250.61	-0.280974	0.18524	-1.51681	0.129314	0.378361	50.965	45.0028	20.9005	20.8426	29.0058	60.3728	27.3358	14.6183	46.1672	30.4447	NO	NO
ENSMUSG00000005813	chr3	HAVANA	gene	138458956	138489515	-	level 2	protein_coding	Metap1	MGI:1922874	1675.72	-0.0164444	0.180631	-0.0910385	0.927462	0.970283	47.9269	43.2107	46.6778	34.0757	52.3679	32.3504	58.3274	34.1678	68.8203	57.4956	NO	NO
ENSMUSG00000005823	chr17	HAVANA	gene	57234635	57248446	-	level 2	protein_coding	Gpr108	MGI:1925558	1551.58	-0.609243	0.238836	-2.55089	0.0107449	0.098625	39.5455	32.6878	43.7781	48.8012	35.1192	40.7806	54.4622	111.509	64.1505	51.9076	NO	NO
ENSMUSG00000005836	chr18	HAVANA	gene	11052064	11085635	+	level 2	protein_coding	Gata6	MGI:107516	121.517	0.349553	0.30296	1.15379	0.248585	0.528911	2.41346	1.362	5.04372	1.8614	5.50147	2.0889	2.59125	2.13568	3.74732	3.98002	NO	NO
ENSMUSG00000005846	chr16	HAVANA	gene	11192970	11203331	-	level 2	protein_coding	Rsl1d1	MGI:1913659	4710.03	0.0947171	0.178497	0.530637	0.59567	0.798413	210.577	186.946	195.381	217.364	163.794	195.92	166.709	194.482	151.938	153.148	NO	NO
ENSMUSG00000068349	chr15	HAVANA	gene	74813452	74818815	-	level 2	protein_coding	Gml	MGI:3644767	676.485	-1.29341	0.267443	-4.83619	1.32348e-06	0.000342763	22.1029	39.3058	38.4967	32.6334	26.3429	65.6297	59.3745	73.8309	117.604	145.714	DOWN	YES
ENSMUSG00000005873	chr18	HAVANA	gene	34344885	34374070	-	level 2	protein_coding	Reep5	MGI:1270152	858.088	0.00184715	0.197996	0.00932924	0.992556	0.996327	18.6506	17.3326	24.4177	18.0774	23.9294	17.9168	20.5795	12.9182	33.0578	33.6545	NO	NO
ENSMUSG00000005881	chr2	HAVANA	gene	156008045	156018279	+	level 2	protein_coding	Ergic3	MGI:1913616	9876.08	-0.450782	0.24595	-1.83282	0.0668294	0.269753	470.636	474.132	524.567	439.656	485.296	483.237	590.27	1162.23	610.512	481.676	NO	NO
ENSMUSG00000005882	chr2	HAVANA	gene	155846894	155930310	-	level 1	protein_coding	Uqcc1	MGI:1929472	620.59	-0.480491	0.178855	-2.68648	0.00722083	0.0774458	18.0006	12.3545	14.279	13.624	16.4628	15.3067	21.6398	19.4625	29.0044	27.8701	NO	NO
ENSMUSG00000005883	chr2	HAVANA	gene	172977700	172993576	+	level 2	protein_coding	Spo11	MGI:1349669	7311.09	0.0392249	0.210103	0.186693	0.851901	0.938087	260.647	246.563	357.355	337.734	389.569	198.051	398.123	526.909	299.04	237.524	NO	NO
ENSMUSG00000005886	chr1	HAVANA	gene	13139105	13374083	-	level 2	protein_coding	Ncoa2	MGI:1276533	981.122	0.187206	0.199435	0.938685	0.347893	0.627008	14.4486	11.129	15.858	11.139	13.4742	10.5497	17.6545	7.22263	14.1542	13.4807	NO	NO
ENSMUSG00000005893	chr6	HAVANA	gene	92091390	92174294	+	level 2	protein_coding	Nr2c2	MGI:1352466	1828.94	0.343626	0.190873	1.80029	0.0718145	0.280372	37.529	38.9687	42.2233	28.5041	20.6264	32.4598	31.844	31.5416	12.7338	11.6185	NO	NO
ENSMUSG00000005897	chr10	HAVANA	gene	94148023	94197211	+	level 2	protein_coding	Nr2c1	MGI:1352465	251.071	-0.425635	0.266249	-1.59864	0.109901	0.348035	3.00906	4.21384	3.64817	2.87803	5.80041	1.98172	6.41526	6.18331	9.04639	9.27114	NO	NO
ENSMUSG00000005899	chr16	HAVANA	gene	17619354	17644828	+	level 1	protein_coding	Smpd4	MGI:1924876	3738.96	-0.0873107	0.237633	-0.367419	0.713307	0.864738	66.8625	56.0427	93.3234	57.294	47.0696	54.3621	83.9256	126.584	46.6242	31.4989	NO	NO
ENSMUSG00000005907	chr5	HAVANA	gene	3596066	3637232	+	level 1	protein_coding	Pex1	MGI:1918632	709.845	0.0181481	0.215334	0.0842789	0.932835	0.972369	18.3494	18.7128	15.7186	10.9708	22.6878	9.18223	18.0673	11.3836	20.5957	26.3985	NO	NO
ENSMUSG00000005917	chr11	HAVANA	gene	21994764	22002897	-	level 2	protein_coding	Otx1	MGI:97450	177.971	0.29676	0.232363	1.27714	0.201554	0.474302	4.25131	3.34243	4.0382	4.18021	5.29105	1.95448	5.39519	3.19815	4.88183	4.96572	NO	NO
ENSMUSG00000005936	chr17	HAVANA	gene	28951950	28969549	+	level 2	protein_coding	Kctd20	MGI:1914239	2800.26	-0.136247	0.183968	-0.740604	0.458934	0.713793	58.988	52.4247	87.4847	47.9286	54.0052	49.0998	85.5772	78.153	68.2436	49.614	NO	NO
ENSMUSG00000005947	chr11	HAVANA	gene	73090583	73147446	+	level 2	protein_coding	Itgae	MGI:1298377	336.163	0.168318	0.182802	0.920767	0.357172	0.63358	5.7935	7.25213	4.69634	5.23857	7.62338	5.8807	5.47003	3.71801	6.99641	6.11009	NO	NO
ENSMUSG00000005949	chr11	HAVANA	gene	73183596	73199042	-	level 2	protein_coding	Ctns	MGI:1932872	1011.69	-0.0161831	0.191681	-0.0844273	0.932717	0.972364	30.5836	25.5596	35.1294	35.0373	20.5605	30.5915	28.3468	37.206	24.2388	17.9912	NO	NO
ENSMUSG00000005951	chr11	HAVANA	gene	73199460	73224511	+	level 2	protein_coding	Shpk	MGI:1921887	215.449	0.0410385	0.241521	0.169917	0.865076	0.944094	5.95847	5.87756	7.66873	6.00211	4.65715	5.35143	6.70362	8.85261	4.04685	2.28742	NO	NO
ENSMUSG00000005958	chr16	HAVANA	gene	21204755	21223305	+	level 2	protein_coding	Ephb3	MGI:104770	117.271	0.244778	0.318997	0.767337	0.442881	0.701464	2.15373	1.52442	4.412	2.87306	0.914397	2.2514	4.20526	1.21377	0.807401	0.635082	NO	NO
ENSMUSG00000005968	chr3	HAVANA	gene	94612757	94658872	-	level 2	protein_coding	Tuft1	MGI:109572	2030.8	0.31155	0.232302	1.34114	0.179875	0.44744	72.5606	66.2461	93.5153	76.4426	34.6076	76.5202	74.4045	73.8791	23.0633	13.1191	NO	NO
ENSMUSG00000005973	chr2	HAVANA	gene	105386291	105399319	-	level 2	protein_coding	Rcn1	MGI:104559	567.772	0.358395	0.265814	1.34829	0.177564	0.444882	19.2082	13.9382	22.7651	22.5973	12.4553	18.6966	16.6185	8.677	9.08487	13.1291	NO	NO
ENSMUSG00000005980	chr16	HAVANA	gene	4036942	4040024	+	level 2	protein_coding	Dnase1	MGI:103157	72.3131	0.164912	0.319751	0.515752	0.606027	0.803545	2.86991	2.8421	4.40185	3.75176	2.41786	1.60507	4.25744	3.08615	2.69902	1.51882	NO	NO
ENSMUSG00000005981	chr16	HAVANA	gene	4039971	4077827	-	level 2	protein_coding	Trap1	MGI:1915265	6770.99	-0.560942	0.191201	-2.93379	0.00334852	0.0502735	191.911	184.692	239.608	162.634	179.843	230.283	338.765	375.973	273.561	184.532	NO	NO
ENSMUSG00000005982	chr16	HAVANA	gene	3872375	3904770	+	level 2	protein_coding	Naa60	MGI:1922013	484.712	-0.209294	0.166457	-1.25735	0.208628	0.483505	24.0659	24.9343	31.4556	23.6466	20.9726	24.951	35.9739	26.1571	28.1156	26.4795	NO	NO
ENSMUSG00000005983	chr16	HAVANA	gene	3895179	3908689	-	level 2	protein_coding	1700037C18Rik	MGI:1920511	1379.27	-0.243683	0.17681	-1.37823	0.168134	0.433085	60.3602	66.7824	68.1046	66.4006	53.9313	71.1357	87.1518	96.9833	66.809	46.1028	NO	NO
ENSMUSG00000005986	chr19	HAVANA	gene	4270180	4283137	-	level 2	protein_coding	Ankrd13d	MGI:1915673	352.99	-0.146386	0.193854	-0.755138	0.450166	0.707335	10.6138	8.26162	15.1893	10.1674	13.9624	7.98415	18.9632	14.0381	17.4435	12.3138	NO	NO
ENSMUSG00000006005	chr1	HAVANA	gene	150392838	150449935	+	level 2	protein_coding	Tpr	MGI:1922066	8609.31	0.241873	0.199911	1.20991	0.226315	0.502159	125.133	148.909	101.348	136.994	107.212	110.307	103.929	125.759	76.1923	91.368	NO	NO
ENSMUSG00000006010	chr1	HAVANA	gene	150361305	150393080	-	level 2	protein_coding	Odr4	MGI:2385108	2231.87	0.0972588	0.170585	0.570149	0.568577	0.78161	67.4853	67.0334	53.4097	58.3868	73.0028	48.2322	62.7428	48.9223	81.293	87.8226	NO	NO
ENSMUSG00000006019	chr7	HAVANA	gene	16197147	16222037	-	level 2	protein_coding	Dhx34	MGI:1918973	1124.29	-0.280851	0.289687	-0.969498	0.332297	0.614219	18.7299	18.3155	29.4789	10.7825	19.9366	14.0223	44.4621	22.2798	29.5847	13.0837	NO	NO
ENSMUSG00000006021	chr7	HAVANA	gene	16119895	16127516	+	level 2	protein_coding	Kptn	MGI:1890380	654.002	-0.484398	0.18218	-2.65889	0.00783982	0.0817933	30.3419	34.0952	23.4141	24.4322	27.3564	34.858	39.2371	41.2988	40.9552	32.6803	NO	NO
ENSMUSG00000006024	chr7	HAVANA	gene	16098458	16117975	+	level 2	protein_coding	Napa	MGI:104563	3306.21	-0.367653	0.252928	-1.45359	0.14606	0.402143	95.3806	86.3133	108.611	121.655	71.0319	125.211	89.0105	195.861	90.2432	81.0401	NO	NO
ENSMUSG00000006050	chr18	HAVANA	gene	36666681	36670815	-	level 2	protein_coding	Sra1	MGI:1344414	412.481	0.229002	0.199991	1.14506	0.252185	0.5319	22.3964	16.5738	15.2964	18.7883	17.45	16.4522	14.1927	16.0057	19.942	21.2952	NO	NO
ENSMUSG00000006056	chr11	HAVANA	gene	96099326	96111964	-	level 2	protein_coding	Calcoco2	MGI:1343177	17.2664	1.27304	0.701619	1.81444	0.0696106	0.275964	3.03113	0.347956	0.602108	0.849852	0.987564	1.69775	0.140491	0.111377	0.167096	0.489952	NO	NO
ENSMUSG00000006057	chr11	HAVANA	gene	96068852	96075670	-	level 2	protein_coding	Atp5g1	MGI:107653	4625.57	0.0312583	0.235666	0.132638	0.89448	0.957086	401.653	466.069	500.102	475.98	317.433	609.618	347.316	578.792	264.959	469.547	NO	NO
ENSMUSG00000006058	chr11	HAVANA	gene	96034885	96047430	+	level 2	protein_coding	Snf8	MGI:1343161	1799.68	0.121487	0.150654	0.806401	0.420012	0.685272	155.914	160.466	150.283	125.989	131.481	128.584	133.864	119.638	146.222	146.104	NO	NO
ENSMUSG00000006095	chr7	HAVANA	gene	30224131	30232272	-	level 2	protein_coding	Tbcb	MGI:1913661	1408.88	-0.4456	0.201226	-2.21442	0.0267997	0.165778	56.3097	59.7522	51.786	53.5163	88.3828	63.1814	62.2188	89.0216	131.067	148.762	NO	NO
ENSMUSG00000006127	chr11	HAVANA	gene	75630988	75648871	+	level 2	protein_coding	Inpp5k	MGI:1194899	1238.73	-0.354617	0.177309	-2	0.0455001	0.219359	34.6744	31.1421	37.0484	31.6226	27.9411	30.5393	42.4455	47.5668	47.5128	37.0475	NO	NO
ENSMUSG00000006134	chr16	HAVANA	gene	17451987	17487434	+	level 2	protein_coding	Crkl	MGI:104686	1390.45	-0.128445	0.199085	-0.645179	0.518811	0.75198	19.8424	17.2728	20.6894	14.1214	25.369	15.4203	29.4721	14.554	33.6406	26.7557	NO	NO
ENSMUSG00000006154	chr7	HAVANA	gene	4460674	4480487	+	level 2	protein_coding	Eps8l1	MGI:1914675	90.4645	0.863142	0.404029	2.13634	0.032652	0.184765	1.42757	1.51385	2.88706	3.61565	4.41099	1.86265	1.75511	1.82397	0.753088	0.80357	NO	NO
ENSMUSG00000006169	chr11	HAVANA	gene	45851964	45910625	+	level 2	protein_coding	Clint1	MGI:2144243	1186.2	-0.0764436	0.242311	-0.315477	0.7524	0.886444	25.2987	21.3664	30.606	19.9036	28.0999	23.9748	42.8372	19.7843	17.5214	33.0202	NO	NO
ENSMUSG00000006179	chr13	HAVANA	gene	22002173	22009742	-	level 2	protein_coding	Prss16	MGI:1859181	524.082	0.233848	0.193515	1.20843	0.226883	0.502905	18.3718	18.0459	16.9224	19.69	28.1898	12.4249	22.3424	22.795	23.4901	18.4854	NO	NO
ENSMUSG00000006191	chr13	HAVANA	gene	29191746	29855674	-	level 2	protein_coding	Cdkal1	MGI:1921765	614.245	-0.270118	0.187476	-1.44082	0.149636	0.406924	17.0352	17.5654	16.2823	16.5817	20.7221	13.5281	28.5731	23.1332	25.58	23.302	NO	NO
ENSMUSG00000006200	chrX	HAVANA	gene	37826910	37829857	+	level 2	protein_coding	Rhox6	MGI:1202888	757.854	0.205368	0.258467	0.794561	0.426869	0.690589	78.4097	71.2254	54.1976	72.4963	39.4995	109.04	40.7575	47.3434	30.4235	21.1876	NO	NO
ENSMUSG00000006205	chr7	HAVANA	gene	130936111	130985660	+	level 2	protein_coding	Htra1	MGI:1929076	63.5988	0.417758	0.808432	0.51675	0.60533	0.803407	3.1423	1.23132	3.0426	3.21664	1.86004	3.56429	1.21793	0.280149	0.742644	4.58045	NO	NO
ENSMUSG00000006215	chr4	HAVANA	gene	141444654	141467930	+	level 2	protein_coding	Zbtb17	MGI:107410	2525.76	-0.330684	0.221581	-1.49239	0.135598	0.387477	67.9074	61.8241	89.7881	53.2664	49.9702	69.2775	102.959	127.545	59.1088	37.4207	NO	NO
ENSMUSG00000006262	chr5	HAVANA	gene	88720855	88764220	+	level 2	protein_coding	Mob1b	MGI:1915723	2189.7	0.165547	0.148098	1.11782	0.263644	0.544573	27.36	25.186	32.534	26.0298	24.7124	25.0292	30.1456	33.411	22.398	18.1053	NO	NO
ENSMUSG00000006273	chr8	HAVANA	gene	69088646	69113711	+	level 2	protein_coding	Atp6v1b2	MGI:109618	2854.59	-0.38129	0.220404	-1.72996	0.0836374	0.302472	70.2399	63.9453	82.5437	58.0553	73.2255	57.8938	91.0648	139.371	101.361	86.4478	NO	NO
ENSMUSG00000006276	chr8	HAVANA	gene	72340999	72421460	-	level 2	protein_coding	Eps15l1	MGI:104582	699.585	0.324698	0.167979	1.93296	0.0532405	0.239862	21.3286	19.9755	27.1958	19.7031	17.3081	16.8679	21.5212	16.0446	17.4653	12.4391	NO	NO
ENSMUSG00000006281	chr14	HAVANA	gene	50824059	50870560	-	level 2	protein_coding	Tep1	MGI:109573	620.914	0.161154	0.204016	0.78991	0.42958	0.692046	5.71186	5.37069	7.62517	5.73623	5.83016	3.41611	7.33362	4.47735	8.75732	7.59174	NO	NO
ENSMUSG00000006288	chr14	HAVANA	gene	50765415	50785519	-	level 2	protein_coding	Ttc5	MGI:2683584	1265.2	-0.664847	0.243882	-2.72611	0.00640865	0.0722553	42.0225	32.3081	49.2831	47.7285	33.1127	58.3515	47.1545	99.5197	54.2855	52.576	NO	NO
ENSMUSG00000006289	chr14	HAVANA	gene	50906478	50924893	-	level 2	protein_coding	Osgep	MGI:1913496	2985.46	-0.302637	0.215941	-1.40148	0.161071	0.422871	100.323	99.429	97.9595	120.392	72.5334	110.734	99.1507	112.778	95.5821	130.136	NO	NO
ENSMUSG00000006299	chr1	HAVANA	gene	74279840	74284738	-	level 2	protein_coding	Aamp	MGI:107809	2636.2	-0.28271	0.211781	-1.33492	0.181904	0.449679	144.879	117.479	172.721	148.552	91.0597	203.218	150.051	208.174	120.327	80.478	NO	NO
ENSMUSG00000006301	chr1	HAVANA	gene	74288247	74305622	-	level 2	protein_coding	Tmbim1	MGI:1916910	187.268	-0.183958	0.242757	-0.757784	0.44858	0.705983	3.47793	2.12312	1.97534	2.32728	1.66812	3.08455	1.39675	2.43009	2.0179	1.94594	NO	NO
ENSMUSG00000006304	chr1	HAVANA	gene	74236084	74268209	+	level 1	protein_coding	Arpc2	MGI:1923959	5641.14	-0.0203589	0.215078	-0.094658	0.924586	0.969345	292.533	301.437	302.448	329.482	298.369	272.18	266.546	451.641	260.022	279.069	NO	NO
ENSMUSG00000062296	chr9	HAVANA	gene	111311739	111395775	+	level 2	protein_coding	Trank1	MGI:1341834	1838.2	0.893173	0.184999	4.82799	1.37916e-06	0.000352007	17.006	21.0919	26.9708	22.4086	10.7488	12.8965	13.0097	10.274	4.8032	5.01076	UP	YES
ENSMUSG00000006310	chr7	HAVANA	gene	30589681	30598909	-	level 2	protein_coding	Zbtb32	MGI:1891838	768.933	-0.371278	0.242349	-1.53199	0.125524	0.373097	26.6544	24.2766	25.4727	28.081	15.8255	31.6487	21.4954	36.0456	29.4274	45.9934	NO	NO
ENSMUSG00000006313	chr7	HAVANA	gene	30603092	30612847	-	level 2	protein_coding	Upk1a	MGI:98911	22.8835	0.201849	0.59522	0.339116	0.734522	0.876638	0.568901	1.09177	0.423227	0.912853	1.13893	0.725984	0.738433	0	2.16604	3.18708	NO	NO
ENSMUSG00000006315	chr7	HAVANA	gene	30727701	30729540	-	level 2	protein_coding	Tmem147	MGI:1915011	8810	-0.343909	0.213448	-1.61121	0.107134	0.343919	702.408	800.753	682.509	804.68	571.281	913.526	706.893	1200.77	737.186	651.147	NO	NO
ENSMUSG00000006333	chr7	HAVANA	gene	3703993	3706897	+	level 2	protein_coding	Rps9	MGI:1924096	8184.97	0.160269	0.206473	0.776225	0.437616	0.698085	882.548	873.1	738.034	804.82	931.654	777.315	794.133	401.858	917.7	1093.12	NO	NO
ENSMUSG00000006335	chr7	HAVANA	gene	3620324	3629929	-	level 2	protein_coding	Tfpt	MGI:1916964	272.683	-0.0337536	0.212712	-0.158682	0.873919	0.947463	15.6664	20.8815	17.5455	16.0933	18.9613	16.5941	17.6174	22.4919	18.2564	16.375	NO	NO
ENSMUSG00000034333	chr15	HAVANA	gene	88751660	88784516	+	level 2	protein_coding	Zbed4	MGI:2682302	374.54	0.865792	0.180243	4.80347	1.55938e-06	0.000386793	11.2551	11.7728	12.2803	9.83114	10.12	5.74529	9.29739	5.97164	5.11702	4.27783	UP	YES
ENSMUSG00000006360	chr12	HAVANA	gene	113146316	113153879	+	level 2	protein_coding	Crip1	MGI:88501	229.578	0.725833	0.353657	2.05236	0.0401343	0.205071	47.9528	40.2108	35.4301	64.9735	39.0296	67.4732	19.3397	21.1135	14.703	12.3622	NO	NO
ENSMUSG00000006369	chr15	HAVANA	gene	85205949	85286535	+	level 2	protein_coding	Fbln1	MGI:95487	1569.46	-0.352124	0.266874	-1.31944	0.187022	0.455754	41.4998	35.8387	67.0245	54.2648	23.3011	69.8978	54.7918	112.124	21.5494	15.1943	NO	NO
ENSMUSG00000006373	chrX	HAVANA	gene	36598206	36606079	+	level 2	protein_coding	Pgrmc1	MGI:1858305	2071.93	-0.394701	0.188515	-2.09373	0.0362837	0.195081	81.3415	54.2963	78.573	73.7993	70.7477	76.3668	87.9846	98.7634	123.233	117.433	NO	NO
ENSMUSG00000006378	chr15	HAVANA	gene	79030874	79038353	+	level 2	protein_coding	Gcat	MGI:1349389	80.541	0.389664	0.358684	1.08637	0.277316	0.55855	10.4706	7.05415	11.0104	13.305	10.9358	15.5644	6.77686	13.6962	8.47786	3.80288	NO	NO
ENSMUSG00000006386	chr4	HAVANA	gene	94739289	94874976	+	level 2	protein_coding	Tek	MGI:98664	81.2655	0.690962	0.491491	1.40585	0.159769	0.420991	2.76594	0.610772	1.00518	0.794062	1.57972	0.465435	1.27055	0.095732	1.93354	2.61137	NO	NO
ENSMUSG00000006390	chr4	HAVANA	gene	118428093	118432953	+	level 2	protein_coding	Elovl1	MGI:1858959	318.006	-0.134049	0.280364	-0.478123	0.632562	0.819363	16.1611	9.94097	13.9385	19.1727	10.7297	17.0944	11.1348	20.7375	13.5531	8.59434	NO	NO
ENSMUSG00000006392	chr4	HAVANA	gene	118409337	118415782	+	level 2	protein_coding	Med8	MGI:1915269	1523.39	-0.354007	0.234468	-1.50983	0.131088	0.381019	90.7731	79.8682	80.0206	76.5313	107.248	72.3911	93.4743	166.122	123.231	129.155	NO	NO
ENSMUSG00000006398	chr4	HAVANA	gene	118432901	118437352	-	level 2	protein_coding	Cdc20	MGI:1859866	2935.15	-0.667688	0.23342	-2.86046	0.00423024	0.0574393	100.945	97.8429	102.741	112.601	99.473	164.59	158.932	253.43	133.611	89.5249	NO	NO
ENSMUSG00000006403	chr1	HAVANA	gene	171250421	171260637	+	level 2	protein_coding	Adamts4	MGI:1339949	215.157	0.436848	0.2433	1.79552	0.0725714	0.281854	4.53977	3.72001	6.64451	4.69539	3.24758	3.46247	4.40678	5.26387	1.53672	1.18078	NO	NO
ENSMUSG00000006412	chr1	HAVANA	gene	171345670	171359254	+	level 2	protein_coding	Pfdn2	MGI:1276111	1921.16	-0.139149	0.193501	-0.719112	0.472072	0.720097	89.8848	89.8389	64.9509	75.8963	108.561	77.6377	68.4853	94.3942	129.657	147.036	NO	NO
ENSMUSG00000006418	chr2	HAVANA	gene	167492645	167516173	+	level 2	protein_coding	Rnf114	MGI:1933159	10987.7	0.0254749	0.172494	0.147685	0.882591	0.951328	358.037	307.638	414.104	355.703	257.282	344.439	360.342	430.188	289.075	216.012	NO	NO
ENSMUSG00000006423	chrX	HAVANA	gene	36823737	36874111	-	level 2	protein_coding	C330007P06Rik	MGI:1924894	492.098	-0.0567884	0.24189	-0.23477	0.814388	0.918894	15.7915	11.7957	7.4168	12.8218	12.1514	7.34297	12.378	9.01898	28.1183	33.4652	NO	NO
ENSMUSG00000006435	chr19	HAVANA	gene	47178820	47259441	+	level 2	protein_coding	Neurl1a	MGI:1334263	107.397	0.0287644	0.298519	0.0963572	0.923237	0.968728	2.39509	1.41117	3.34414	1.347	2.67968	1.57052	3.32853	2.52304	2.16589	1.39109	NO	NO
ENSMUSG00000006442	chr4	HAVANA	gene	148591503	148594993	+	level 2	protein_coding	Srm	MGI:102690	527.504	-0.500129	0.237289	-2.10768	0.0350587	0.191033	26.6081	23.6065	24.4205	16.0734	35.3492	25.7969	44.4747	42.9126	28.866	39.0141	NO	NO
ENSMUSG00000006456	chr19	HAVANA	gene	4800569	4811634	-	level 2	protein_coding	Rbm14	MGI:1929092	1728.8	0.0509697	0.22037	0.231291	0.817089	0.919756	55.1938	43.3922	86.2178	48.5215	50.1125	49.1133	84.9689	72.0807	39.3974	22.2094	NO	NO
ENSMUSG00000006457	chr19	HAVANA	gene	4861216	4877909	-	level 2	protein_coding	Actn3	MGI:99678	215.375	-0.798699	0.2728	-2.92778	0.00341389	0.0507359	4.2543	5.82957	6.01983	4.24969	3.04141	8.50992	6.13636	11.8806	5.02832	2.85905	NO	NO
ENSMUSG00000034557	chr4	HAVANA	gene	108637466	108780798	-	level 1	protein_coding	Zfyve9	MGI:2652838	1087.76	1.02505	0.213587	4.79919	1.59305e-06	0.000389656	19.0153	22.6187	29.8464	17.1147	12.4274	12.8296	10.916	8.2112	5.44828	7.43604	UP	YES
ENSMUSG00000006464	chr19	HAVANA	gene	4886878	4906628	-	level 2	protein_coding	Bbs1	MGI:1277215	404.449	-0.0215241	0.304293	-0.0707347	0.943609	0.976841	5.54939	6.30936	8.45158	5.82429	6.62022	4.02764	12.4457	3.22442	9.34856	7.26958	NO	NO
ENSMUSG00000006471	chr2	HAVANA	gene	25244821	25256022	-	level 1	protein_coding	Ndor1	MGI:1926047	1097.58	-0.132554	0.231232	-0.573249	0.566476	0.780428	122.315	113.218	150.691	92.3607	76.6511	123.503	144.35	209.171	82.3761	57.0495	NO	NO
ENSMUSG00000006476	chr2	HAVANA	gene	25054355	25062881	+	level 2	protein_coding	Nsmf	MGI:1861755	368.775	-0.152944	0.254135	-0.601821	0.547293	0.769286	14.8396	8.28124	18.3017	16.2782	8.3766	17.1006	14.999	14.499	10.5431	6.75163	NO	NO
ENSMUSG00000006494	chr2	HAVANA	gene	71873224	71903858	+	level 2	protein_coding	Pdk1	MGI:1926119	829.789	-0.347372	0.221211	-1.57032	0.116341	0.358156	13.4668	11.092	11.6332	6.78016	12.6335	9.33645	17.132	9.94017	19.1251	20.5295	NO	NO
ENSMUSG00000006498	chr10	HAVANA	gene	79854427	79864771	+	level 2	protein_coding	Ptbp1	MGI:97791	612.819	-0.24864	0.255527	-0.973047	0.33053	0.612651	21.3169	14.0765	29.4894	15.929	21.3277	15.6677	33.7905	14.7051	38.5478	23.284	NO	NO
ENSMUSG00000006517	chr8	HAVANA	gene	122433601	122443422	-	level 2	protein_coding	Mvd	MGI:2179327	128.943	-0.199296	0.244532	-0.815008	0.415068	0.680421	3.20526	2.89024	6.46813	4.06338	6.15106	3.73086	5.44086	4.43692	11.2346	7.49795	NO	NO
ENSMUSG00000025571	chr11	HAVANA	gene	117654289	117763439	+	level 2	protein_coding	Tnrc6c	MGI:2443265	1642.29	0.844224	0.176028	4.79595	1.61904e-06	0.000390587	17.0182	20.708	23.7604	17.5896	12.1766	12.4502	11.9382	8.73393	5.99395	4.79026	UP	YES
ENSMUSG00000006526	chr14	HAVANA	gene	30825590	30877210	+	level 2	protein_coding	Stimate	MGI:1921500	587.771	-0.0026136	0.236682	-0.0110427	0.991189	0.995683	14.4745	13.8925	13.8898	11.5831	13.4615	14.8582	16.8973	14.9859	6.04831	9.01751	NO	NO
ENSMUSG00000006527	chr14	HAVANA	gene	30714849	30822721	+	level 2	protein_coding	Sfmbt1	MGI:1859609	2337.6	0.385725	0.155987	2.4728	0.0134059	0.111655	32.4363	32.4978	65.6996	39.9703	26.9149	29.5351	59.0707	28.4402	29.2972	20.6061	NO	NO
ENSMUSG00000006576	chr1	HAVANA	gene	75546266	75562172	+	level 2	protein_coding	Slc4a3	MGI:109350	55.6159	0.0293009	0.339874	0.0862109	0.931299	0.971514	1.47968	0.944831	1.41062	0.455212	1.69343	0.425411	2.34132	0.552517	2.55995	2.11514	NO	NO
ENSMUSG00000006585	chr8	HAVANA	gene	122568015	122573554	+	level 2	protein_coding	Cdt1	MGI:1914427	603.453	-0.48118	0.249699	-1.92704	0.0539743	0.241462	16.0196	17.7788	16.5554	15.2078	19.92	17.5039	21.5345	40.4572	27.1317	18.4518	NO	NO
ENSMUSG00000006586	chr4	HAVANA	gene	13743436	13893649	+	level 2	protein_coding	Runx1t1	MGI:104793	126.77	-0.2446	0.267531	-0.914289	0.360565	0.636671	1.39625	0.967537	2.67314	1.08397	2.20283	1.1376	2.39091	1.60053	4.22659	4.2496	NO	NO
ENSMUSG00000006587	chr8	HAVANA	gene	122454208	122460733	-	level 2	protein_coding	Snai3	MGI:1353563	167.767	-0.761305	0.271246	-2.8067	0.00500524	0.0635984	2.45137	2.89424	1.93093	2.27162	9.60636	2.80524	5.44166	2.54226	20.4648	27.9166	NO	NO
ENSMUSG00000006589	chr8	HAVANA	gene	122574635	122576909	-	level 2	protein_coding	Aprt	MGI:88061	498.094	-0.124546	0.223331	-0.557673	0.577067	0.787401	33.8779	40.8996	33.4836	38.8634	56.1587	45.8031	33.7256	24.8024	80.7123	87.4251	NO	NO
ENSMUSG00000006599	chr7	HAVANA	gene	46796103	46823800	+	level 2	protein_coding	Gtf2h1	MGI:1277216	5865.5	0.136399	0.143965	0.947446	0.343412	0.623849	170.756	155.894	199.106	176.625	162.358	128.595	185.345	182.628	152.531	134.684	NO	NO
ENSMUSG00000030032	chr6	HAVANA	gene	83149361	83156397	-	level 2	protein_coding	Wdr54	MGI:1922909	215.15	-1.05139	0.219989	-4.77928	1.75927e-06	0.000410494	2.34697	2.32839	2.46068	1.39939	5.41443	2.346	5.33332	3.429	13.1078	12.5475	DOWN	YES
ENSMUSG00000006641	chr5	HAVANA	gene	31036036	31048924	-	level 2	protein_coding	Slc5a6	MGI:2660847	1044.29	-0.0823107	0.204366	-0.402761	0.687124	0.850682	27.4495	24.8608	31.9522	23.567	14.5387	25.7038	27.5714	40.2296	15.6165	11.4596	NO	NO
ENSMUSG00000006649	chr7	HAVANA	gene	30458315	30487223	+	level 1	protein_coding	Nphs1	MGI:1859637	16.9627	-0.489688	0.46189	-1.06018	0.289061	0.571149	1.52465	2.11951	1.4432	1.26366	1.8371	2.60797	1.63446	0.77483	2.81189	2.60233	NO	NO
ENSMUSG00000006651	chr7	HAVANA	gene	30434982	30445535	-	level 2	protein_coding	Aplp1	MGI:88046	326.823	0.0344169	0.23574	0.145995	0.883925	0.951924	14.032	7.82669	15.9353	10.5217	10.0001	12.6571	15.1759	12.1825	6.81	7.11447	NO	NO
ENSMUSG00000006673	chr9	HAVANA	gene	108516806	108560163	+	level 2	protein_coding	Qrich1	MGI:1916482	13733.5	-0.400622	0.215578	-1.85837	0.0631171	0.261665	310.469	271.312	483.983	277.288	234.646	320.698	549.05	682.12	316.548	202.231	NO	NO
ENSMUSG00000006675	chr9	HAVANA	gene	108578862	108597667	-	level 1	protein_coding	P4htm	MGI:1921693	46.7575	-0.238255	0.409556	-0.581739	0.560742	0.777399	2.1689	1.08118	2.26295	1.0947	1.86752	0.814742	1.86002	3.83255	2.7757	1.50627	NO	NO
ENSMUSG00000006676	chr9	HAVANA	gene	108490602	108502337	+	level 1	protein_coding	Usp19	MGI:1918722	2290.97	-0.0760603	0.261581	-0.290772	0.771226	0.896861	39.2729	28.4253	66.4129	29.7287	37.8157	25.4309	70.5585	28.8008	62.1218	45.2543	NO	NO
ENSMUSG00000006678	chrX	HAVANA	gene	93304767	93632155	-	level 2	protein_coding	Pola1	MGI:99660	855.996	-0.0245672	0.161751	-0.151883	0.879279	0.950349	14.6333	12.8417	14.4482	10.802	10.2294	11.1062	15.1228	11.7614	13.0532	10.3641	NO	NO
ENSMUSG00000006699	chr4	HAVANA	gene	137319696	137357720	-	level 2	protein_coding	Cdc42	MGI:106211	15786.6	0.0976253	0.181049	0.539219	0.589736	0.794933	663.465	601.21	674.346	759.588	512.855	701.653	598.147	648.352	438.522	412.814	NO	NO
ENSMUSG00000006705	chr17	HAVANA	gene	31564734	31607693	+	level 2	protein_coding	Pknox1	MGI:1201409	1000.17	-0.0618174	0.211408	-0.292408	0.769975	0.895898	21.1318	16.4188	27.4078	15.8516	17.2083	16.4759	24.5797	28.7134	18.276	13.0931	NO	NO
ENSMUSG00000006715	chr13	HAVANA	gene	24751845	24761923	-	level 2	protein_coding	Gmnn	MGI:1927344	3225.99	0.106983	0.216526	0.49409	0.621242	0.81283	263.215	221.331	181.816	287.852	280.262	256.129	199.979	225.449	221.385	258.979	NO	NO
ENSMUSG00000006717	chr13	HAVANA	gene	24817948	24831540	-	level 2	protein_coding	Acot13	MGI:1914084	996.305	0.0210481	0.197785	0.106419	0.91525	0.966835	105.807	101.866	89.4603	92.621	111.176	112.104	76.5889	74.5551	107.261	144.232	NO	NO
ENSMUSG00000006720	chr13	HAVANA	gene	21945094	21960779	+	level 2	protein_coding	Zfp184	MGI:1922244	599.837	-0.300818	0.168775	-1.78236	0.07469	0.285701	13.3655	12.7685	19.6182	14.5866	13.222	12.9806	25.0428	21.8111	17.152	13.8995	NO	NO
ENSMUSG00000006724	chr10	HAVANA	gene	127048250	127053006	+	level 2	protein_coding	Cyp27b1	MGI:1098274	71.2568	0.75867	0.383534	1.9781	0.0479169	0.225873	2.68364	3.0419	2.87414	1.75907	3.05507	1.07546	2.79691	2.90252	1.02146	0.45843	NO	NO
ENSMUSG00000006728	chr10	HAVANA	gene	127063534	127067920	+	level 2	protein_coding	Cdk4	MGI:88357	2054.93	-0.240463	0.181269	-1.32655	0.184656	0.453175	72.9606	55.2409	79.2583	54.3395	109.809	56.9978	95.4601	64.184	171.81	147.15	NO	NO
ENSMUSG00000006731	chr10	HAVANA	gene	127165225	127172330	+	level 2	protein_coding	B4galnt1	MGI:1342057	28.0526	-0.19405	0.392224	-0.494744	0.620781	0.812642	1.09531	1.43694	1.79008	1.30267	0.908527	1.91617	1.70312	1.59657	1.2808	0.689649	NO	NO
ENSMUSG00000006732	chr10	HAVANA	gene	127041414	127046365	+	level 1	protein_coding	Mettl1	MGI:1339986	858.439	-0.286067	0.176744	-1.61854	0.105546	0.341739	37.7872	43.9304	30.4086	23.7675	45.1906	37.8246	46.8454	31.519	59.21	64.2106	NO	NO
ENSMUSG00000006736	chr10	HAVANA	gene	127067280	127070264	-	level 2	protein_coding	Tspan31	MGI:1914375	372.352	-0.269044	0.212965	-1.26332	0.206473	0.481104	20.3386	12.6455	22.4386	23.379	24.2832	22.3227	23.0161	22.2065	37.666	36.551	NO	NO
ENSMUSG00000006740	chr18	HAVANA	gene	6201002	6242174	-	level 2	protein_coding	Kif5b	MGI:1098268	2198.47	-0.0391983	0.155795	-0.251602	0.801349	0.912242	40.9621	39.5063	33.3877	36.0088	42.034	34.3529	45.1891	40.251	39.8536	38.9105	NO	NO
ENSMUSG00000055024	chr15	HAVANA	gene	81585351	81652077	+	level 1	protein_coding	Ep300	MGI:1276116	1908.05	0.819776	0.171577	4.77789	1.77148e-06	0.000410494	24.683	24.5048	28.8749	23.4112	16.1609	13.8804	17.366	11.0431	11.394	9.76016	UP	YES
ENSMUSG00000006782	chr11	HAVANA	gene	100574904	100591729	+	level 2	protein_coding	Cnp	MGI:88437	90.7171	-0.666495	0.302557	-2.20287	0.0276037	0.168736	2.48024	1.71895	2.03775	1.66351	1.70515	1.35823	2.94733	2.58154	6.80685	6.13202	NO	NO
ENSMUSG00000006784	chr11	HAVANA	gene	100545607	100572568	+	level 1	protein_coding	Ttc25	MGI:1921657	138.824	-0.740792	0.276209	-2.68199	0.0073185	0.078255	2.71329	2.80157	2.19019	1.08587	3.60617	2.5935	5.64075	2.95008	8.55643	8.1642	NO	NO
ENSMUSG00000006800	chr2	HAVANA	gene	166073089	166155663	-	level 1	protein_coding	Sulf2	MGI:1919293	170.538	0.428234	0.312585	1.36998	0.170694	0.435948	2.51094	2.9374	6.10201	4.39322	3.27841	3.78396	2.95299	1.82696	2.0029	1.18434	NO	NO
ENSMUSG00000006818	chr17	HAVANA	gene	13006846	13040063	+	level 2	protein_coding	Sod2	MGI:98352	5826.41	-0.160519	0.23537	-0.681986	0.495248	0.736331	85.3843	82.3278	90.9583	103.652	47.9505	119.187	69.5826	90.9704	55.6619	69.2929	NO	NO
ENSMUSG00000006850	chr18	HAVANA	gene	36735039	36742397	+	level 2	protein_coding	Tmco6	MGI:1919233	958.886	0.285794	0.250966	1.13877	0.254797	0.535086	53.4035	46.7951	62.1328	56.9916	25.6295	50.262	41.764	63.718	18.7606	10.9523	NO	NO
ENSMUSG00000006906	chr6	HAVANA	gene	83543211	83572729	-	level 2	protein_coding	Stambp	MGI:1917777	144.789	-0.137692	0.249448	-0.551986	0.580958	0.789886	4.69146	3.93139	4.4394	5.06418	3.59863	4.97232	3.88243	4.0747	4.94968	6.29814	NO	NO
ENSMUSG00000006920	chr11	HAVANA	gene	101191115	101226463	-	level 2	protein_coding	Ezh1	MGI:1097695	2193.2	-0.324223	0.18356	-1.7663	0.0773453	0.291177	35.2274	32.9798	57.3277	37.4734	27.8124	37.8579	51.7034	65.5646	42.2775	35.6377	NO	NO
ENSMUSG00000006931	chr11	HAVANA	gene	100408456	100414836	-	level 2	protein_coding	P3h4	MGI:1913430	693.828	-0.0301099	0.238667	-0.126159	0.899606	0.959041	20.4756	19.9038	23.6451	24.2929	26.9795	27.9901	32.2149	27.203	15.3551	14.9161	NO	NO
ENSMUSG00000006932	chr9	HAVANA	gene	120929216	120960507	+	level 1	protein_coding	Ctnnb1	MGI:88276	5685.94	-0.310188	0.22389	-1.38545	0.165915	0.429568	182.224	144.743	214.924	141.835	142.366	169.976	283.112	129.795	214.77	149.742	NO	NO
ENSMUSG00000006941	chr9	HAVANA	gene	120492232	120495330	+	level 2	protein_coding	Eif1b	MGI:1916219	4911.63	0.161682	0.254449	0.63542	0.525155	0.756338	345.961	392.596	370.086	369.925	362.154	324.902	381.837	166.485	311.926	551.238	NO	NO
ENSMUSG00000006958	chr16	HAVANA	gene	20733127	20742384	+	level 2	protein_coding	Chrd	MGI:1313268	118.861	0.147007	0.313633	0.468724	0.639267	0.824107	4.06357	1.23833	4.16059	3.07567	2.32482	2.30174	3.88202	1.83176	3.40312	1.81397	NO	NO
ENSMUSG00000006998	chr16	HAVANA	gene	20651652	20663414	+	level 2	protein_coding	Psmd2	MGI:1096584	23783.9	-0.619713	0.243092	-2.54929	0.0107941	0.0986996	496.941	459.165	737.122	426.217	421.271	518.399	872.015	1472.15	649.425	461.399	NO	NO
ENSMUSG00000007029	chr17	HAVANA	gene	35000987	35016322	+	level 1	protein_coding	Vars	MGI:90675	2142.33	0.129072	0.256501	0.503203	0.614822	0.809455	47.7041	32.6919	92.3386	37.467	23.7566	45.4164	51.8715	41.7092	28.9909	18.0532	NO	NO
ENSMUSG00000007033	chr17	HAVANA	gene	34972703	34979285	+	level 2	protein_coding	Hspa1l	MGI:96231	12.4402	-0.2806	0.549687	-0.510472	0.609721	NA	1.13053	2.19225	1.69158	0.504128	1.44593	0.621125	2.04799	1.02941	0.995429	0.148462	NO	NO
ENSMUSG00000007035	chr17	HAVANA	gene	35028605	35046745	-	level 2	protein_coding	Msh5	MGI:1329021	5457.47	0.185865	0.300426	0.618671	0.536133	0.763656	170.722	169.22	216.849	165.566	99.727	174.513	207.879	300.845	57.9895	27.0505	NO	NO
ENSMUSG00000007036	chr17	HAVANA	gene	35089263	35102987	+	level 2	protein_coding	Abhd16a	MGI:99476	2537.65	-0.391787	0.234268	-1.67239	0.094448	0.322225	88.5274	78.0742	115.433	106.941	74.5123	108.864	115.875	214.244	87.7893	66.0909	NO	NO
ENSMUSG00000007038	chr17	HAVANA	gene	34931253	34935953	+	level 2	protein_coding	Neu1	MGI:97305	107.508	-0.671263	0.275474	-2.43675	0.0148198	0.117511	1.98138	2.31557	2.3912	1.35195	2.53578	3.03879	4.54782	3.16731	5.09312	2.7237	NO	NO
ENSMUSG00000007039	chr17	HAVANA	gene	35059035	35062095	+	level 2	protein_coding	Ddah2	MGI:1859016	178.767	0.335933	0.228132	1.47253	0.140877	0.394367	10.5526	6.90957	11.2666	7.33839	16.3077	6.41027	8.15538	4.88916	18.4691	13.4775	NO	NO
ENSMUSG00000007041	chr17	HAVANA	gene	35049966	35058749	+	level 2	protein_coding	Clic1	MGI:2148924	417.754	0.0454306	0.170853	0.265905	0.790312	0.906841	23.9825	18.8432	17.7744	15.7937	28.7904	18.9195	18.5747	14.198	31.4133	27.8785	NO	NO
ENSMUSG00000007050	chr17	HAVANA	gene	34981862	34985891	+	level 2	protein_coding	Lsm2	MGI:90676	6522.62	-0.176325	0.164716	-1.07048	0.284405	0.565758	501.593	540.57	469.417	503.266	543.863	525.354	514.792	585.611	648.347	677.168	NO	NO
ENSMUSG00000001039	chr11	HAVANA	gene	61505144	61512931	+	level 2	protein_coding	B9d1	MGI:1351471	745.412	-1.06934	0.224023	-4.77336	1.81176e-06	0.000414376	33.9521	29.5438	32.5444	21.9212	63.0851	37.6473	91.2101	50.9622	162.3	171.181	DOWN	YES
ENSMUSG00000018583	chr11	HAVANA	gene	55469685	55504838	+	level 2	protein_coding	G3bp1	MGI:1351465	1803.47	-0.995154	0.208598	-4.77069	1.83599e-06	0.000414535	15.4565	12.3111	15.8102	10.3413	15.7457	17.0841	32.9868	34.3678	36.9904	28.3074	DOWN	YES
ENSMUSG00000007338	chr19	HAVANA	gene	6053622	6057785	-	level 2	protein_coding	Mrpl49	MGI:108180	2756.54	0.0209963	0.207143	0.101361	0.919264	0.967798	114.721	110.321	124.362	140.449	117.899	116.561	117.669	173.585	99.3916	84.2545	NO	NO
ENSMUSG00000007379	chr3	HAVANA	gene	103102604	103169769	+	level 2	protein_coding	Dennd2c	MGI:3036254	913.318	-0.0151479	0.211069	-0.0717677	0.942787	0.976672	13.9552	13.3708	27.4544	12.0579	10.0002	12.5152	23.9132	18.4717	10.8798	8.71935	NO	NO
ENSMUSG00000033900	chr3	HAVANA	gene	82358044	82395268	+	level 1	protein_coding	Map9	MGI:2442208	116.259	-1.32217	0.277488	-4.76478	1.89058e-06	0.000421457	0.549918	0.464618	0.569824	0.774729	1.15558	0.539093	4.17953	3.66164	9.20464	3.39826	DOWN	YES
ENSMUSG00000007415	chr5	HAVANA	gene	3632932	3657185	-	level 2	protein_coding	Gatad1	MGI:1914460	340.878	0.370545	0.232531	1.59353	0.111041	0.350214	13.8688	11.8237	12.1833	10.1096	16.3171	9.88527	11.4338	5.40688	11.3865	15.3031	NO	NO
ENSMUSG00000040462	chr10	HAVANA	gene	127095650	127121131	-	level 2	protein_coding	Os9	MGI:1924301	1020.87	-1.19336	0.251616	-4.74279	2.10799e-06	0.000459234	18.9601	18.2258	21.9137	11.9733	20.5982	23.4343	41.4093	62.141	56.7342	39.5131	DOWN	YES
ENSMUSG00000007458	chr6	HAVANA	gene	122308720	122317680	+	level 2	protein_coding	M6pr	MGI:96904	5187.78	-0.0531036	0.168785	-0.314623	0.753048	0.886749	157.108	149.789	191.278	186.499	111.62	167.267	167.987	194.752	125.17	107.991	NO	NO
ENSMUSG00000007476	chr2	HAVANA	gene	30237715	30263790	+	level 2	protein_coding	Lrrc8a	MGI:2652847	205.031	0.392758	0.226517	1.7339	0.0829362	0.301006	15.1082	16.8463	19.731	15.8496	16.0053	11.6777	13.6025	4.5584	14.5709	16.4295	NO	NO
ENSMUSG00000007564	chr17	HAVANA	gene	20945311	20965916	+	level 2	protein_coding	Ppp2r1a	MGI:1926334	1775.27	-0.32019	0.164055	-1.95172	0.0509717	0.233827	47.2341	38.0654	61.5641	42.243	58.4839	44.9521	70.6526	66.4473	83.0973	67.0782	NO	NO
ENSMUSG00000007570	chr17	HAVANA	gene	28313519	28326572	+	level 2	protein_coding	Fance	MGI:1920025	1210.54	0.223837	0.220844	1.01355	0.310796	0.594618	63.7067	57.3762	70.0807	65.5696	49.3237	72.2252	75.1164	41.3933	31.4074	34.7239	NO	NO
ENSMUSG00000007589	chr14	HAVANA	gene	55674689	55681820	-	level 2	protein_coding	Tinf2	MGI:107246	4913.62	-0.0978129	0.144986	-0.674638	0.499906	0.739198	192.407	186.471	195.585	185.014	151.838	184.825	214.408	161.433	167.028	148.259	NO	NO
ENSMUSG00000007594	chr8	HAVANA	gene	70083457	70090862	+	level 2	protein_coding	Hapln4	MGI:2679531	51.7068	-0.110616	0.332959	-0.33222	0.739723	0.880161	1.05864	0.721136	0.678403	0.557113	1.45604	0.516901	1.44265	0.467831	2.46815	2.20779	NO	NO
ENSMUSG00000007603	chr17	HAVANA	gene	56764757	56770093	+	level 2	protein_coding	Dus3l	MGI:2147092	2244.85	-0.554377	0.217963	-2.54345	0.0109764	0.0995086	78.7809	66.9335	81.6497	63.8604	46.1969	88.3407	104.714	150.989	76.331	41.0751	NO	NO
ENSMUSG00000007610	chr8	HAVANA	gene	71488103	71499583	+	level 2	protein_coding	Gtpbp3	MGI:1917609	268.857	-0.446497	0.282689	-1.57946	0.11423	0.355115	5.13761	6.99911	6.82172	3.78242	9.264	5.7076	10.8166	9.69514	16.9822	7.0782	NO	NO
ENSMUSG00000007613	chr4	HAVANA	gene	47353222	47414931	+	level 2	protein_coding	Tgfbr1	MGI:98728	2453.17	0.353783	0.162828	2.17274	0.0297996	0.176232	41.0718	34.2484	54.0749	35.6971	24.5426	28.329	36.4102	29.5915	21.5442	19.582	NO	NO
ENSMUSG00000007617	chr13	HAVANA	gene	93299635	93405129	+	level 1	protein_coding	Homer1	MGI:1347345	1169.19	0.516276	0.188257	2.74241	0.00609909	0.0700398	30.8749	29.1718	35.9871	27.8167	22.1777	18.6057	30.9177	14.7096	13.4903	14.992	NO	NO
ENSMUSG00000007646	chr11	HAVANA	gene	87376645	87404954	-	level 1	protein_coding	Rad51c	MGI:2150020	1441.95	0.0191919	0.194816	0.0985132	0.921525	0.968258	55.422	54.5198	54.6895	59.3268	40.5104	71.8418	65.9798	54.8246	31.6845	24.5693	NO	NO
ENSMUSG00000007655	chr6	HAVANA	gene	17306335	17341452	+	level 1	protein_coding	Cav1	MGI:102709	212.683	0.157007	0.832585	0.188578	0.850424	0.937288	10.6862	1.75761	5.0658	1.10457	9.94533	3.05768	5.86296	0.317	10.4709	17.8414	NO	NO
ENSMUSG00000007656	chr9	HAVANA	gene	75037614	75060313	+	level 2	protein_coding	Arpp19	MGI:1891691	6736.92	-0.125977	0.216891	-0.580831	0.561354	0.777826	146.062	142.599	163.136	167.038	156.195	164.888	158.32	272.381	113.936	106.117	NO	NO
ENSMUSG00000007659	chr2	HAVANA	gene	152780668	152831728	-	level 2	protein_coding	Bcl2l1	MGI:88139	1602.07	-0.126185	0.198496	-0.635708	0.524967	0.756278	46.0269	41.1822	74.4608	45.9025	34.8323	44.0793	60.8481	78.3346	42.4025	30.2364	NO	NO
ENSMUSG00000007670	chr17	HAVANA	gene	57021051	57031522	-	level 2	protein_coding	Khsrp	MGI:1336214	664.889	0.87529	0.378143	2.3147	0.0206291	0.14356	14.2755	12.6698	32.2593	13.4654	8.82846	16.4563	14.0376	2.68658	4.13992	3.72787	NO	NO
ENSMUSG00000007721	chr8	HAVANA	gene	70868227	70873935	-	level 2	protein_coding	Ccdc124	MGI:1916403	3082.87	-0.278507	0.260873	-1.0676	0.285703	0.567058	157.789	179.804	138.234	166.159	141.592	171.114	150.571	324.734	153.12	110.109	NO	NO
ENSMUSG00000007739	chr11	HAVANA	gene	22990519	23003780	+	level 2	protein_coding	Cct4	MGI:104689	7600.49	-0.0206823	0.173888	-0.11894	0.905323	0.962548	262.002	241.281	245.945	245.514	201.256	223.258	264.604	180.524	275.303	280.717	NO	NO
ENSMUSG00000007777	chr11	HAVANA	gene	51685386	51688874	-	level 2	protein_coding	0610009B22Rik	MGI:1913300	621.953	0.0326196	0.185289	0.176047	0.860257	0.941925	48.1775	47.4375	43.3942	50.9725	80.3935	41.3914	50.2914	52.4196	64.6493	75.9799	NO	NO
ENSMUSG00000007783	chr7	HAVANA	gene	44959372	44974851	-	level 2	protein_coding	Cpt1c	MGI:2446526	94.1567	-0.559926	0.2764	-2.02578	0.0427874	0.212028	2.88708	1.96751	2.64683	2.96198	1.9706	3.66279	4.05278	4.97913	3.23361	1.34319	NO	NO
ENSMUSG00000007812	chr5	HAVANA	gene	145231715	145247302	+	level 2	protein_coding	Zfp655	MGI:1919861	3855.49	-0.0274474	0.161004	-0.170476	0.864636	0.943906	88.6531	69.9217	112.339	91.8633	68.4413	77.2278	105.932	90.507	85.1127	80.7801	NO	NO
ENSMUSG00000007815	chr9	HAVANA	gene	108306129	108337934	+	level 2	protein_coding	Rhoa	MGI:1096342	3494.4	0.327018	0.187114	1.74769	0.080517	0.297563	195.268	177.674	237.081	208.21	152.327	169.764	167.155	118.17	132.813	140.511	NO	NO
ENSMUSG00000007817	chr14	HAVANA	gene	25459185	25666743	+	level 2	protein_coding	Zmiz1	MGI:3040693	288.369	0.454503	0.246207	1.84602	0.0648891	0.265388	3.51407	3.36855	5.74921	3.49143	3.45178	3.89277	3.81766	2.03327	2.60178	2.30772	NO	NO
ENSMUSG00000007827	chr6	HAVANA	gene	118501308	118562226	-	level 2	protein_coding	Ankrd26	MGI:1917887	2046.49	0.00708959	0.219194	0.0323438	0.974198	0.989138	25.4915	23.8857	16.9898	21.621	31.017	17.3064	24.2662	29.31	27.67	23.2933	NO	NO
ENSMUSG00000007833	chr7	HAVANA	gene	45140684	45154584	-	level 1	protein_coding	Aldh16a1	MGI:1916998	759.743	-0.570033	0.215203	-2.64881	0.00807753	0.0831007	13.352	15.0186	23.2559	14.4086	11.4436	22.4938	27.8914	30.5365	23.5135	9.29326	NO	NO
ENSMUSG00000074994	chr2	HAVANA	gene	104754795	104816760	-	level 2	protein_coding	Qser1	MGI:2138986	1215.33	0.793365	0.167293	4.74238	2.1122e-06	0.000459234	13.4296	13.5915	12.2489	11.3578	12.2092	5.78233	9.56643	7.18823	7.08191	6.13384	UP	YES
ENSMUSG00000007837	chr7	HAVANA	gene	45053584	45062677	-	level 1	protein_coding	Prrg2	MGI:1929596	253.087	-0.104431	0.205251	-0.508796	0.610895	0.806603	12.9618	12.227	13.796	12.344	11.9042	10.2003	12.8251	16.7906	17.0404	15.3396	NO	NO
ENSMUSG00000007850	chr11	HAVANA	gene	50376990	50386528	+	level 2	protein_coding	Hnrnph1	MGI:1891925	11822.8	0.14427	0.171971	0.838922	0.401513	0.669733	619.823	611.447	381.576	545.797	299.857	455.835	526.109	288.967	248.903	274.607	NO	NO
ENSMUSG00000007867	chr12	HAVANA	gene	86082541	86162459	+	level 2	protein_coding	Ift43	MGI:1923661	337.343	-0.325031	0.241515	-1.3458	0.178366	0.44573	26.8134	30.654	25.6692	26.0084	28.2375	34.8485	21.122	27.34	43.1189	55.0221	NO	NO
ENSMUSG00000007872	chr4	HAVANA	gene	136143497	136145755	+	level 2	protein_coding	Id3	MGI:96398	4859.45	-0.301095	0.340518	-0.884227	0.376574	0.64857	208.372	123.088	161.863	250.242	238.249	265.684	139.738	109.818	535.722	832.53	NO	NO
ENSMUSG00000034297	chr11	HAVANA	gene	86267033	86357602	-	level 2	protein_coding	Med13	MGI:3029632	1057	0.790229	0.167319	4.7229	2.32507e-06	0.000493335	11.5247	12.724	9.77998	10.9875	10.7485	5.85401	7.70259	5.84299	5.37672	5.15677	UP	YES
ENSMUSG00000007888	chr8	HAVANA	gene	70493158	70504081	+	level 2	protein_coding	Crlf1	MGI:1340030	192.511	-0.728869	0.74515	-0.978152	0.327999	0.609968	0.965373	2.12807	1.41689	1.70512	4.40632	0.721625	3.13315	1.3353	30.519	102.118	NO	NO
ENSMUSG00000039155	chr2	HAVANA	gene	178430531	178487366	+	level 1	protein_coding	Cdh26	MGI:2685856	100.18	2.25365	0.480294	4.69223	2.70246e-06	0.000553598	0.387723	0.952299	0.729051	5.34542	10.9498	0.164384	1.15838	0.273891	2.57125	2.21017	UP	YES
ENSMUSG00000007892	chr9	HAVANA	gene	61913284	61914542	-	level 2	protein_coding	Rplp1	MGI:1927099	17099.4	0.480147	0.212065	2.26415	0.023565	0.153967	2799.49	3649.14	2432.51	2782.86	2997.15	2908.3	1989.51	1174.63	2126.12	2170.3	NO	NO
ENSMUSG00000007950	chr8	HAVANA	gene	71456705	71463655	-	level 2	protein_coding	Abhd8	MGI:1918946	254.468	-0.175028	0.300442	-0.582568	0.560184	0.777147	6.5688	5.50865	15.6883	8.66327	7.86443	11.9551	9.43735	14.8136	7.14432	4.53712	NO	NO
ENSMUSG00000043939	chr17	HAVANA	gene	48149126	48167275	-	level 2	protein_coding	A530064D06Rik	MGI:2443476	177.108	-1.47266	0.313857	-4.69216	2.70339e-06	0.000553598	3.83443	2.60084	2.09611	1.68347	3.95202	2.14008	8.75641	10.5805	17.7885	16.9946	DOWN	YES
ENSMUSG00000007989	chr14	HAVANA	gene	65192449	65262463	-	level 2	protein_coding	Fzd3	MGI:108476	1754.46	0.239593	0.177556	1.3494	0.177209	0.444615	12.5285	9.45311	13.42	11.5586	9.49551	8.8591	11.234	13.1704	6.95944	6.21855	NO	NO
ENSMUSG00000008028	chr7	HAVANA	gene	44360043	44385820	-	level 2	protein_coding	1700008O03Rik	MGI:1916599	19.7244	0.298488	0.425304	0.701823	0.48279	0.727537	1.84539	2.44683	3.19202	2.96909	2.41382	1.93693	3.09549	2.63316	2.07054	0.766941	NO	NO
ENSMUSG00000008035	chrX	HAVANA	gene	10715013	10719690	+	level 2	protein_coding	Mid1ip1	MGI:1915291	188.384	0.0171384	0.293555	0.0583823	0.953444	0.979987	3.13365	3.19572	14.8064	5.76927	15.0763	4.16391	6.41839	6.0551	23.7653	14.28	NO	NO
ENSMUSG00000008036	chr7	HAVANA	gene	16738410	16749294	+	level 2	protein_coding	Ap2s1	MGI:2141861	1508.44	-0.122211	0.187013	-0.653486	0.513443	0.747829	116.673	112.3	114.006	126.564	140.775	124.509	129.264	96.3635	189.029	203.517	NO	NO
ENSMUSG00000008090	chr5	HAVANA	gene	108692382	108706924	+	level 2	protein_coding	Fgfrl1	MGI:2150920	472.372	0.471881	0.25401	1.85772	0.0632084	0.261798	17.0091	18.6775	28.4612	13.0828	14.6217	19.6225	16.0517	11.3964	8.1129	8.28046	NO	NO
ENSMUSG00000008129	chr8	HAVANA	gene	84148025	84172590	+	level 2	protein_coding	Brme1	MGI:1921916	5282.67	-0.500198	0.303308	-1.64914	0.0991181	0.330288	134.543	131.867	188.439	130.747	101.944	185.027	211.045	451.017	101.121	52.9028	NO	NO
ENSMUSG00000008140	chr7	HAVANA	gene	44489937	44496529	-	level 2	protein_coding	Emc10	MGI:1916933	2552.37	-0.273203	0.211893	-1.28934	0.19728	0.468181	97.0416	80.4142	151.094	100.371	64.5572	107.214	119.243	180.155	90.7039	61.3874	NO	NO
ENSMUSG00000008167	chr8	HAVANA	gene	85060055	85067124	+	level 2	protein_coding	Fbxw9	MGI:1915878	1478.87	-0.0889947	0.206622	-0.430712	0.666678	0.840013	75.5444	80.0931	77.6673	40.0348	64.4993	66.4357	85.5345	70.547	75.1036	47.4941	NO	NO
ENSMUSG00000008200	chr2	HAVANA	gene	90745370	90781021	+	level 2	protein_coding	Fnbp4	MGI:1860513	558.987	-0.0824258	0.176675	-0.466539	0.640829	0.825215	14.8184	14.1669	11.1013	10.6917	14.1747	9.91857	18.3951	11.0008	17.1751	11.8868	NO	NO
ENSMUSG00000008206	chr8	HAVANA	gene	4493026	4531680	+	level 2	protein_coding	Cers4	MGI:1914510	226.591	-0.289037	0.286234	-1.0098	0.312593	0.595762	3.11242	1.42542	1.82152	1.57738	3.46183	1.37483	6.07256	2.46124	6.63843	6.3166	NO	NO
ENSMUSG00000008226	chr2	HAVANA	gene	73312601	73337818	+	level 2	protein_coding	Scrn3	MGI:1921866	1359.26	-0.100216	0.151899	-0.659756	0.50941	0.744995	35.649	32.0719	39.402	33.9869	35.5259	30.9953	50.9934	40.6973	39.3825	31.8218	NO	NO
ENSMUSG00000008301	chr18	HAVANA	gene	56562443	56587712	+	level 2	protein_coding	Phax	MGI:1891839	1021.63	-0.246061	0.185156	-1.32894	0.183869	0.45244	33.3972	42.3081	27.9949	27.7306	48.6487	30.2994	42.8726	33.8728	57.2126	66.0988	NO	NO
ENSMUSG00000008305	chr4	HAVANA	gene	72117142	72200919	-	level 2	protein_coding	Tle1	MGI:104636	1438.6	0.0476112	0.299729	0.158848	0.873789	0.94738	35.1408	37.1291	52.1813	28.3026	41.2729	39.6928	57.2023	17.4284	21.5437	54.0813	NO	NO
ENSMUSG00000008307	chr5	HAVANA	gene	3571566	3584356	+	level 1	protein_coding	1700109H08Rik	MGI:1924286	44.1186	-0.407442	0.365162	-1.11578	0.264514	0.5453	2.6058	1.80098	1.83925	0.91804	0.922214	1.3832	1.94404	3.21945	2.01003	1.24153	NO	NO
ENSMUSG00000008318	chr7	HAVANA	gene	100845847	100863446	-	level 2	protein_coding	Relt	MGI:2443373	1010.03	0.0507885	0.273343	0.185805	0.852597	0.938267	31.1641	25.2614	39.9316	24.9127	25.7384	31.4486	38.1846	44.2454	19.1428	8.15868	NO	NO
ENSMUSG00000008333	chr2	HAVANA	gene	143063039	143072853	+	level 2	protein_coding	Snrpb2	MGI:104805	2678.91	0.0931496	0.196687	0.473594	0.635789	0.821451	98.088	100.311	71.3148	99.8377	113.73	80.5064	87.6808	77.8793	102.009	136.105	NO	NO
ENSMUSG00000008348	chr5	HAVANA	gene	125385965	125390202	-	level 2	protein_coding	Ubc	MGI:98889	1893.58	-0.159286	0.289797	-0.549647	0.582561	0.790561	485.967	325.249	885.914	310.532	428.681	1039.34	707.542	328.471	2061.59	823.503	NO	NO
ENSMUSG00000008373	chr7	HAVANA	gene	3629985	3642486	+	level 2	protein_coding	Prpf31	MGI:1916238	3070.75	-0.180456	0.168209	-1.07281	0.283358	0.564505	122.458	106.921	103.786	106.343	92.3721	121.818	113.027	92.0016	137.25	121.694	NO	NO
ENSMUSG00000008384	chr7	HAVANA	gene	27486910	27490316	+	level 2	protein_coding	Sertad1	MGI:1913438	596.843	-0.232501	0.217644	-1.06826	0.285402	0.566663	39.7893	34.8334	30.2075	28.6168	35.1998	39.7892	52.7295	20.3179	44.7031	41.6206	NO	NO
ENSMUSG00000008393	chr16	HAVANA	gene	8658580	8672155	-	level 2	protein_coding	Carhsp1	MGI:1196368	618.735	-0.208139	0.225768	-0.921914	0.356573	0.633281	15.8825	13.5053	19.0492	12.0225	16.0223	12.4797	25.0702	25.7477	17.3585	11.5879	NO	NO
ENSMUSG00000008398	chr10	HAVANA	gene	93247414	93311135	-	level 2	protein_coding	Elk3	MGI:101762	66.1072	-0.105655	0.355968	-0.296812	0.76661	0.89413	2.43409	0.77964	1.03879	0.76421	1.66916	0.704955	1.16493	0.719131	2.34835	3.21386	NO	NO
ENSMUSG00000008429	chr9	HAVANA	gene	25108132	25151820	-	level 2	protein_coding	Herpud2	MGI:1915393	1511.13	0.397869	0.297368	1.33797	0.180906	0.448649	46.7111	38.9451	61.1036	46.7217	28.6469	48.6243	57.5041	16.5513	12.3009	22.0658	NO	NO
ENSMUSG00000008435	chr7	HAVANA	gene	4424770	4445649	-	level 2	protein_coding	Rdh13	MGI:1918732	106.961	0.110939	0.316437	0.350588	0.725897	0.871903	2.5339	2.46416	3.07459	2.27663	2.60314	2.14566	3.55912	1.20635	4.53877	2.41841	NO	NO
ENSMUSG00000008450	chr8	HAVANA	gene	105860580	105879330	+	level 2	protein_coding	Nutf2	MGI:1915301	2159.05	-0.266208	0.211989	-1.25576	0.209202	0.484108	217.474	185.654	191.145	255.334	229.849	243.967	203.647	280.072	282.748	328.309	NO	NO
ENSMUSG00000008475	chr1	HAVANA	gene	152766542	152775597	+	level 2	protein_coding	Arpc5	MGI:1915021	1506.42	-0.363202	0.1909	-1.90258	0.057095	0.248394	53.4342	44.6907	52.3978	46.4277	55.5666	50.7824	58.0605	78.6615	78.9572	80.9889	NO	NO
ENSMUSG00000008489	chr4	HAVANA	gene	91250763	91400785	-	level 2	protein_coding	Elavl2	MGI:1100887	2388.53	-0.175988	0.213077	-0.825936	0.40884	0.675367	47.138	37.5992	57.4789	47.1595	35.8848	33.5863	56.0373	57.1094	53.1546	74.233	NO	NO
ENSMUSG00000008540	chr6	HAVANA	gene	138140316	138156755	+	level 2	protein_coding	Mgst1	MGI:1913850	287.693	0.0739523	0.256047	0.288823	0.772717	0.897528	13.2841	6.34985	16.8918	9.56335	29.8305	9.04027	13.411	8.08283	44.0718	36.3153	NO	NO
ENSMUSG00000008575	chr4	HAVANA	gene	82290173	82705750	-	level 2	protein_coding	Nfib	MGI:103188	182.877	0.343135	0.341724	1.00413	0.315316	0.598043	2.95014	2.05012	2.49732	1.46638	4.41228	0.423954	2.7924	1.45599	3.07062	4.48395	NO	NO
ENSMUSG00000008604	chr3	HAVANA	gene	88553758	88569725	+	level 2	protein_coding	Ubqln4	MGI:2150152	163.08	0.442451	0.20403	2.16856	0.030116	0.177344	4.02086	3.9014	5.5804	4.09579	4.15405	2.29283	3.7013	3.1091	3.35255	3.53578	NO	NO
ENSMUSG00000008668	chr17	HAVANA	gene	33951999	33956001	-	level 2	protein_coding	Rps18	MGI:98146	14977.6	0.56739	0.245186	2.31413	0.0206607	0.14356	1869.92	2454.8	1968.49	2202.77	2724.33	2308.15	1381.39	666.9	1706.66	1973.4	NO	NO
ENSMUSG00000008682	chrX	HAVANA	gene	74270812	74273135	+	level 2	protein_coding	Rpl10	MGI:105943	8237.17	-0.131008	0.233582	-0.560863	0.574891	0.785737	839.596	893.259	674.108	833.439	820.308	1047.11	1032.36	409.146	1012.52	978.596	NO	NO
ENSMUSG00000008683	chr7	HAVANA	gene	118104372	118116188	-	level 2	protein_coding	Rps15a	MGI:2389091	8481.61	0.599129	0.320795	1.86764	0.0618125	0.258414	212.404	147.915	172.461	251.982	218.156	129.544	141.118	50.6307	146.862	191.733	NO	NO
ENSMUSG00000008690	chr15	HAVANA	gene	89355719	89372826	+	level 2	protein_coding	Ncaph2	MGI:1289164	4632.59	-0.288423	0.20523	-1.40536	0.159914	0.420991	115.528	110.155	127.664	87.1923	109.305	101.575	149.64	181.748	145.768	95.462	NO	NO
ENSMUSG00000020175	chr10	HAVANA	gene	75037058	75054748	+	level 2	protein_coding	Rab36	MGI:1924127	787.515	-0.999743	0.213877	-4.67439	2.94824e-06	0.000596798	13.4003	9.74109	19.0498	12.4422	11.0924	16.6913	26.6449	31.0062	33.4204	36.3602	DOWN	YES
ENSMUSG00000008763	chr3	HAVANA	gene	100562208	100685503	-	level 1	protein_coding	Man1a2	MGI:104676	2195.55	0.407981	0.175082	2.33022	0.0197945	0.140621	24.8837	27.0446	31.0099	27.0015	17.5469	22.5159	20.8004	25.1504	10.5637	10.1798	NO	NO
ENSMUSG00000008822	chr12	HAVANA	gene	85272398	85288438	-	level 2	protein_coding	Acyp1	MGI:1913454	232.243	-0.389916	0.243129	-1.60375	0.10877	0.346536	13.3726	11.8188	11.2633	12.8918	34.3678	15.1961	19.6816	9.07273	57.227	69.8836	NO	NO
ENSMUSG00000008855	chr11	HAVANA	gene	102194432	102230166	-	level 1	protein_coding	Hdac5	MGI:1333784	448.953	-0.357941	0.248537	-1.44019	0.149814	0.406958	8.79888	6.73387	15.5378	6.2486	7.36494	9.09945	14.339	10.242	11.6391	7.60308	NO	NO
ENSMUSG00000008859	chr13	HAVANA	gene	17880571	17944239	-	level 2	protein_coding	Rala	MGI:1927243	1900.84	0.032685	0.234373	0.139457	0.889089	0.954092	51.7104	52.4623	44.6782	46.5931	68.2373	43.8783	57.8056	54.0806	35.348	71.4085	NO	NO
ENSMUSG00000008892	chr8	HAVANA	gene	22577075	22593813	-	level 2	protein_coding	Vdac3	MGI:106922	11959.7	-0.0103831	0.220055	-0.0471841	0.962367	0.984354	706.981	717.231	761.529	831.67	598.59	739.983	684.446	1119.32	462.843	453.031	NO	NO
ENSMUSG00000008958	chr3	HAVANA	gene	95111022	95123051	+	level 2	protein_coding	Vps72	MGI:1202305	1825.74	-0.434292	0.222413	-1.95264	0.0508629	0.233571	62.1925	62.0405	83.1601	73.8752	99.3029	70.5884	88.9287	159.833	124.307	105.71	NO	NO
ENSMUSG00000008976	chr16	HAVANA	gene	84834925	84863779	+	level 2	protein_coding	Gabpa	MGI:95610	2272.51	-0.0621409	0.160183	-0.387937	0.698062	0.857575	52.3862	52.721	77.0627	55.8889	42.2966	53.6015	73.8547	64.6242	36.6809	29.6765	NO	NO
ENSMUSG00000008999	chr2	HAVANA	gene	172868012	172940321	-	level 2	protein_coding	Bmp7	MGI:103302	88.7723	-0.462864	0.412226	-1.12284	0.261505	0.542374	1.40313	0.933843	1.746	1.61267	1.36043	1.87979	0.985095	1.35183	2.16902	5.46075	NO	NO
ENSMUSG00000009013	chr5	HAVANA	gene	115297110	115300999	-	level 1	protein_coding	Dynll1	MGI:1861457	17483.4	-0.0304351	0.181765	-0.167442	0.867022	0.944833	680.99	726.912	553.916	627.224	864.089	736.092	767.933	437.658	811.08	837.811	NO	NO
ENSMUSG00000009030	chr2	HAVANA	gene	37350074	37359332	-	level 2	protein_coding	Pdcl	MGI:1914716	738.29	-0.353647	0.162285	-2.17918	0.0293185	0.174722	16.1793	12.6181	18.8103	16.329	15.9626	14.6394	25.1975	21.2038	26.7099	22.5964	NO	NO
ENSMUSG00000009035	chr15	HAVANA	gene	79360684	79403569	-	level 2	protein_coding	Tmem184b	MGI:2445179	1216.03	-0.384944	0.213604	-1.80214	0.0715231	0.279913	22.1997	19.8026	41.1249	19.1824	23.6121	26.5188	45.952	31.5646	36.2443	23.0869	NO	NO
ENSMUSG00000009073	chr11	HAVANA	gene	4765845	4849536	-	level 1	protein_coding	Nf2	MGI:97307	2564.96	0.188176	0.240843	0.781321	0.434614	0.6957	51.9924	56.2753	91.2464	47.1415	34.028	47.8533	65.2725	79.3284	25.0948	14.4944	NO	NO
ENSMUSG00000009076	chr11	HAVANA	gene	4704678	4737669	+	level 2	protein_coding	Zmat5	MGI:1914428	825.861	-0.555973	0.269364	-2.06402	0.0390157	0.201806	89.51	100.948	109.507	123.01	93.0717	140.471	119.537	301.854	110.061	102.761	NO	NO
ENSMUSG00000009079	chr11	HAVANA	gene	5069689	5099266	-	level 2	protein_coding	Ewsr1	MGI:99960	13722.3	-0.580325	0.246254	-2.35661	0.0184426	0.134767	442.474	331.967	490.217	377.723	276.767	535.213	516.361	968.581	391.864	261.799	NO	NO
ENSMUSG00000009090	chr11	HAVANA	gene	4986824	5042791	+	level 2	protein_coding	Ap1b1	MGI:1096368	3302.17	-0.18776	0.219312	-0.856131	0.391925	0.661637	53.6086	49.589	111.19	48.4579	41.9077	56.5527	102.452	71.2058	63.0474	39.74	NO	NO
ENSMUSG00000071659	chr19	HAVANA	gene	8820010	8834143	+	level 2	protein_coding	Hnrnpul2	MGI:1915943	656.684	0.911702	0.195773	4.65694	3.2094e-06	0.000635064	11.7666	13.1025	11.1141	14.57	11.0891	5.78095	6.89208	7.28246	4.95678	5.65103	UP	YES
ENSMUSG00000009097	chr16	HAVANA	gene	18580979	18590671	-	level 2	protein_coding	Tbx1	MGI:98493	75.7528	0.704504	0.44061	1.59893	0.109836	0.347977	1.8273	3.52047	5.74159	4.4868	1.17841	4.49677	2.96848	0.739195	0.311719	0.703547	NO	NO
ENSMUSG00000009112	chr6	HAVANA	gene	120836212	120892842	+	level 2	protein_coding	Bcl2l13	MGI:2136959	1858.67	0.0128093	0.202721	0.0631867	0.949618	0.978257	22.9841	22.3065	32.9141	19.0632	16.8239	21.7576	32.9015	28.6104	16.9634	10.5934	NO	NO
ENSMUSG00000009145	chr6	HAVANA	gene	83057844	83067318	+	level 2	protein_coding	Dqx1	MGI:2136388	100.151	0.502007	0.346615	1.44831	0.147529	0.404002	2.72055	3.63223	2.30456	2.23335	2.36122	1.82021	2.5739	1.47551	2.19363	0.580822	NO	NO
ENSMUSG00000009207	chr2	HAVANA	gene	74520291	74579435	-	level 1	protein_coding	Lnpk	MGI:1918115	2813.95	0.0697489	0.16079	0.43379	0.664441	0.838609	77.3001	66.275	63.9601	62.4785	62.806	52.1141	84.566	64.0749	66.5227	54.4262	NO	NO
ENSMUSG00000009246	chr7	HAVANA	gene	143069153	143094642	-	level 2	protein_coding	Trpm5	MGI:1861718	24.5834	0.246644	0.495915	0.497351	0.618942	0.811747	1.69145	1.9868	2.36429	2.412	1.32276	2.84609	2.43576	1.71536	1.76355	0.352858	NO	NO
ENSMUSG00000009248	chr7	HAVANA	gene	142966829	142969264	-	level 2	protein_coding	Ascl2	MGI:96920	45.2475	-0.837023	0.4066	-2.05859	0.0395334	0.203607	1.52876	2.17919	0.792968	2.04717	0.947322	3.72661	1.16204	1.8857	2.2993	2.98155	NO	NO
ENSMUSG00000009281	chr6	HAVANA	gene	48569696	48572789	-	level 2	protein_coding	Rarres2	MGI:1918910	13.8256	1.18114	0.56017	2.10854	0.034984	NA	1.55392	0.25675	1.36759	2.04454	5.21593	0.365443	0.720744	0.369488	3.76241	2.73861	NO	NO
ENSMUSG00000009291	chr10	HAVANA	gene	77581720	77598732	+	level 2	protein_coding	Pttg1ip	MGI:2652132	9504.75	-0.185328	0.230876	-0.802715	0.42214	0.687123	330.159	254.444	418.223	370.147	184.054	390.757	322.69	555.066	197.941	142.316	NO	NO
ENSMUSG00000009293	chr10	HAVANA	gene	77622275	77645993	+	level 2	protein_coding	Ube2g2	MGI:1343188	1487.73	-0.651029	0.234267	-2.779	0.00545263	0.0659975	48.5607	42.7273	56.9937	42.4852	44.8009	55.0359	65.7197	118.106	72.6812	56.4404	NO	NO
ENSMUSG00000051510	chr11	HAVANA	gene	120625117	120633600	-	level 2	protein_coding	Mafg	MGI:96911	1489.14	0.798782	0.172788	4.6229	3.78406e-06	0.000740456	43.3851	43.4466	53.8972	37.5818	29.7854	31.2484	32.2981	21.5431	15.1528	12.6923	UP	YES
ENSMUSG00000009406	chrX	HAVANA	gene	20933395	20950608	-	level 2	protein_coding	Elk1	MGI:101833	247.743	0.0795578	0.260241	0.305708	0.759827	0.889576	6.95317	5.87903	6.62676	3.9095	5.75651	4.28803	7.77602	2.96096	9.20985	6.73217	NO	NO
ENSMUSG00000009418	chr1	HAVANA	gene	135434580	135688105	-	level 2	protein_coding	Nav1	MGI:2183683	140.231	-0.211865	0.256374	-0.826391	0.408582	0.675068	0.984006	0.728169	1.28453	0.533242	0.910698	1.15399	1.90539	1.25029	1.36385	0.688883	NO	NO
ENSMUSG00000009470	chr13	HAVANA	gene	98839019	98926384	-	level 2	protein_coding	Tnpo1	MGI:2681523	1225.49	0.216291	0.203727	1.06167	0.288385	0.570658	14.1141	10.575	29.8642	14.1852	8.28086	13.1661	15.35	18.6732	8.73591	9.14589	NO	NO
ENSMUSG00000009535	chr18	HAVANA	gene	68300355	68324852	+	level 2	protein_coding	Rnmt	MGI:1915147	1585.14	-0.191866	0.178189	-1.07676	0.281589	0.562383	40.6447	38.6461	28.571	32.7562	39.6058	30.113	40.8704	45.4874	41.5999	44.5533	NO	NO
ENSMUSG00000009545	chr7	HAVANA	gene	143106362	143427042	+	level 2	protein_coding	Kcnq1	MGI:108083	41.8176	-0.330959	0.362216	-0.913706	0.360871	0.636932	0.520429	0.791578	1.45634	0.920752	0.979565	1.13827	1.3904	1.08933	1.153	1.18301	NO	NO
ENSMUSG00000009549	chr2	HAVANA	gene	118475850	118479711	-	level 2	protein_coding	Srp14	MGI:107169	14111.2	0.247232	0.211727	1.16769	0.242931	0.522376	1143.93	1323.29	1532.13	1984.89	1407.54	1219.27	1321.62	1672.82	899.759	967.892	NO	NO
ENSMUSG00000009555	chr2	HAVANA	gene	32705784	32713076	-	level 2	protein_coding	Cdk9	MGI:1328368	2560.09	-0.31487	0.203013	-1.55099	0.120904	0.366039	99.4012	86.1511	110.389	80.6946	107.951	88.24	127.307	178.682	109.993	111.408	NO	NO
ENSMUSG00000009563	chr2	HAVANA	gene	32757234	32762244	+	level 2	protein_coding	Tor2a	MGI:1353596	1093.22	-0.2867	0.281926	-1.01693	0.309185	0.592626	44.2795	37.9309	50.2122	59.1905	31.1894	54.6653	37.5175	112.708	23.6745	22.0276	NO	NO
ENSMUSG00000017291	chr11	HAVANA	gene	77529162	77607815	-	level 2	protein_coding	Taok1	MGI:1914490	2419.38	0.701542	0.152426	4.60252	4.1741e-06	0.000790431	18.7854	20.8095	19.3171	18.5524	15.898	10.1061	13.1776	13.3906	10.0738	8.86244	UP	YES
ENSMUSG00000009569	chr16	HAVANA	gene	13256481	13417529	+	level 2	protein_coding	Mrtfb	MGI:3050795	1058.18	0.154662	0.171254	0.903112	0.366466	0.640832	24.6744	23.1533	24.4072	22.7755	20.6116	25.4002	18.7476	27.5609	18.2463	19.5693	NO	NO
ENSMUSG00000009575	chr15	HAVANA	gene	103191544	103239816	-	level 2	protein_coding	Cbx5	MGI:109372	1231.68	-0.127325	0.24879	-0.511774	0.608809	0.805332	15.3552	15.4353	13.8456	15.3669	10.5385	12.4012	9.63401	21.3042	12.451	13.3945	NO	NO
ENSMUSG00000009585	chr15	HAVANA	gene	79891659	79915906	+	level 2	protein_coding	Apobec3	MGI:1933111	34.1829	-0.37412	0.418219	-0.894555	0.371025	0.643566	1.99039	0.445914	1.62448	0.968403	0.92313	1.98476	2.18121	1.59399	0.673352	1.40673	NO	NO
ENSMUSG00000009596	chrX	HAVANA	gene	134460118	134476490	-	level 2	protein_coding	Taf7l	MGI:1921719	24356.7	0.00367386	0.18972	0.0193646	0.98455	0.992951	1049.31	1025.18	1000.79	1145.86	722.083	1237.26	1063.72	719.225	791.47	789.079	NO	NO
ENSMUSG00000009621	chr2	HAVANA	gene	27262104	27427033	-	level 2	protein_coding	Vav2	MGI:102718	67.664	0.866542	0.307802	2.81526	0.00487383	0.0625606	1.37279	1.65094	2.33218	1.25015	0.967476	1.05036	1.41606	0.331778	1.36913	0.55339	NO	NO
ENSMUSG00000009628	chr8	HAVANA	gene	33516738	33585582	+	level 2	protein_coding	Tex15	MGI:1934816	26123	-0.041448	0.168342	-0.246213	0.805517	0.91428	457.772	426.181	375.547	281.811	153.183	330.168	455.017	488.259	213.673	174.788	NO	NO
ENSMUSG00000009630	chr8	HAVANA	gene	33599625	33619441	+	level 2	protein_coding	Ppp2cb	MGI:1321161	208.706	0.467058	0.234965	1.98778	0.0468361	0.222736	12.8856	12.6836	8.74924	9.66719	10.243	6.52459	5.83737	7.80803	11.568	9.99584	NO	NO
ENSMUSG00000009633	chr1	HAVANA	gene	193272161	193273217	-	level 2	protein_coding	G0s2	MGI:1316737	65.0265	0.604638	0.348271	1.73611	0.0825437	0.30055	6.62585	4.04746	4.86022	6.05405	8.28732	4.70887	3.39163	1.50819	9.0279	6.52958	NO	NO
ENSMUSG00000009640	chr4	HAVANA	gene	117674681	117682273	-	level 2	protein_coding	Dmap1	MGI:1913483	5912.33	-0.279083	0.197914	-1.41013	0.158503	0.419569	253.779	270.593	273.22	248.493	245.824	258.799	342.269	454.503	281.041	208.101	NO	NO
ENSMUSG00000009646	chr10	HAVANA	gene	59403660	59421976	+	level 2	protein_coding	Pla2g12b	MGI:1917086	24.7162	-0.33076	0.45459	-0.727603	0.466857	0.717713	1.38688	2.16203	1.17199	2.09165	0.807692	3.36305	1.45499	2.36299	0.541912	0.4791	NO	NO
ENSMUSG00000009647	chr10	HAVANA	gene	59446984	59616692	-	level 2	protein_coding	Mcu	MGI:3026965	320.264	0.25549	0.189538	1.34796	0.17767	0.445049	10.8642	13.1324	12.9208	7.89278	11.2762	7.97541	9.80948	9.26634	6.58213	6.86412	NO	NO
ENSMUSG00000009670	chrX	HAVANA	gene	100838648	101059667	-	level 1	protein_coding	Tex11	MGI:1933237	9504.61	-0.336273	0.191358	-1.7573	0.0788669	0.293917	217.263	203.759	273.571	172.162	160.066	199.902	305.095	363.368	217.205	174.297	NO	NO
ENSMUSG00000017929	chr2	HAVANA	gene	167298444	167349183	-	level 2	protein_coding	B4galt5	MGI:1927169	517.474	1.19011	0.259246	4.59066	4.41846e-06	0.000827803	12.7439	15.0108	17.5811	12.6628	6.56929	9.99907	4.52097	6.37549	2.22965	2.12372	UP	YES
ENSMUSG00000009687	chr7	HAVANA	gene	31032722	31042481	-	level 2	protein_coding	Fxyd5	MGI:1201785	288.987	-0.131937	0.335942	-0.392739	0.694513	0.855295	22.185	24.6795	18.0101	29.4372	9.48737	46.1512	15.4441	23.8946	7.04451	5.95685	NO	NO
ENSMUSG00000009733	chr15	HAVANA	gene	100498012	100552008	-	level 2	protein_coding	Tfcp2	MGI:98509	2027.93	0.0857998	0.200367	0.428212	0.668497	0.841338	63.945	48.1776	77.5691	59.9349	36.9879	51.2038	57.3822	82.4791	29.891	20.5938	NO	NO
ENSMUSG00000009739	chr15	HAVANA	gene	100575318	100599984	-	level 2	protein_coding	Pou6f1	MGI:102935	156.831	-0.373262	0.411083	-0.907995	0.363881	0.639141	1.61353	2.06568	1.73062	0.760839	2.99289	0.386962	4.14668	0.9975	6.75805	7.26735	NO	NO
ENSMUSG00000022974	chr16	HAVANA	gene	91014037	91044543	-	level 2	protein_coding	Paxbp1	MGI:1914617	1614.43	0.980666	0.213935	4.58393	4.56307e-06	0.000828456	90.4379	89.1666	57.3334	57.5334	37.7306	50.3114	45.13	37.334	16.3582	14.0414	UP	YES
ENSMUSG00000009772	chr1	HAVANA	gene	132316126	132333488	+	level 2	protein_coding	Nuak2	MGI:1921387	58.001	-0.564296	0.424956	-1.32789	0.184213	0.452971	1.32492	1.10308	1.28901	0.591839	1.48735	1.30661	2.29874	3.59028	1.12241	0.784698	NO	NO
ENSMUSG00000009828	chr9	HAVANA	gene	78109192	78172107	+	level 2	protein_coding	Ick	MGI:1934157	295.849	0.0540581	0.215149	0.251258	0.801614	0.912401	10.8745	8.03854	8.82973	7.01473	7.48347	6.01996	11.8578	7.26914	7.85197	8.30731	NO	NO
ENSMUSG00000009863	chr4	HAVANA	gene	140961203	140979193	+	level 2	protein_coding	Sdhb	MGI:1914930	12473.5	-0.0325018	0.216257	-0.150292	0.880534	0.950651	773.431	824.255	870.122	961.99	737.181	867.448	807.873	1265.96	616.032	539.374	NO	NO
ENSMUSG00000009894	chr11	HAVANA	gene	59407134	59451186	-	level 1	protein_coding	Snap47	MGI:1915076	3316.04	-0.295331	0.190836	-1.54756	0.121728	0.367432	117.668	115.265	152.974	122.144	119.179	133.976	146.171	210.024	140.201	120.5	NO	NO
ENSMUSG00000009905	chr1	HAVANA	gene	106720459	106759727	-	level 2	protein_coding	Kdsr	MGI:1918000	266.217	-0.338334	0.256257	-1.32029	0.186738	0.45549	2.9466	2.46664	3.03372	2.98265	3.04588	3.19339	3.38829	2.07242	5.91049	7.31031	NO	NO
ENSMUSG00000009907	chr1	HAVANA	gene	106764071	106796728	-	level 2	protein_coding	Vps4b	MGI:1100499	2732.89	-0.165265	0.151379	-1.09173	0.274954	0.556512	40.9787	40.0268	50.5702	45.7958	40.288	40.8884	56.4589	58.5774	46.3056	42.761	NO	NO
ENSMUSG00000009927	chr9	HAVANA	gene	44407139	44410427	+	level 2	protein_coding	Rps25	MGI:1922867	9078.45	0.13183	0.184554	0.714318	0.47503	0.722153	703.213	782.848	581.889	620.742	999.04	665.023	580.574	387.535	943.062	1117.62	NO	NO
ENSMUSG00000034602	chr10	HAVANA	gene	122992060	123076505	-	level 2	protein_coding	Mon2	MGI:1914324	1784.72	0.825463	0.180038	4.58493	4.54142e-06	0.000828456	37.9995	46.4041	29.2244	32.6078	31.9091	13.419	21.4032	17.6956	17.2566	19.6109	UP	YES
ENSMUSG00000009995	chrX	HAVANA	gene	74281912	74290151	+	level 2	protein_coding	Taz	MGI:109626	2582.55	-0.310581	0.169728	-1.82987	0.0672691	0.270721	102.504	86.7943	94.1592	94.3304	73.9759	90.5339	113.146	133.251	108.957	89.5433	NO	NO
ENSMUSG00000010025	chr11	HAVANA	gene	61223417	61267464	-	level 2	protein_coding	Aldh3a2	MGI:1353452	417.315	-0.350459	0.212997	-1.64537	0.0998932	0.331676	9.49302	9.56758	13.9063	6.7598	9.68799	9.30433	15.5955	13.7943	14.4763	12.0109	NO	NO
ENSMUSG00000010045	chr9	HAVANA	gene	107533945	107538673	+	level 2	protein_coding	Tmem115	MGI:1930765	793.712	-0.346549	0.182843	-1.89533	0.0580487	0.250793	20.9733	23.6621	26.8912	19.5391	26.501	21.4677	32.8814	33.9053	40.6508	29.503	NO	NO
ENSMUSG00000044149	chrX	HAVANA	gene	36887540	36902899	-	level 2	protein_coding	Nkrf	MGI:1924536	624.923	0.984674	0.214703	4.5862	4.51377e-06	0.000828456	21.5482	21.0114	13.9386	18.5398	19.3043	7.72371	12.969	10.9224	7.39819	7.50515	UP	YES
ENSMUSG00000010048	chr9	HAVANA	gene	107587642	107593385	+	level 2	protein_coding	Ifrd2	MGI:1316708	219.381	-0.05544	0.211753	-0.261814	0.793465	0.908321	7.63338	6.03603	10.2976	5.85136	9.68854	6.76067	8.29172	6.32683	13.0284	10.8892	NO	NO
ENSMUSG00000010054	chr9	HAVANA	gene	107563255	107566112	+	level 1	protein_coding	Tusc2	MGI:1931086	2336.91	-0.233093	0.192152	-1.21307	0.225105	0.501242	111.034	93.645	129.436	125.164	108.882	120.966	167.35	149.046	89.3662	140.776	NO	NO
ENSMUSG00000010057	chr9	HAVANA	gene	107542226	107545706	+	level 2	protein_coding	Nprl2	MGI:1914482	964.378	-0.308852	0.176536	-1.74951	0.0802035	0.296861	48.0463	44.8734	48.0028	48.2728	38.602	61.1089	50.8683	59.1527	54.6386	43.2227	NO	NO
ENSMUSG00000010067	chr9	HAVANA	gene	107551555	107562267	+	level 1	protein_coding	Rassf1	MGI:1928386	543.687	-0.170213	0.229471	-0.741765	0.458229	0.713328	56.2018	53.2561	59.0353	61.9167	41.9803	55.5145	52.9626	94.6291	45.2804	43.7905	NO	NO
ENSMUSG00000010080	chr11	HAVANA	gene	94489599	94499974	-	level 2	protein_coding	Epn3	MGI:1919139	66.6852	-0.719066	0.339807	-2.1161	0.0343362	0.188957	0.45538	0.077778	1.63209	0.622256	1.01209	0.681796	1.40328	0.670977	2.13935	1.71372	NO	NO
ENSMUSG00000010095	chr19	HAVANA	gene	8706882	8723369	-	level 2	protein_coding	Slc3a2	MGI:96955	3059.55	-0.296657	0.226639	-1.30894	0.190555	0.459661	76.3149	62.188	100.637	74.3123	97.1786	73.4315	101.489	155.189	99.4996	77.7517	NO	NO
ENSMUSG00000010097	chr19	HAVANA	gene	8757073	8770922	+	level 2	protein_coding	Nxf1	MGI:1858330	9252.81	-0.248242	0.223851	-1.10896	0.267447	0.548441	200.434	180.941	206.368	159.357	163.329	155.303	254.451	372.85	176.319	133.505	NO	NO
ENSMUSG00000010110	chr19	HAVANA	gene	8741413	8756069	+	level 1	protein_coding	Stx5a	MGI:1928483	1601.75	-0.204817	0.180242	-1.13634	0.255813	0.536296	60.4801	57.9203	60.9284	66.4171	42.2927	64.1289	62.9194	84.9486	56.5935	49.9081	NO	NO
ENSMUSG00000010142	chr11	HAVANA	gene	61126755	61149372	+	level 2	protein_coding	Tnfrsf13b	MGI:1889411	38.408	-0.862429	0.352388	-2.44738	0.0143899	0.116035	1.25978	0.891962	0.39238	0.67855	1.24361	1.42888	1.48238	2.26007	2.17156	2.31128	NO	NO
ENSMUSG00000010154	chr8	HAVANA	gene	123332713	123369515	+	level 2	protein_coding	Spire2	MGI:2446256	76.8071	0.227183	0.336464	0.675209	0.499543	0.739095	2.57683	2.31296	4.08019	2.00413	2.17274	2.99564	3.52055	2.91527	0.728481	1.07771	NO	NO
ENSMUSG00000010175	chr1	HAVANA	gene	190118035	190170714	-	level 2	protein_coding	Prox1	MGI:97772	119.737	0.0454142	0.251574	0.180521	0.856744	0.940187	1.45293	1.3551	1.62409	1.28987	0.717744	1.80872	1.55619	0.886393	0.775717	0.497083	NO	NO
ENSMUSG00000010277	chr11	HAVANA	gene	78261752	78290623	+	level 2	protein_coding	2610507B11Rik	MGI:1919753	3974.9	0.199836	0.166916	1.19722	0.23122	0.508239	45.6775	42.6371	68.3466	44.0154	37.2877	38.7595	50.3365	40.8201	39.4206	33.2367	NO	NO
ENSMUSG00000010290	chr1	HAVANA	gene	43098710	43115947	+	level 2	protein_coding	AI597479	MGI:2138299	1104.93	-0.131707	0.183225	-0.718828	0.472247	0.720189	26.9095	21.3432	30.3215	19.7705	19.2126	19.375	33.28	29.5938	25.3167	17.75	NO	NO
ENSMUSG00000010307	chr7	HAVANA	gene	47050601	47054777	+	level 2	protein_coding	Tmem86a	MGI:1915143	1047.58	-0.352079	0.172988	-2.03528	0.0418228	0.20948	35.4512	28.2764	45.007	33.7606	39.547	38.9126	49.6771	40.8194	71.0566	52.2723	NO	NO
ENSMUSG00000010311	chr1	HAVANA	gene	133897199	133907999	-	level 2	protein_coding	Optc	MGI:2151113	59.4007	-0.505792	0.297451	-1.70042	0.0890518	0.312595	2.43112	3.16687	2.49678	2.04886	2.3756	3.0855	4.52105	4.60905	4.84921	3.25316	NO	NO
ENSMUSG00000010342	chr11	HAVANA	gene	87405065	87555823	+	level 1	protein_coding	Tex14	MGI:1933227	5576.24	0.284854	0.196409	1.45031	0.146973	0.403376	99.3846	87.5204	165.021	93.1098	54.4322	85.7777	119.936	100.077	45.8853	29.6095	NO	NO
ENSMUSG00000010358	chr11	HAVANA	gene	101448407	101458698	+	level 2	protein_coding	Ifi35	MGI:1917360	24.1552	0.0191738	0.442019	0.0433777	0.9654	0.985604	2.16434	1.74461	2.1987	0.63118	2.47325	1.17172	2.30907	2.66524	2.14209	2.10973	NO	NO
ENSMUSG00000035202	chr9	HAVANA	gene	123366927	123462666	+	level 2	protein_coding	Lars2	MGI:2142973	96694.2	1.64749	0.359883	4.57785	4.69787e-06	0.000844226	2603.31	3601.57	2719.15	1998.55	1897.66	1151.34	991.517	142.551	789.277	920.793	UP	YES
ENSMUSG00000010376	chr14	HAVANA	gene	55662263	55672124	-	level 2	protein_coding	Nedd8	MGI:97301	5478.48	-0.14433	0.173295	-0.832859	0.404924	0.67205	470.116	491.848	445.527	546.524	538.726	543.971	544.737	464.127	640.587	660.875	NO	NO
ENSMUSG00000010392	chr11	HAVANA	gene	76726602	76763579	-	level 2	protein_coding	Gosr1	MGI:1858260	816.515	-0.185938	0.181559	-1.02412	0.305779	0.589434	12.4786	11.2346	15.2833	10.1903	15.6219	9.11579	20.2743	14.523	20.9157	16.0013	NO	NO
ENSMUSG00000010406	chr14	HAVANA	gene	54426909	54429756	+	level 2	protein_coding	Mrpl52	MGI:1916086	1644.59	0.285194	0.265489	1.07423	0.282722	0.563736	257.538	271.032	237.594	261.523	344.886	263.712	224.986	87.0948	252.734	383.696	NO	NO
ENSMUSG00000010453	chr1	HAVANA	gene	36335730	36369181	-	level 1	protein_coding	Kansl3	MGI:1918055	3316.04	0.29979	0.193311	1.55082	0.120944	0.366062	76.9861	73.3223	93.2009	56.2894	53.6409	51.8846	93.3124	58.0483	52.5845	36.4423	NO	NO
ENSMUSG00000025137	chr11	HAVANA	gene	120610087	120617936	-	level 2	protein_coding	Pcyt2	MGI:1915921	341.888	-1.12287	0.24563	-4.5714	4.84469e-06	0.000861816	10.1067	9.23872	10.7912	7.22833	11.3592	13.8716	18.4138	25.7809	29.9193	29.9774	DOWN	YES
ENSMUSG00000010538	chr3	HAVANA	gene	88282757	88296999	-	level 2	protein_coding	Tsacc	MGI:1924177	351.195	0.0727661	0.218966	0.332316	0.73965	0.880156	83.1429	86.5105	63.8592	85.4844	111.246	62.2797	78.3407	74.7703	87.9873	124.807	NO	NO
ENSMUSG00000010554	chr11	HAVANA	gene	74770830	74828525	+	level 1	protein_coding	Mettl16	MGI:1914743	4001.31	-0.107264	0.183697	-0.583918	0.559275	0.776769	41.5799	34.9563	34.6441	32.1634	34.5943	53.04	37.4678	43.651	29.0273	35.3584	NO	NO
ENSMUSG00000010592	chr17	HAVANA	gene	50279395	50293636	-	level 2	protein_coding	Dazl	MGI:1342328	38363.9	-0.330934	0.192769	-1.71674	0.0860273	0.307182	1200.48	983.152	1090.39	1372.81	761.953	1722.83	1376.1	1346.38	1137.35	1111.62	NO	NO
ENSMUSG00000010607	chr9	HAVANA	gene	22156846	22158358	+	level 2	protein_coding	Pigyl	MGI:1913518	612.907	-0.192583	0.24009	-0.802129	0.422478	0.687253	56.7144	56.4233	45.5294	45.0908	88.877	42.0991	52.2391	86.8843	85.8826	84.7285	NO	NO
ENSMUSG00000010608	chr12	HAVANA	gene	83631236	83683123	+	level 2	protein_coding	Rbm25	MGI:1914289	6303.02	-0.00771036	0.18586	-0.0414847	0.966909	0.986458	182.271	194.47	136.082	196.165	137.886	177.262	173.888	174.1	174.222	165.374	NO	NO
ENSMUSG00000072100	chrX	HAVANA	gene	154886805	154890267	-	level 2	protein_coding	Cldn34b1	MGI:3648403	32.79	-2.53221	0.554459	-4.56699	4.94767e-06	0.000871333	2.20003	1.92394	0.632996	0.107348	0.214012	2.92984	2.57688	4.34977	6.50162	8.66374	DOWN	YES
ENSMUSG00000010651	chr9	HAVANA	gene	119148023	119157093	-	level 2	protein_coding	Acaa1b	MGI:3605455	26.58	0.0574699	0.521939	0.110108	0.912323	0.965871	1.77686	1.47958	1.3786	2.84841	2.67337	3.10084	2.0745	4.79257	1.69203	1.73369	NO	NO
ENSMUSG00000010660	chr9	HAVANA	gene	119071527	119093502	-	level 2	protein_coding	Plcd1	MGI:97614	95.8983	0.453251	0.884297	0.512555	0.608262	0.804817	4.19904	0.943339	4.44244	2.57702	2.82554	2.82123	2.85635	0.045724	4.6323	2.43123	NO	NO
ENSMUSG00000010663	chr19	HAVANA	gene	10182888	10196877	+	level 2	protein_coding	Fads1	MGI:1923517	338.827	-0.368842	0.236301	-1.5609	0.118548	0.362581	7.33772	4.04554	9.38132	6.25988	7.4281	7.87332	13.0697	7.96938	10.7347	6.38722	NO	NO
ENSMUSG00000010721	chr5	HAVANA	gene	29229802	29378390	-	level 2	protein_coding	Lmbr1	MGI:1861746	2006.22	-0.188514	0.149669	-1.25954	0.207835	0.482397	29.8985	34.7696	39.7133	27.313	26.5491	29.7064	43.0874	36.6668	38.2563	30.7241	NO	NO
ENSMUSG00000010755	chr7	HAVANA	gene	143557230	143600090	-	level 1	protein_coding	Cars	MGI:1351477	2059.63	-0.428164	0.217479	-1.96876	0.0489809	0.228629	63.3279	53.3979	69.6317	45.2261	39.7994	54.4155	67.7598	107.699	56.292	45.1457	NO	NO
ENSMUSG00000010760	chr7	HAVANA	gene	143501545	143503150	-	level 2	protein_coding	Phlda2	MGI:1202307	125.842	1.29357	0.776901	1.66504	0.0959057	0.32453	19.8524	14.3224	11.6519	24.5392	9.59473	29.9862	1.66718	2.54608	6.47952	1.45182	NO	NO
ENSMUSG00000010796	chr6	HAVANA	gene	18050964	18109061	-	level 2	protein_coding	Asz1	MGI:1921318	4684.48	-0.544923	0.191321	-2.84821	0.0043966	0.0587011	159.522	152.198	144.849	144.723	189.696	150.265	207.961	246.567	351.483	378.427	NO	NO
ENSMUSG00000010830	chr15	HAVANA	gene	79516411	79527739	+	level 2	protein_coding	Kdelr3	MGI:2145953	63.306	0.117994	0.352714	0.334531	0.737979	0.879036	2.45001	3.60697	3.79701	3.43875	4.75462	3.99447	2.43164	4.97813	2.0694	2.54987	NO	NO
ENSMUSG00000010911	chr2	HAVANA	gene	103073675	103092644	+	level 2	protein_coding	Apip	MGI:1926788	1133.83	-0.0720325	0.194709	-0.36995	0.71142	0.863937	91.1333	84.0832	73.6142	86.2945	120.92	72.4018	95.4937	111.323	107.927	113.713	NO	NO
ENSMUSG00000010914	chr2	HAVANA	gene	103021075	103073513	-	level 2	protein_coding	Pdhx	MGI:1351627	1697.62	-0.306522	0.179354	-1.70904	0.0874444	0.309587	44.5922	36.2522	49.3541	44.6538	47.6636	45.1915	57.3997	72.9313	58.1345	50.748	NO	NO
ENSMUSG00000010936	chr8	HAVANA	gene	110618585	110720398	+	level 2	protein_coding	Vac14	MGI:2157980	2097.07	-0.292739	0.192877	-1.51776	0.129076	0.378167	48.1028	40.8614	60.6626	32.2132	34.6377	45.7638	70.9298	80.593	37.3266	37.7447	NO	NO
ENSMUSG00000011096	chr7	HAVANA	gene	44848991	44855421	+	level 2	protein_coding	Akt1s1	MGI:1914855	664.666	-0.585059	0.206658	-2.83105	0.00463953	0.0607486	27.0156	20.6663	32.6957	25.2089	23.111	34.996	36.4566	51.4768	42.435	26.9418	NO	NO
ENSMUSG00000011114	chr9	HAVANA	gene	37648763	37657312	-	level 2	protein_coding	Tbrg1	MGI:1100877	975.265	-0.171949	0.208119	-0.826202	0.40869	0.675182	44.0995	32.4212	36.2677	46.5554	44.6653	40.56	34.2194	41.2177	62.2163	67.3952	NO	NO
ENSMUSG00000011148	chr12	HAVANA	gene	112620045	112641360	+	level 2	protein_coding	Adssl1	MGI:87947	74.5682	-0.354025	0.37206	-0.951528	0.341336	0.621793	3.73247	0.9696	2.18165	3.26414	2.34437	3.84346	1.97715	3.09585	4.41936	2.29479	NO	NO
ENSMUSG00000011158	chr12	HAVANA	gene	112960085	113000704	-	level 2	protein_coding	Brf1	MGI:1919558	2039.64	0.136793	0.184956	0.739596	0.459545	0.714207	93.398	88.7633	91.2149	69.6034	62.4181	82.9139	98.0021	82.0053	42.2811	39.4363	NO	NO
ENSMUSG00000011171	chr12	HAVANA	gene	116077726	116146261	+	level 2	protein_coding	Vipr2	MGI:107166	188.876	0.100206	0.271957	0.368463	0.712528	0.864358	4.32645	4.2784	6.41527	5.35942	1.93434	5.4385	5.0693	6.88161	1.84885	0.461193	NO	NO
ENSMUSG00000011179	chr12	HAVANA	gene	17544794	17551505	+	level 2	protein_coding	Odc1	MGI:97402	6808.87	0.573302	0.351264	1.63211	0.102656	0.336594	322.923	328.905	418.826	244.108	324.666	277.584	396.304	101.318	78.6056	214.627	NO	NO
ENSMUSG00000011254	chr11	HAVANA	gene	45946843	45955494	-	level 2	protein_coding	Thg1l	MGI:1913878	211.818	-0.149126	0.274825	-0.542624	0.587389	0.793343	9.99258	6.44909	6.55926	7.3638	8.3407	10.4373	11.6339	3.5542	11.9371	8.3404	NO	NO
ENSMUSG00000011256	chr11	HAVANA	gene	46055992	46147343	+	level 2	protein_coding	Adam19	MGI:105377	151.517	0.822569	0.337506	2.4372	0.0148015	0.117419	3.18986	1.7961	3.93905	3.8801	0.889667	2.50718	1.69003	2.01079	0.51251	0.139925	NO	NO
ENSMUSG00000011257	chr4	HAVANA	gene	123262351	123298925	+	level 2	protein_coding	Pabpc4	MGI:2385206	90.8344	0.430109	0.421177	1.02121	0.307156	0.590481	3.09756	5.8514	1.6019	4.07133	2.30779	1.59921	0.731386	2.83175	2.83878	4.83437	NO	NO
ENSMUSG00000011267	chr7	HAVANA	gene	19577287	19580656	+	level 2	protein_coding	Zfp296	MGI:1926956	53.3896	-0.766546	0.318282	-2.40839	0.0160232	0.123775	3.16643	1.92955	2.51188	1.96211	1.563	2.09289	2.9912	3.71036	5.36088	4.21732	NO	NO
ENSMUSG00000011306	chr8	HAVANA	gene	70042813	70072347	+	level 2	protein_coding	Sugp1	MGI:1917866	8946.44	-0.00397342	0.293543	-0.0135361	0.9892	0.994811	298.972	298.441	289.187	255.091	175.698	309.746	325.204	543.32	108.297	62.5714	NO	NO
ENSMUSG00000011349	chr7	HAVANA	gene	24870057	24877651	+	level 2	protein_coding	Dmrtc2	MGI:1918491	8169.85	-0.525182	0.285698	-1.83824	0.0660269	0.267988	316.856	277.791	367.87	335.552	208.74	523.646	415.89	895.146	212.188	136.168	NO	NO
ENSMUSG00000011382	chr7	HAVANA	gene	45470987	45488805	-	level 1	protein_coding	Dhdh	MGI:1919005	50.5639	-0.717055	0.373321	-1.92075	0.0547637	0.243301	0.541531	0.529759	0.526375	0.751417	1.02294	1.46433	1.56078	0.360501	1.33531	1.66114	NO	NO
ENSMUSG00000011427	chr7	HAVANA	gene	29816114	29831005	+	level 2	protein_coding	Zfp790	MGI:1923431	285.224	-0.218612	0.214889	-1.01732	0.308999	0.59256	5.88052	6.24486	11.3459	5.93287	5.17479	7.44671	10.5831	7.48123	6.60476	5.51204	NO	NO
ENSMUSG00000011486	chr17	HAVANA	gene	57032773	57041654	-	level 2	protein_coding	Slc25a41	MGI:2144215	65.2097	0.11196	0.287885	0.388906	0.697346	0.85713	3.01384	2.4532	2.03851	2.78181	2.7309	1.97494	2.85793	1.70926	3.49452	2.08548	NO	NO
ENSMUSG00000011589	chr17	HAVANA	gene	55986509	55996881	+	level 2	protein_coding	Fsd1	MGI:1934858	162.342	-0.472526	0.230864	-2.04678	0.0406801	0.20646	6.07205	5.01285	6.74121	6.77516	4.73557	6.06472	8.16149	8.21977	9.42714	11.7843	NO	NO
ENSMUSG00000011632	chr7	HAVANA	gene	24541658	24546118	-	level 2	protein_coding	Pinlyp	MGI:3615324	94.7181	0.0929876	0.227287	0.40912	0.682452	0.847859	7.39203	7.73937	9.09402	6.79791	10.5252	5.79289	10.1869	6.21613	9.75422	9.96818	NO	NO
ENSMUSG00000011658	chr7	HAVANA	gene	44896079	44902631	+	level 2	protein_coding	Fuz	MGI:1917550	51.9061	-0.133981	0.319867	-0.418864	0.675315	0.844141	2.29819	2.31716	3.57864	2.68661	2.48079	2.744	2.7514	2.46008	2.75968	3.39086	NO	NO
ENSMUSG00000011752	chr19	HAVANA	gene	41911923	41918660	+	level 2	protein_coding	Pgam1	MGI:97552	599.916	-0.194522	0.169258	-1.14926	0.250448	0.53039	42.2461	31.0639	42.1936	33.8006	45.0557	35.3253	45.2515	32.8161	62.0117	58.4589	NO	NO
ENSMUSG00000011831	chr5	HAVANA	gene	107744795	107875107	-	level 1	protein_coding	Evi5	MGI:104736	3514.06	0.290969	0.209456	1.38917	0.164782	0.428527	162.395	146.353	149.556	174.689	134.347	167.158	157.535	139.762	44.1788	101.768	NO	NO
ENSMUSG00000011832	chr8	HAVANA	gene	4166567	4211257	+	level 2	protein_coding	Evi5l	MGI:2442167	2583.23	0.159262	0.281179	0.566409	0.571116	0.783083	71.2136	65.2519	131.78	86.924	35.1174	83.0695	96.4264	142.369	25.0731	11.4659	NO	NO
ENSMUSG00000011837	chr8	HAVANA	gene	4253080	4256220	+	level 2	protein_coding	Snapc2	MGI:1914861	1936.4	-0.548767	0.231131	-2.37426	0.017584	0.130841	78.4806	66.9103	85.7022	86.4149	78.1172	93.8601	104.941	187.401	115.554	77.7501	NO	NO
ENSMUSG00000011877	chr11	HAVANA	gene	77493562	77507786	+	level 2	protein_coding	Git1	MGI:1927140	396.065	0.0129444	0.182234	0.0710316	0.943373	0.976801	8.35361	9.52361	10.032	7.54961	9.93151	6.2678	10.9308	9.15238	10.1733	9.65141	NO	NO
ENSMUSG00000011884	chr5	HAVANA	gene	114669398	114690984	-	level 2	protein_coding	Gltp	MGI:1929253	1232.92	-0.105294	0.18879	-0.557732	0.577027	0.787401	50.0313	40.7296	56.7079	48.2564	55.4398	46.2153	63.7389	63.7869	41.7074	57.7009	NO	NO
ENSMUSG00000011958	chr9	HAVANA	gene	69989466	70008317	+	level 2	protein_coding	Bnip2	MGI:109327	1332.11	-0.230196	0.150258	-1.532	0.125521	0.373097	40.2781	37.7228	44.3676	38.2774	47.197	36.6	57.4988	54.0053	58.0571	56.1095	NO	NO
ENSMUSG00000011960	chr15	HAVANA	gene	98538689	98570923	-	level 2	protein_coding	Ccnt1	MGI:1328363	1678.12	-0.0416994	0.15981	-0.260931	0.794145	0.908649	35.2218	35.8178	39.3726	38.0173	40.3991	38.9747	54.5941	34.8564	47.7297	49.5487	NO	NO
ENSMUSG00000012017	chr16	HAVANA	gene	17797282	17808293	+	level 2	protein_coding	Scarf2	MGI:1858430	147.734	0.609989	0.383112	1.5922	0.111341	0.350836	3.42993	4.85159	7.07927	4.09201	2.09063	5.09053	3.96333	0.991187	0.789812	1.2512	NO	NO
ENSMUSG00000012076	chr12	HAVANA	gene	55836324	55869736	+	level 2	protein_coding	Brms1l	MGI:1196337	573.501	-0.478483	0.180196	-2.65535	0.00792269	0.0823651	18.6171	18.7181	15.8348	13.7286	18.7899	20.8309	22.9039	24.4832	46.9336	45.4355	NO	NO
ENSMUSG00000012114	chr16	HAVANA	gene	17651208	17732891	-	level 2	protein_coding	Med15	MGI:2137379	3129.36	-0.0912934	0.1858	-0.491353	0.623176	0.814212	96.849	80.0492	116.19	82.7841	76.3196	80.457	114.537	135.442	79.7163	61.2537	NO	NO
ENSMUSG00000012117	chr4	HAVANA	gene	133969028	134000918	-	level 2	protein_coding	Dhdds	MGI:1914672	1954.08	-0.318135	0.186095	-1.70953	0.087353	0.30947	44.5272	39.5501	49.8545	29.7799	44.1182	34.8302	63.5689	57.1959	69.3941	67.5634	NO	NO
ENSMUSG00000012123	chr4	HAVANA	gene	134060815	134092504	+	level 1	protein_coding	Crybg2	MGI:1334463	42.018	-0.79477	0.453655	-1.75193	0.0797864	0.295628	1.26124	0.690935	0.360138	0.422443	0.363718	0.795721	0.741845	1.64078	2.73944	5.02763	NO	NO
ENSMUSG00000012126	chr4	HAVANA	gene	134102570	134127593	+	level 2	protein_coding	Ubxn11	MGI:1914836	188.778	-0.70315	0.270336	-2.60102	0.00929461	0.0908365	3.49853	6.63434	8.26369	3.46495	7.06617	5.55739	13.2832	12.5367	13.4707	10.4484	NO	NO
ENSMUSG00000012187	chr1	HAVANA	gene	78510991	78538173	+	level 2	protein_coding	Mogat1	MGI:1915643	14.2996	-1.12541	0.722889	-1.55682	0.119513	NA	0	0.457665	0.458726	1.54325	0.672784	1.22611	0.635332	1.40928	1.58184	1.21798	NO	NO
ENSMUSG00000012211	chr12	HAVANA	gene	113074502	113088917	+	level 2	protein_coding	Tex22	MGI:1922921	34.3561	-0.335869	0.354617	-0.947134	0.34357	0.623896	1.82995	1.55797	2.32229	0.822578	2.74841	1.97125	2.88982	1.54107	3.31039	2.46243	NO	NO
ENSMUSG00000012296	chr17	HAVANA	gene	46257851	46283026	-	level 2	protein_coding	Tjap1	MGI:1921344	729.598	0.0703695	0.172375	0.408234	0.683102	0.848565	28.4177	26.7751	29.7475	25.3415	26.9741	28.5593	33.0677	28.7244	23.3071	16.7538	NO	NO
ENSMUSG00000012405	chr14	HAVANA	gene	18267823	18271391	-	level 2	protein_coding	Rpl15	MGI:1913730	7294.52	0.340418	0.243971	1.39532	0.162919	0.425769	473.428	476.304	418.74	524.048	625.455	500.482	408.847	188.314	510.255	531.943	NO	NO
ENSMUSG00000012422	chr13	HAVANA	gene	90089123	90143907	+	level 2	protein_coding	Tmem167	MGI:1913324	2244.27	-0.139024	0.168373	-0.825689	0.408981	0.675486	20.2709	21.005	19.0899	19.4656	23.7659	19.273	24.4879	27.3367	26.8211	26.5709	NO	NO
ENSMUSG00000012429	chr13	HAVANA	gene	17695192	17699748	+	level 2	protein_coding	Mplkip	MGI:1913558	2161.29	0.137277	0.168599	0.814218	0.41552	0.680699	82.2252	91.5362	83.8079	99.049	83.044	81.1469	81.5952	79.8536	66.0852	58.5219	NO	NO
ENSMUSG00000012443	chr19	HAVANA	gene	37376403	37421859	+	level 2	protein_coding	Kif11	MGI:1098231	1994.31	0.292105	0.157293	1.85708	0.0632992	0.262112	34.0106	34.1407	43.2825	32.5553	31.1862	24.1119	39.6914	25.9526	28.2894	22.9823	NO	NO
ENSMUSG00000012483	chr6	HAVANA	gene	8255936	8259173	-	level 2	protein_coding	Rpa3	MGI:1915490	958.882	0.289307	0.233974	1.23649	0.216276	0.491897	100.852	94.9997	95.0441	134.208	116.026	104.432	85.69	57.7528	95.4453	119.2	NO	NO
ENSMUSG00000012535	chr6	HAVANA	gene	29540827	29609887	-	level 2	protein_coding	Tnpo3	MGI:1196412	3086.53	0.0300615	0.177106	0.169738	0.865216	0.944131	77.681	70.6144	101.906	69.9349	48.5545	62.4751	107.903	67.9394	62.1515	41.8301	NO	NO
ENSMUSG00000012609	chr12	HAVANA	gene	85824659	86061893	+	level 1	protein_coding	Ttll5	MGI:2443657	1705.47	-0.0992102	0.197695	-0.501835	0.615783	0.810081	31.5162	30.0951	46.2087	24.6036	20.2914	27.1751	51.233	37.4661	21.9992	17.7966	NO	NO
ENSMUSG00000012640	chr7	HAVANA	gene	43296197	43313294	-	level 1	protein_coding	Zfp715	MGI:1917180	1937.11	0.0577192	0.170341	0.338845	0.734726	0.876703	40.5122	34.036	52.8661	34.8412	24.9328	32.5575	51.6967	42.0135	26.6693	19.0161	NO	NO
ENSMUSG00000012705	chr8	HAVANA	gene	3655770	3660110	+	level 2	protein_coding	Retn	MGI:1888506	39.9913	0.186568	0.402088	0.463999	0.642648	0.826265	2.50179	2.95404	2.08663	3.13386	3.1332	3.21805	1.48371	1.14757	4.20582	5.11466	NO	NO
ENSMUSG00000012848	chr7	HAVANA	gene	12922290	12926686	+	level 2	protein_coding	Rps5	MGI:1097682	24073.8	0.208885	0.219104	0.953359	0.340408	0.620979	2005.49	2349.59	1890.51	2058.92	2476.64	2157.2	2064.39	951.428	2271.32	2059.29	NO	NO
ENSMUSG00000013033	chr8	HAVANA	gene	83900105	83941954	+	level 2	protein_coding	Adgrl1	MGI:1929461	394.825	0.240893	0.189123	1.27374	0.202757	0.475932	4.65603	5.23445	5.49814	4.94359	5.4201	2.84779	4.87578	3.7326	6.06935	7.88322	NO	NO
ENSMUSG00000013089	chr16	HAVANA	gene	22381309	22439719	-	level 2	protein_coding	Etv5	MGI:1096867	281.126	0.0921071	0.24072	0.382632	0.701992	0.86014	5.42743	5.0496	12.4458	6.86324	1.71111	6.51802	10.3004	6.84467	1.32737	1.00174	NO	NO
ENSMUSG00000013150	chr8	HAVANA	gene	105713854	105758664	-	level 2	protein_coding	Gfod2	MGI:1917825	744.047	-0.254739	0.228074	-1.11692	0.26403	0.545033	16.5722	16.724	19.7077	14.5076	8.09995	20.8627	19.7017	30.8973	9.45647	6.72512	NO	NO
ENSMUSG00000013155	chr8	HAVANA	gene	105703651	105708210	-	level 2	protein_coding	Enkd1	MGI:2142593	510.066	-0.490263	0.178973	-2.73932	0.00615663	0.0702686	18.0448	18.4167	21.9218	18.88	32.9916	18.9059	38.1803	32.2581	51.2205	50.7464	NO	NO
ENSMUSG00000013158	chr8	HAVANA	gene	105707655	105710246	+	level 2	protein_coding	4933405L10Rik	MGI:1918296	43.9833	-0.0354954	0.317853	-0.111672	0.911083	0.965121	1.62016	1.90274	2.38675	1.79997	4.04899	1.26319	3.66456	2.12396	4.85373	3.32765	NO	NO
ENSMUSG00000013160	chr8	HAVANA	gene	105524465	105566047	-	level 2	protein_coding	Atp6v0d1	MGI:1201778	3387.1	0.281793	0.183024	1.53966	0.123644	0.370072	172.385	179.334	252.835	166.691	123.335	150.087	156.974	183.143	112.078	83.1711	NO	NO
ENSMUSG00000013236	chr17	HAVANA	gene	56412426	56476483	-	level 2	protein_coding	Ptprs	MGI:97815	1041.07	0.411611	0.299055	1.37637	0.168707	0.433852	18.3849	15.2728	28.1295	16.0169	12.9621	13.8975	14.0812	5.21791	16.9089	20.8955	NO	NO
ENSMUSG00000013275	chr1	HAVANA	gene	131827493	131848865	+	level 2	protein_coding	Slc41a1	MGI:2444823	315.702	-0.118033	0.258174	-0.457185	0.647538	0.828686	5.20067	4.6942	8.05798	3.68601	3.44927	4.91364	6.53176	3.82328	6.45642	5.93166	NO	NO
ENSMUSG00000013415	chr11	HAVANA	gene	95957163	96005940	-	level 2	protein_coding	Igf2bp1	MGI:1890357	544.209	-0.0904316	0.196901	-0.459275	0.646037	0.828081	4.78607	3.71254	9.03059	6.51961	4.28462	5.11828	6.97579	8.11887	5.56695	4.46967	NO	NO
ENSMUSG00000013465	chr2	HAVANA	gene	25199712	25211489	-	level 1	protein_coding	Nelfb	MGI:1931035	4546.34	-0.229688	0.2145	-1.0708	0.284257	0.565621	124.34	117.291	165.473	113.703	95.902	123.772	166.825	234.648	115.031	71.8263	NO	NO
ENSMUSG00000013495	chr5	HAVANA	gene	108629770	108648782	+	level 2	protein_coding	Tmem175	MGI:1919642	3407.15	-0.581835	0.23189	-2.50909	0.0121041	0.105037	99.6965	88.5448	96.9293	127.182	91.9152	147.378	136.134	223.21	100.743	96.7095	NO	NO
ENSMUSG00000013523	chr2	HAVANA	gene	170346991	170427845	-	level 2	protein_coding	Bcas1	MGI:1924210	31.0756	-0.287702	0.457863	-0.628359	0.529769	0.759629	0.719393	0.536314	1.25531	0.425364	0.785116	0.990487	2.01592	0.124644	1.30369	2.56144	NO	NO
ENSMUSG00000013539	chr16	HAVANA	gene	18300825	18348103	-	level 2	protein_coding	Tango2	MGI:101825	1296.77	-0.645227	0.25332	-2.54709	0.0108626	0.0990397	56.8433	52.9917	58.7653	46.5292	44.7806	81.214	65.4238	133.029	61.325	46.804	NO	NO
ENSMUSG00000013584	chr9	HAVANA	gene	71215789	71296243	+	level 2	protein_coding	Aldh1a2	MGI:107928	515.256	-0.270879	0.186358	-1.45354	0.146074	0.402143	14.8607	9.82494	18.5565	13.3694	17.6651	12.5556	24.3594	16.4682	27.1655	20.9046	NO	NO
ENSMUSG00000013593	chr1	HAVANA	gene	171234853	171251388	-	level 1	protein_coding	Ndufs2	MGI:2385112	6554.92	-0.114232	0.193382	-0.590706	0.554718	0.773724	287.267	271.271	362.63	387.333	239.97	341.94	331.292	434.953	259.88	214.441	NO	NO
ENSMUSG00000013611	chr15	HAVANA	gene	36504062	36555573	-	level 2	protein_coding	Snx31	MGI:1913946	60.7182	-0.510754	0.3797	-1.34515	0.178576	0.44573	0.601302	0.726642	1.65707	0.671532	1.84466	0.854992	2.63264	0.527004	4.32117	3.48324	NO	NO
ENSMUSG00000013622	chr5	HAVANA	gene	31048312	31054623	+	level 2	protein_coding	Atraid	MGI:1918918	4700.72	-0.00883179	0.231764	-0.0381068	0.969602	0.987318	331.983	320.158	365.735	436.699	352.666	361.005	287.178	537.236	272.065	266.824	NO	NO
ENSMUSG00000029564	chr5	HAVANA	gene	114853664	114883880	+	level 2	protein_coding	4930519G04Rik	MGI:1914843	339.311	-1.50015	0.329011	-4.55958	5.12568e-06	0.000887453	3.7363	1.87755	2.6295	1.73471	7.62476	2.58284	12.9648	5.25054	31.3598	35.2816	DOWN	YES
ENSMUSG00000013646	chr11	HAVANA	gene	58330724	58347728	+	level 2	protein_coding	Sh3bp5l	MGI:1933124	774.521	-0.0290707	0.200576	-0.144936	0.884761	0.952474	23.9172	18.3205	28.3815	19.0963	12.3952	20.984	24.5434	25.6285	14.7114	8.58727	NO	NO
ENSMUSG00000013662	chr19	HAVANA	gene	32671638	32739786	-	level 2	protein_coding	Atad1	MGI:1915229	2105.09	-0.204721	0.152562	-1.34189	0.179632	0.447146	44.6678	36.847	46.9625	40.6589	37.195	43.741	57.7978	39.3176	54.9374	46.0615	NO	NO
ENSMUSG00000013663	chr19	HAVANA	gene	32757497	32826160	+	level 2	protein_coding	Pten	MGI:109583	2464.63	0.167554	0.194795	0.860152	0.389705	0.66004	30.0604	28.4228	37.9361	26.7273	25.2975	25.7871	37.2249	24.1444	18.8467	22.2302	NO	NO
ENSMUSG00000013698	chr1	HAVANA	gene	172196728	172206804	-	level 2	protein_coding	Pea15a	MGI:104799	196.253	-0.540794	0.250338	-2.16025	0.0307532	0.178852	9.04076	4.44943	4.37122	4.65111	5.29275	7.3803	5.71169	7.61911	9.035	8.60455	NO	NO
ENSMUSG00000013701	chr14	HAVANA	gene	32180162	32201898	-	level 2	protein_coding	Timm23	MGI:1858317	2243.67	-0.195868	0.217004	-0.902599	0.366739	0.640838	167.79	167.614	168.764	181.657	205.452	171.113	166.614	272.026	205.97	232.055	NO	NO
ENSMUSG00000013707	chr3	HAVANA	gene	95139521	95142360	-	level 2	protein_coding	Tnfaip8l2	MGI:1917019	43.2755	-0.254926	0.370511	-0.688039	0.491428	0.733374	4.35378	4.25328	2.08331	2.38645	1.5855	3.12464	4.4322	1.84742	2.19507	3.1676	NO	NO
ENSMUSG00000013736	chr6	HAVANA	gene	106769120	106782474	+	level 1	protein_coding	Trnt1	MGI:1917297	3041.08	-0.589978	0.228722	-2.57945	0.00989583	0.0942414	104.282	95.9288	100.98	87.1492	89.7719	107.156	138.159	234.783	130.641	107.649	NO	NO
ENSMUSG00000013766	chr17	HAVANA	gene	35076902	35078804	+	level 2	protein_coding	Ly6g6e	MGI:1917524	16.0353	0.465923	0.537948	0.866112	0.386429	0.656848	1.10795	1.25136	1.71178	1.49999	1.42459	1.66855	0.819038	1.11411	2.04826	0.733204	NO	NO
ENSMUSG00000013787	chr17	HAVANA	gene	34898469	34914052	+	level 2	protein_coding	Ehmt2	MGI:2148922	665.949	0.185016	0.226576	0.816573	0.414172	0.679692	13.6907	12.3891	19.5712	9.95679	13.6652	8.70549	15.1158	8.75033	18.1809	18.4687	NO	NO
ENSMUSG00000013822	chr9	HAVANA	gene	22112989	22117172	-	level 2	protein_coding	Elof1	MGI:1913376	1729.67	-0.099807	0.203033	-0.491581	0.623016	0.814066	129.147	131.777	131.379	141.012	159.921	129.453	115.651	189.874	177.509	165.414	NO	NO
ENSMUSG00000013833	chr10	HAVANA	gene	79894708	79908923	-	level 2	protein_coding	Med16	MGI:2158394	1143.33	-0.357002	0.247685	-1.44135	0.149484	0.406714	26.1034	18.1841	43.1637	20.0696	24.7134	26.062	39.1919	54.0162	32.5281	22.6712	NO	NO
ENSMUSG00000013858	chr10	HAVANA	gene	79974948	79984330	-	level 2	protein_coding	Tmem259	MGI:2177957	481.858	0.628992	0.223386	2.81571	0.00486692	0.0625173	20.1498	29.0067	29.3723	19.2278	18.0701	16.0037	17.2391	18.9497	9.51722	9.4294	NO	NO
ENSMUSG00000013878	chr8	HAVANA	gene	26119368	26151790	+	level 2	protein_coding	Rnf170	MGI:1924983	2363.57	-0.180447	0.187616	-0.961785	0.336157	0.617703	83.5009	89.9338	86.9086	72.0493	114.486	70.5468	136.622	125.879	97.6329	84.2145	NO	NO
ENSMUSG00000013921	chr7	HAVANA	gene	30291728	30308367	+	level 2	protein_coding	Clip3	MGI:1923936	64.2862	0.396421	0.343623	1.15365	0.248643	0.528911	1.13628	1.149	2.84915	1.14597	1.95433	0.934299	1.60209	0.552609	2.49131	2.18188	NO	NO
ENSMUSG00000013928	chr7	HAVANA	gene	30280094	30290237	+	level 1	protein_coding	Thap8	MGI:1922879	121.749	-0.637436	0.312773	-2.03802	0.0415481	0.208939	2.81192	5.51483	3.96455	2.14371	7.2183	3.26394	5.51178	5.35076	12.2525	17.0626	NO	NO
ENSMUSG00000013973	chr1	HAVANA	gene	171329145	171342331	+	level 2	protein_coding	Dedd	MGI:1333874	191.343	-0.21987	0.218219	-1.00757	0.313662	0.596405	39.3452	38.6794	38.4972	31.8088	37.2614	32.2357	45.7428	54.639	50.3706	48.1991	NO	NO
ENSMUSG00000013997	chr1	HAVANA	gene	171338008	171345646	-	level 2	protein_coding	Nit1	MGI:1350916	916.124	-0.107621	0.17337	-0.620759	0.534758	0.762886	43.4962	49.4681	37.0528	36.8176	51.7205	33.0594	43.0467	38.0389	79.7233	69.5395	NO	NO
ENSMUSG00000014039	chr16	HAVANA	gene	97791467	97851850	-	level 2	protein_coding	Prdm15	MGI:1930121	239.82	0.27329	0.225778	1.21044	0.226112	0.502097	4.86934	3.15941	7.41729	3.60361	3.58742	3.38264	7.89565	5.90543	3.90532	2.85862	NO	NO
ENSMUSG00000014074	chr16	HAVANA	gene	32277459	32301434	+	level 2	protein_coding	Rnf168	MGI:1917488	758.939	-0.294003	0.180623	-1.62772	0.103585	0.337882	11.3374	12.2384	13.0433	10.2294	13.8507	10.1654	18.5772	13.2161	23.7871	22.8936	NO	NO
ENSMUSG00000014075	chr16	HAVANA	gene	32419702	32429099	+	level 1	protein_coding	Tctex1d2	MGI:1913311	857.234	-0.24081	0.271333	-0.887506	0.374807	0.64744	46.5748	46.8502	40.253	59.9575	65.0593	57.3922	54.5389	32.9653	125.008	164.721	NO	NO
ENSMUSG00000014077	chr2	HAVANA	gene	119547697	119587027	+	level 1	protein_coding	Chp1	MGI:1927185	1086.81	-0.0760679	0.182208	-0.417477	0.676329	0.844141	31.4559	30.5988	36.9738	24.1414	32.8658	27.7886	45.9168	28.389	39.0832	29.5163	NO	NO
ENSMUSG00000014177	chr11	HAVANA	gene	62879455	62916780	+	level 2	protein_coding	Tvp23b	MGI:1914760	2102.4	-0.251983	0.177715	-1.41791	0.156218	0.416527	86.6619	73.3909	89.5976	96.5251	60.4789	101.04	101.045	92.7121	85.6655	88.6425	NO	NO
ENSMUSG00000014195	chr11	HAVANA	gene	100582818	100620168	-	level 2	protein_coding	Dnajc7	MGI:1928373	3641.41	0.0160545	0.170893	0.0939448	0.925153	0.969581	172.446	162.27	170.186	142.045	162.776	115.818	181.248	186.555	159.046	147.772	NO	NO
ENSMUSG00000014198	chr11	HAVANA	gene	100627543	100692455	-	level 2	protein_coding	Zfp385c	MGI:3608347	81.3811	0.134917	0.306975	0.439506	0.660295	0.83664	2.34314	2.54122	2.34426	1.52648	3.50469	1.28979	3.04718	3.19824	2.79718	1.66943	NO	NO
ENSMUSG00000014226	chr1	HAVANA	gene	160202367	160212875	-	level 2	protein_coding	Cacybp	MGI:1270839	11288.7	-0.052804	0.195558	-0.270018	0.787146	0.905164	422.657	375.193	373.641	480.775	389.457	421.744	373.665	438.887	403.436	471.377	NO	NO
ENSMUSG00000014232	chr16	HAVANA	gene	3908801	3941147	+	level 2	protein_coding	Cluap1	MGI:1924029	1393.12	-0.120925	0.172582	-0.70068	0.483503	0.7279	141.196	156.055	144.351	138.691	155.777	130.711	176.766	183.639	189.884	181.944	NO	NO
ENSMUSG00000014243	chr11	HAVANA	gene	62267224	62281375	-	level 2	protein_coding	Zswim7	MGI:1916997	2079.05	-0.204618	0.213274	-0.959413	0.337351	0.618808	185.813	213.527	157.587	189.868	232.346	178.43	191.595	276.957	229.09	260.136	NO	NO
ENSMUSG00000014245	chr11	HAVANA	gene	62458460	62514417	+	level 2	protein_coding	Pigl	MGI:2681271	319.213	-0.102314	0.195229	-0.524069	0.600231	0.800407	11.3088	11.3111	8.43442	8.22588	11.7151	8.39574	10.5368	10.5262	17.6952	14.0395	NO	NO
ENSMUSG00000014294	chr18	HAVANA	gene	36742332	36744557	-	level 2	protein_coding	Ndufa2	MGI:1343103	8773.49	0.158727	0.182369	0.87036	0.384104	0.654885	1109.78	1330.57	953.074	1198.01	1258.5	1191.33	957.184	842.886	1088.21	1106.13	NO	NO
ENSMUSG00000014301	chr16	HAVANA	gene	4616464	4624988	-	level 2	protein_coding	Pam16	MGI:1913699	879.339	0.15627	0.195954	0.79748	0.425172	0.689131	135.097	125.219	116.709	150.389	157.333	126.573	112.722	112.705	122.553	163.881	NO	NO
ENSMUSG00000014303	chr16	HAVANA	gene	4594713	4624924	+	level 2	protein_coding	Glis2	MGI:1932535	210.806	0.23673	0.19862	1.19187	0.233312	0.511013	5.887	4.1598	4.21311	3.36634	6.5554	3.11139	4.5951	3.92792	5.83811	5.10708	NO	NO
ENSMUSG00000014313	chr15	HAVANA	gene	35925886	35938246	-	level 2	protein_coding	Cox6c	MGI:104614	14373.4	0.23976	0.20362	1.17749	0.239	0.517526	1901.65	2383.46	1877.91	2203.54	2464.54	2208.94	1599.97	1112.99	1888.09	2242.23	NO	NO
ENSMUSG00000014329	chr10	HAVANA	gene	70922832	71159700	-	level 2	protein_coding	Bicc1	MGI:1933388	256.921	0.201511	0.313154	0.643488	0.519908	0.752783	6.01809	6.19938	3.36304	5.11061	2.44737	5.47261	3.80064	6.8021	1.64505	0.586702	NO	NO
ENSMUSG00000014349	chr11	HAVANA	gene	96047432	96065388	-	level 2	protein_coding	Ube2z	MGI:1343160	1628.84	0.640244	0.224913	2.84663	0.00441845	0.0587714	39.0951	37.0594	60.8039	32.3249	25.5338	29.64	31.0681	21.5404	12.4293	17.7316	NO	NO
ENSMUSG00000014351	chr11	HAVANA	gene	96024545	96030831	+	level 2	protein_coding	Gip	MGI:107504	13.1661	0.287633	0.568974	0.505529	0.613188	NA	0.888607	1.46043	0.950807	0.939519	1.24839	2.54351	2.14301	0.413756	0.490487	0.721284	NO	NO
ENSMUSG00000014353	chr2	HAVANA	gene	128818118	128854261	+	level 2	protein_coding	Tmem87b	MGI:1919727	3589.42	-0.128376	0.177897	-0.721631	0.470521	0.719526	79.499	70.3127	95.2403	73.3611	68.8115	74.7683	96.6502	130.536	68.0922	54.9288	NO	NO
ENSMUSG00000014355	chr2	HAVANA	gene	128610104	128687391	-	level 2	protein_coding	Anapc1	MGI:103097	4779.87	0.302046	0.240689	1.25492	0.209507	0.484336	48.5533	45.0766	88.3661	39.5574	39.0955	34.4292	71.7226	32.9943	44.3271	31.4702	NO	NO
ENSMUSG00000014361	chr2	HAVANA	gene	128698956	128802894	+	level 2	protein_coding	Mertk	MGI:96965	60.5446	0.0773807	0.298184	0.259507	0.795244	0.90895	1.54158	1.10679	1.34639	0.579008	0.853436	1.01697	1.17365	0.684236	1.05826	0.706187	NO	NO
ENSMUSG00000014402	chr7	HAVANA	gene	46888949	46919969	-	level 2	protein_coding	Tsg101	MGI:106581	7165.77	-0.250881	0.184959	-1.35641	0.174968	0.441424	303.967	256	313.116	321.326	287.148	315.075	325.125	443.367	344.081	316.938	NO	NO
ENSMUSG00000014418	chr7	HAVANA	gene	46760466	46796064	-	level 1	protein_coding	Hps5	MGI:2180307	1432.2	0.0987796	0.231389	0.426898	0.669453	0.841624	26.3905	22.8395	42.4842	18.716	15.4196	18.4388	41.7266	30.8032	15.8526	9.75215	NO	NO
ENSMUSG00000014426	chr17	HAVANA	gene	12227621	12318796	-	level 2	protein_coding	Map3k4	MGI:1346875	1986.85	0.249614	0.18365	1.35919	0.174088	0.440157	28.4257	30.4355	41.2725	25.4269	31.088	22.5902	38.5689	23.0877	27.8922	22.8187	NO	NO
ENSMUSG00000014444	chr8	HAVANA	gene	122481698	122551329	-	level 2	protein_coding	Piezo1	MGI:3603204	100.142	0.41243	0.383819	1.07455	0.282578	0.563653	1.1403	0.946892	1.9388	1.05532	1.09871	0.717199	1.53778	0.292457	1.0729	1.03977	NO	NO
ENSMUSG00000014470	chr8	HAVANA	gene	122466147	122476064	-	level 2	protein_coding	Rnf166	MGI:1915968	770.124	-0.137364	0.240982	-0.570017	0.568666	0.781611	32.9147	29.1644	33.301	29.2366	36.3656	38.3324	40.2529	45.9575	19.3614	30.5321	NO	NO
ENSMUSG00000014496	chr14	HAVANA	gene	31698768	31830651	-	level 2	protein_coding	Ankrd28	MGI:2145661	745.678	0.279974	0.201241	1.39124	0.164154	0.427587	11.4159	12.3958	10.6601	8.03048	8.02588	6.2321	11.5092	5.85825	7.08544	7.35694	NO	NO
ENSMUSG00000014498	chr10	HAVANA	gene	128377115	128408704	+	level 1	protein_coding	Ankrd52	MGI:2444029	85.6831	0.474019	0.270224	1.75417	0.0794016	0.294993	1.38535	1.63436	1.69422	1.31978	1.26063	0.509691	1.49682	0.746413	0.801198	0.929543	NO	NO
ENSMUSG00000014503	chr18	HAVANA	gene	34408489	34444116	+	level 2	protein_coding	Pkd2l2	MGI:1858231	748.986	-0.20784	0.247244	-0.840629	0.400556	0.66877	20.8075	17.7116	15.7845	15.8714	15.9152	12.607	27.2744	33.4743	17.3528	20.8114	NO	NO
ENSMUSG00000014504	chr18	HAVANA	gene	34330847	34336599	+	level 2	protein_coding	Srp19	MGI:1913634	3758.17	-0.0183034	0.219411	-0.0834208	0.933517	0.972402	236.54	256.595	174.56	326.769	277.683	262.048	190.031	353.302	246.646	290.616	NO	NO
ENSMUSG00000014547	chr14	HAVANA	gene	62837678	62961509	+	level 2	protein_coding	Wdfy2	MGI:2442811	286.389	0.317554	0.22388	1.41841	0.156071	0.416261	4.26095	4.52434	5.09963	3.04875	2.49887	2.41748	4.25435	2.52226	2.9017	2.88157	NO	NO
ENSMUSG00000014550	chr6	HAVANA	gene	92186712	92214925	-	level 2	protein_coding	Rbsn	MGI:1925537	2164.45	-0.0554118	0.177648	-0.31192	0.755101	0.887782	32.28	30.4128	47.4559	31.6289	25.2124	34.021	44.4989	40.7551	25.9213	17.5467	NO	NO
ENSMUSG00000014551	chr6	HAVANA	gene	92169525	92184033	-	level 2	protein_coding	Mrps25	MGI:1928140	1674.44	0.101641	0.208218	0.488146	0.625446	0.815486	29.6352	31.0455	27.3141	35.7084	25.1308	30.8629	26.3489	27.2193	18.2195	19.5209	NO	NO
ENSMUSG00000014554	chr6	HAVANA	gene	83480217	83506969	-	level 2	protein_coding	Dguok	MGI:1351602	1193.79	-0.11297	0.193192	-0.584754	0.558713	0.776386	54.746	69.8663	54.2652	57.587	99.117	43.784	72.2329	70.9973	120.211	119.726	NO	NO
ENSMUSG00000014592	chr4	HAVANA	gene	150917322	151861876	-	level 2	protein_coding	Camta1	MGI:2140230	3280.6	0.131651	0.199113	0.661187	0.508493	0.744614	119.882	119.346	117.344	128.377	98.2457	110.518	110.351	172.428	66.0825	63.9165	NO	NO
ENSMUSG00000014601	chr3	HAVANA	gene	107612532	107631694	-	level 2	protein_coding	Strip1	MGI:2443884	2093.57	-0.284383	0.276004	-1.03036	0.302842	0.586404	42.6684	38.4328	65.471	37.9734	41.3743	44.1335	56.9405	112.124	41.6327	26.0739	NO	NO
ENSMUSG00000014606	chr11	HAVANA	gene	70644196	70647479	-	level 2	protein_coding	Slc25a11	MGI:1915113	3118.32	0.123678	0.173198	0.714084	0.475175	0.722153	140.849	140.432	154.63	156.594	150.177	137.232	160.319	100.159	159.406	136.651	NO	NO
ENSMUSG00000014633	chr8	HAVANA	gene	116888685	116921455	-	level 1	protein_coding	Cmc2	MGI:1913781	590.897	-0.13953	0.227337	-0.613758	0.539375	0.765542	39.9131	45.7934	36.613	44.0379	37.5578	39.0485	30.714	40.3764	52.7817	62.786	NO	NO
ENSMUSG00000019254	chr7	HAVANA	gene	4481520	4501680	-	level 2	protein_coding	Ppp1r12c	MGI:1924258	722.552	1.0712	0.235538	4.54787	5.41912e-06	0.000893524	29.9011	38.7655	40.6334	20.0478	23.748	20.4835	18.8782	9.69486	9.69529	8.68144	UP	YES
ENSMUSG00000022791	chr16	HAVANA	gene	32643874	32683493	+	level 2	protein_coding	Tnk2	MGI:1858308	368.319	0.793105	0.174167	4.5537	5.2711e-06	0.000893524	7.64554	7.21327	9.30062	7.61914	11.7356	3.51327	7.60262	4.57358	6.02051	6.31765	UP	YES
ENSMUSG00000071424	chr6	HAVANA	gene	63255876	64704323	+	level 2	protein_coding	Grid2	MGI:95813	548.551	-1.75207	0.384942	-4.55152	5.32599e-06	0.000893524	1.19777	1.86115	1.18684	0.572503	5.199	0.645841	4.33627	2.30714	26.4437	34.3658	DOWN	YES
ENSMUSG00000014767	chr17	HAVANA	gene	15499888	15528379	+	level 2	protein_coding	Tbp	MGI:101838	2566.1	-0.442894	0.209271	-2.11637	0.0343137	0.188903	51.4859	65.1829	59.568	54.0697	64.7248	76.5147	94.1953	155.263	91.9821	70.5977	NO	NO
ENSMUSG00000014769	chr17	HAVANA	gene	15475021	15499751	-	level 2	protein_coding	Psmb1	MGI:104884	8000.39	-0.205208	0.175511	-1.1692	0.242324	0.521899	298.275	323.46	293.245	332.948	363.508	373.191	317.236	350.289	428.464	440.351	NO	NO
ENSMUSG00000014773	chr17	HAVANA	gene	15367354	15376872	-	level 2	protein_coding	Dll1	MGI:104659	88.4798	-0.093216	0.285515	-0.326484	0.744058	0.882398	2.10952	1.57415	3.63695	2.13354	1.82502	3.21197	3.17025	2.13476	1.45885	1.53151	NO	NO
ENSMUSG00000053580	chr11	HAVANA	gene	105589986	105929304	+	level 2	protein_coding	Tanc2	MGI:2444121	3772.26	0.732929	0.16135	4.54248	5.55955e-06	0.000906566	46.3276	47.7606	46.9905	36.5585	23.5987	31.2508	27.9902	25.9205	15.16	11.826	UP	YES
ENSMUSG00000014782	chr8	HAVANA	gene	105373274	105382862	+	level 2	protein_coding	Plekhg4	MGI:2142544	737.042	-0.0470294	0.251513	-0.186986	0.851672	0.938087	10.6305	12.2338	19.4495	12.6605	13.0522	9.18143	23.8215	8.91467	19.9187	13.2439	NO	NO
ENSMUSG00000014786	chr8	HAVANA	gene	105348843	105369881	+	level 2	protein_coding	Slc9a5	MGI:2685542	126.484	0.342615	0.224042	1.52925	0.126204	0.373793	3.47812	3.76683	3.28164	2.4312	1.2782	2.37065	2.68705	1.74731	1.73511	0.975147	NO	NO
ENSMUSG00000014837	chr8	HAVANA	gene	105280409	105289864	-	level 2	protein_coding	4931428F04Rik	MGI:1921606	56.9594	-0.755658	0.306526	-2.46523	0.0136925	0.112808	0.952758	1.10469	1.86062	0.996554	2.02812	1.16215	3.11508	2.30301	3.715	3.991	NO	NO
ENSMUSG00000014846	chr8	HAVANA	gene	105467493	105471526	-	level 2	protein_coding	Tppp3	MGI:1915221	20.0841	0.0596476	0.568778	0.10487	0.916479	0.967124	0.998268	1.67889	0.759767	1.93315	1.23631	2.69652	0.428167	0.392417	1.02109	1.41422	NO	NO
ENSMUSG00000014850	chr13	HAVANA	gene	92211872	92355003	-	level 1	protein_coding	Msh3	MGI:109519	799.325	0.0824218	0.181676	0.453674	0.650063	0.830186	22.2212	19.4562	22.6522	17.0323	17.3207	16.0881	26.0922	21.2841	16.7089	12.176	NO	NO
ENSMUSG00000014856	chr8	HAVANA	gene	105326354	105335219	+	level 2	protein_coding	Tmem208	MGI:1913570	1036.5	-0.185007	0.171787	-1.07695	0.2815	0.562383	71.7957	76.3897	76.4767	86.657	106.816	75.1734	89.2351	84.7047	136.546	141.786	NO	NO
ENSMUSG00000014859	chr8	HAVANA	gene	105297663	105305370	+	level 2	protein_coding	E2f4	MGI:103012	1275.48	0.210638	0.207905	1.01315	0.31099	0.594808	53.551	40.7902	87.2694	50.6561	35.3169	45.9117	65.2579	62.9729	22.1062	22.9289	NO	NO
ENSMUSG00000014867	chr2	HAVANA	gene	26920040	26933928	-	level 2	protein_coding	Surf4	MGI:98445	7457.15	-0.511047	0.247407	-2.06561	0.0388649	0.201713	166.431	127.132	211.083	178.025	89.3302	185.476	175.265	396.356	125.848	111.748	NO	NO
ENSMUSG00000014873	chr2	HAVANA	gene	26916367	26920183	+	level 2	protein_coding	Surf2	MGI:98444	253.403	-0.311749	0.232428	-1.34127	0.179833	0.44744	5.37612	6.17697	7.30442	8.10118	5.83994	6.37195	6.99967	7.67931	12.3876	15.7829	NO	NO
ENSMUSG00000014905	chr12	HAVANA	gene	44205559	44210326	-	level 2	protein_coding	Dnajb9	MGI:1351618	682.28	-0.143103	0.215322	-0.664598	0.506308	0.743234	22.3454	17.6554	21.962	15.3517	15.9812	14.4397	22.5061	19.1165	23.919	29.9552	NO	NO
ENSMUSG00000036211	chr13	HAVANA	gene	23695814	23696725	+	level 2	protein_coding	H1f6	MGI:1888530	46.384	1.73168	0.382947	4.52198	6.1264e-06	0.000980837	2.76562	4.63733	3.23012	1.89339	14.3696	0.978714	1.51432	0.373725	2.64953	4.58674	UP	YES
ENSMUSG00000014932	chr5	HAVANA	gene	32611171	32687057	+	level 2	protein_coding	Yes1	MGI:99147	2043.01	-0.270788	0.155818	-1.73785	0.0822378	0.300226	55.2883	46.2809	45.2209	36.7041	31.8987	53.626	68.8356	58.7249	39.1474	33.4613	NO	NO
ENSMUSG00000014956	chr5	HAVANA	gene	32458843	32517433	+	level 2	protein_coding	Ppp1cb	MGI:104871	2883.19	0.339434	0.152087	2.23184	0.0256256	0.161367	42.1903	37.127	50.0942	43.1806	34.0361	25.8733	37.7742	35.1345	33.5388	29.6686	NO	NO
ENSMUSG00000014959	chr2	HAVANA	gene	70661576	70712636	+	level 2	protein_coding	Gorasp2	MGI:2135962	2309.61	-0.351812	0.194528	-1.80854	0.0705225	0.277598	82.3053	84.4638	94.7041	83.6584	89.5387	94.767	121.118	140.271	82.2765	107.428	NO	NO
ENSMUSG00000014980	chr1	HAVANA	gene	152370735	152386688	-	level 2	protein_coding	Tsen15	MGI:1913887	1528.56	-0.0524157	0.187447	-0.279629	0.779762	0.901546	92.4269	102.728	84.6599	74.0477	124.807	72.0375	115.63	113.87	106.782	105.936	NO	NO
ENSMUSG00000015002	chr15	HAVANA	gene	65787034	65873816	+	level 2	protein_coding	Efr3a	MGI:1923990	3737.53	-0.182903	0.183837	-0.994915	0.319777	0.602057	57.1859	55.4187	80.6324	54.9128	49.526	61.0423	87.2209	93.2944	53.025	44.3765	NO	NO
ENSMUSG00000015013	chr8	HAVANA	gene	122611640	122616660	+	level 2	protein_coding	Trappc2l	MGI:1916295	3274.58	-0.259343	0.172632	-1.50228	0.133024	0.383637	118.339	159.372	129.872	105.481	170.353	136.318	155.845	122.964	272.255	282.932	NO	NO
ENSMUSG00000015016	chr8	HAVANA	gene	122775486	122817880	+	level 2	protein_coding	Acsf3	MGI:2182591	569.01	0.0598689	0.222423	0.269167	0.787801	0.905434	15.8915	18.5458	28.4947	18.1037	16.8894	18.3941	24.4098	16.848	19.2783	10.136	NO	NO
ENSMUSG00000015023	chr8	HAVANA	gene	110974996	110997800	-	level 2	protein_coding	Ddx19a	MGI:99526	176.451	0.263433	0.257391	1.02347	0.306085	0.589672	6.59718	6.13678	9.37363	4.65318	7.13744	5.17155	7.00799	4.63839	7.88408	8.58072	NO	NO
ENSMUSG00000015027	chr8	HAVANA	gene	122578242	122611463	-	level 2	protein_coding	Galns	MGI:1355303	277.239	-0.228798	0.22345	-1.02394	0.305866	0.589434	9.69656	6.0575	8.96264	6.71769	6.41325	9.60392	10.8483	6.67834	10.9265	6.62208	NO	NO
ENSMUSG00000015053	chr6	HAVANA	gene	88193891	88207032	+	level 2	protein_coding	Gata2	MGI:95662	623.019	-0.300759	0.220484	-1.36409	0.17254	0.438581	10.8497	8.55766	17.1073	12.8081	10.606	16.8169	15.7121	18.5147	11.0105	9.13628	NO	NO
ENSMUSG00000015083	chr2	HAVANA	gene	25498651	25501719	-	level 2	protein_coding	C8g	MGI:88237	962.094	-0.244617	0.185903	-1.31583	0.188231	0.457106	55.3815	45.4555	47.2689	52.1522	68.3571	49.38	64.4805	43.2419	119.26	104.431	NO	NO
ENSMUSG00000015085	chr2	HAVANA	gene	25395874	25401321	+	level 2	protein_coding	Entpd2	MGI:1096863	311.422	0.0627945	0.241065	0.260488	0.794487	0.908779	20.1871	20.2078	28.2262	24.3179	17.0499	29.1532	27.2574	17.7793	14.4389	10.8058	NO	NO
ENSMUSG00000015087	chr2	HAVANA	gene	25583018	25608521	-	level 2	protein_coding	Rabl6	MGI:2442633	1348.89	0.176506	0.174676	1.01048	0.312266	0.595551	36.4868	35.8539	46.5706	37.0777	26.5507	34.5149	37.2616	36.5155	19.0296	20.8177	NO	NO
ENSMUSG00000015090	chr2	HAVANA	gene	25466709	25470046	-	level 2	protein_coding	Ptgds	MGI:99261	72.0288	0.316828	0.390428	0.81149	0.417084	0.682139	0.195882	0.659649	6.31891	2.2445	15.6952	0.583632	4.08751	1.61142	14.8708	14.8555	NO	NO
ENSMUSG00000015092	chr2	HAVANA	gene	25557847	25562082	+	level 2	protein_coding	Edf1	MGI:1891227	1263.45	-0.12506	0.202487	-0.617617	0.536828	0.764151	121.069	105.3	96.4878	123.406	148.903	107.696	99.1748	120.014	171.486	213.98	NO	NO
ENSMUSG00000015093	chr2	HAVANA	gene	25456838	25458776	+	level 2	protein_coding	Clic3	MGI:1916704	11.9373	-1.37102	0.680071	-2.01599	0.043801	NA	0.449209	0	1.95826	0.583022	0.597787	1.34534	1.02444	3.42052	1.57895	0.755172	NO	NO
ENSMUSG00000015094	chr2	HAVANA	gene	25399351	25409494	+	level 2	protein_coding	Npdc1	MGI:1099802	421.259	-0.2403	0.205175	-1.17119	0.241522	0.520808	15.9532	15.9982	23.1085	24.0931	24.6548	21.046	28.9659	16.0963	36.0768	29.2597	NO	NO
ENSMUSG00000015095	chr2	HAVANA	gene	25500750	25505471	+	level 2	protein_coding	Fbxw5	MGI:1354731	919.792	-0.570187	0.228983	-2.49008	0.0127713	0.108258	22.2652	21.1	33.2069	14.727	26.0519	21.8338	43.6186	40.6517	50.1256	33.9416	NO	NO
ENSMUSG00000015112	chr6	HAVANA	gene	6041218	6217173	-	level 2	protein_coding	Slc25a13	MGI:1354721	176.308	-0.318534	0.213409	-1.4926	0.135542	0.387442	4.98192	4.97174	5.20141	4.23254	6.19064	5.07223	5.63147	4.69065	8.85509	7.47567	NO	NO
ENSMUSG00000015120	chr17	HAVANA	gene	25261916	25274622	-	level 2	protein_coding	Ube2i	MGI:107365	6972.49	-0.161084	0.193312	-0.833284	0.404685	0.671938	543.394	542.501	544.781	565.136	563.482	552.336	561.684	822.701	541.428	621.43	NO	NO
ENSMUSG00000015126	chr17	ENSEMBL	gene	25240170	25242798	+	level 3	protein_coding	Tsr3	MGI:1915577	1319.76	0.0419505	0.211411	0.198431	0.842708	0.933286	93.7678	94.6993	99.4293	106.775	107.034	94.2972	89.8416	133.51	82.4182	74.0592	NO	NO
ENSMUSG00000015127	chr17	HAVANA	gene	25188397	25234443	+	level 1	protein_coding	Unkl	MGI:1921404	89.0776	0.0751506	0.331184	0.226915	0.82049	0.921588	2.06594	2.00624	4.7347	1.6396	2.12497	1.84786	3.05641	1.40659	3.47798	2.09005	NO	NO
ENSMUSG00000015133	chr7	HAVANA	gene	66226912	66388350	-	level 2	protein_coding	Lrrk1	MGI:2142227	90.1644	0.349006	0.332129	1.05081	0.293344	0.576201	2.27395	1.45385	2.38847	0.858145	0.630097	1.26328	1.95946	0.590555	0.934134	0.748555	NO	NO
ENSMUSG00000015134	chr7	HAVANA	gene	66390890	66427517	-	level 2	protein_coding	Aldh1a3	MGI:1861722	45.5467	-0.814495	0.39634	-2.05504	0.0398747	0.204673	2.45179	0.165385	1.64935	1.88234	0.100851	0.445163	2.44599	1.1986	0.444054	7.48661	NO	NO
ENSMUSG00000015143	chr12	HAVANA	gene	80167547	80260371	-	level 2	protein_coding	Actn1	MGI:2137706	67.9607	0.75603	0.35631	2.12183	0.0338516	0.187661	2.20164	1.75712	2.91398	1.6816	1.2772	1.29857	1.83058	0.371502	1.64559	1.54523	NO	NO
ENSMUSG00000015149	chr7	HAVANA	gene	28766735	28788661	+	level 2	protein_coding	Sirt2	MGI:1927664	2369.66	-0.134476	0.151043	-0.890313	0.373298	0.646151	77.6373	82.3491	120.354	92.8895	95.8503	88.823	125.136	110.412	111.228	93.4473	NO	NO
ENSMUSG00000015165	chr7	HAVANA	gene	28808541	28822266	+	level 2	protein_coding	Hnrnpl	MGI:104816	1865.34	0.00553513	0.24734	0.0223787	0.982146	0.992231	65.771	47.3348	109.829	58.8618	51.8111	69.3916	68.1713	42.9181	71.5563	75.3891	NO	NO
ENSMUSG00000015176	chr19	HAVANA	gene	46075863	46085530	+	level 2	protein_coding	Nolc1	MGI:1918019	1980.07	-0.176971	0.159136	-1.11208	0.266105	0.546771	52.6766	49.3818	54.0468	39.2642	54.3068	43.7655	68.7184	53.5455	73.2445	70.054	NO	NO
ENSMUSG00000015189	chr6	HAVANA	gene	4600839	4643355	+	level 2	protein_coding	Casd1	MGI:2384865	302.546	0.360738	0.217315	1.65998	0.0969191	0.326659	7.3789	6.33905	7.40405	4.7132	6.27212	4.40386	7.78308	4.0989	4.12797	4.34963	NO	NO
ENSMUSG00000015202	chr10	HAVANA	gene	7119063	7212237	-	level 1	protein_coding	Cnksr3	MGI:2674130	115.615	-0.126033	0.297164	-0.424118	0.67148	0.842288	2.5324	1.62605	2.70012	1.19824	2.66827	1.26076	3.25975	1.8456	3.97642	4.05978	NO	NO
ENSMUSG00000015214	chrX	HAVANA	gene	71364760	71419196	+	level 2	protein_coding	Mtmr1	MGI:1858271	1338.73	0.3947	0.220767	1.78786	0.0737993	0.283803	26.7641	22.7014	33.041	21.237	21.6662	17.5631	34.8133	14.437	12.9572	13.5791	NO	NO
ENSMUSG00000015217	chrX	HAVANA	gene	71555918	71560676	+	level 2	protein_coding	Hmgb3	MGI:1098219	1527.57	-0.284164	0.216707	-1.31128	0.189763	0.458739	84.2091	66.2389	78.5535	95.1592	89.629	93.7979	78.9527	113.449	109.462	119.152	NO	NO
ENSMUSG00000015222	chr1	HAVANA	gene	66175273	66442583	+	level 2	protein_coding	Map2	MGI:97175	67.0568	0.137452	0.333022	0.412742	0.679796	0.84595	1.3234	0.591467	1.8898	1.26391	1.6765	0.812063	3.4049	0.591404	2.027	1.33787	NO	NO
ENSMUSG00000015243	chr4	HAVANA	gene	53030787	53159895	-	level 2	protein_coding	Abca1	MGI:99607	1945.62	-0.151991	0.249427	-0.609361	0.542285	0.767019	14.6709	11.98	19.269	9.01076	10.6761	10.3099	22.1612	10.0444	15.6654	19.2114	NO	NO
ENSMUSG00000015247	chr4	HAVANA	gene	53011880	53022060	+	level 2	protein_coding	Nipsnap3b	MGI:1913786	509.084	-0.527895	0.218452	-2.41653	0.0156694	0.122158	24.0564	16.8211	20.5969	23.63	17.1662	26.4032	24.9428	37.6777	28.9455	27.0092	NO	NO
ENSMUSG00000015289	chrX	HAVANA	gene	74351276	74353618	-	level 2	protein_coding	Lage3	MGI:1913442	1144.91	-0.412875	0.267495	-1.54349	0.122713	0.368851	86.5041	65.9024	53.321	102.118	78.0957	77.4869	75.8117	119.967	137.187	196.336	NO	NO
ENSMUSG00000015290	chrX	HAVANA	gene	74365718	74373218	-	level 2	protein_coding	Ubl4a	MGI:95049	1226.27	-0.497492	0.183487	-2.71132	0.00670153	0.0740406	47.1676	33.8111	47.2023	51.2509	32.1674	51.6427	43.3316	48.6003	58.0574	57.8011	NO	NO
ENSMUSG00000027351	chr2	HAVANA	gene	117121374	117182279	+	level 2	protein_coding	Spred1	MGI:2150016	1076.82	0.933292	0.206512	4.51931	6.20411e-06	0.00098433	19.0627	21.6013	23.6001	18.3193	9.97927	14.8045	10.4333	7.26877	5.11154	5.61819	UP	YES
ENSMUSG00000015312	chr10	HAVANA	gene	80930073	80932204	+	level 2	protein_coding	Gadd45b	MGI:107776	591.43	-0.234995	0.253858	-0.925694	0.354605	0.632016	38.4264	31.4093	21.6007	29.808	37.113	36.8214	47.0653	14.6606	50.8447	46.7677	NO	NO
ENSMUSG00000015335	chr2	HAVANA	gene	30090944	30093648	-	level 2	protein_coding	Zdhhc12	MGI:1913470	141.191	-0.420473	0.2791	-1.50653	0.131931	0.382125	9.83782	5.96333	10.3208	9.20158	6.68596	10.6655	7.96263	13.7414	11.6075	11.9298	NO	NO
ENSMUSG00000015337	chr2	HAVANA	gene	30171493	30174069	+	level 2	protein_coding	Endog	MGI:1261433	255.423	0.389861	0.37882	1.02915	0.303411	0.586862	39.8365	26.3474	36.4947	55.6749	23.0216	60.2542	22.0468	24.0514	5.03512	14.9047	NO	NO
ENSMUSG00000064288	chr13	HAVANA	gene	21750194	21750505	-	level 2	protein_coding	Hist1h4k	MGI:2448439	50.7111	1.72674	0.383019	4.50822	6.5373e-06	0.00102793	28.5291	37.8577	29.3074	24.7516	61.1635	16.9342	20.4592	4.22639	18.0731	14.6752	UP	YES
ENSMUSG00000015341	chr8	HAVANA	gene	23241346	23257074	-	level 2	protein_coding	Golga7	MGI:1931029	5414.54	-0.348243	0.180897	-1.92509	0.0542177	0.241973	205.588	191.465	205.701	232.095	208.977	194.929	282.803	371.927	270.785	248.263	NO	NO
ENSMUSG00000015342	chrX	HAVANA	gene	9272756	9313250	+	level 2	protein_coding	Xk	MGI:103569	565.093	0.322205	0.227811	1.41435	0.157258	0.417467	10.5051	6.77317	14.8621	8.82003	6.50767	7.2032	11.3363	5.7534	5.89476	6.30526	NO	NO
ENSMUSG00000015355	chr1	HAVANA	gene	171682009	171705258	+	level 2	protein_coding	Cd48	MGI:88339	43.8245	0.417594	0.577701	0.722855	0.469769	0.719213	3.1037	4.41874	1.31091	3.76854	2.11952	2.71697	2.73395	0.006542	3.4167	4.3246	NO	NO
ENSMUSG00000015357	chr9	HAVANA	gene	65294260	65330658	+	level 2	protein_coding	Clpx	MGI:1346017	2001.28	-0.273036	0.172706	-1.58093	0.113895	0.354972	48.2608	40.3787	49.0277	43.1502	52.937	41.873	56.7548	66.468	69.9406	66.5657	NO	NO
ENSMUSG00000015363	chr15	HAVANA	gene	89075124	89087077	+	level 2	protein_coding	Trabd	MGI:1915226	1521.74	0.166126	0.17422	0.95354	0.340316	0.620875	53.4381	52.9935	61.8854	46.2881	42.8075	54.5721	60.6522	44.866	33.6453	28.4231	NO	NO
ENSMUSG00000015365	chr15	HAVANA	gene	88982909	89055152	+	level 2	protein_coding	Mov10l1	MGI:1891384	14053.9	-0.463155	0.210604	-2.19918	0.0278654	0.169923	243.338	211.93	340.181	198.277	154.52	218.323	335.417	472.785	259.79	224.012	NO	NO
ENSMUSG00000015377	chr15	HAVANA	gene	89182213	89196496	-	level 2	protein_coding	Dennd6b	MGI:1916690	464.73	-0.672814	0.232074	-2.89914	0.00374193	0.0536638	12.504	6.6395	8.68464	7.10094	7.86918	9.32874	15.7351	19.1917	11.3184	9.4394	NO	NO
ENSMUSG00000000318	chr11	HAVANA	gene	70156197	70170834	+	level 2	protein_coding	Clec10a	MGI:96975	41.0392	-1.99554	0.442843	-4.5062	6.59993e-06	0.0010286	0.101915	0.220752	0.484624	0.538722	0.667753	0.704389	1.85152	0.651859	8.69349	9.11316	DOWN	YES
ENSMUSG00000015461	chr17	HAVANA	gene	34647146	34655074	+	level 2	protein_coding	Atf6b	MGI:105121	1295.99	-0.0490391	0.226792	-0.21623	0.828809	0.92601	40.7048	26.6962	72.1701	40.4809	19.5537	43.3141	43.6243	47.3126	27.5481	18.1709	NO	NO
ENSMUSG00000015468	chr17	HAVANA	gene	34564268	34588503	+	level 1	protein_coding	Notch4	MGI:107471	65.1775	0.0254385	0.310571	0.0819086	0.934719	0.972607	2.37319	1.59326	0.701917	2.23394	2.04271	2.27014	0.465168	1.15889	2.2892	0.450901	NO	NO
ENSMUSG00000015474	chr17	HAVANA	gene	34616662	34628510	-	level 2	protein_coding	Ppt2	MGI:1860075	26.8194	0.0468008	0.421409	0.111058	0.911571	0.965402	2.68899	2.22862	2.48684	2.36291	2.80319	2.57711	1.48492	1.98728	2.40977	1.33407	NO	NO
ENSMUSG00000048264	chr13	HAVANA	gene	9276528	9668928	+	level 2	protein_coding	Dip2c	MGI:1920179	2004.7	1.03499	0.23017	4.4966	6.90473e-06	0.00105035	25.5089	25.6513	38.5937	23.0715	19.277	15.3311	21.725	14.7598	6.20835	4.19052	UP	YES
ENSMUSG00000015488	chr2	HAVANA	gene	27009926	27021089	+	level 1	protein_coding	Cacfd1	MGI:1924317	1199.91	-0.460473	0.184957	-2.48962	0.0127879	0.108273	28.616	25.662	38.728	23.4302	25.6748	27.804	43.6438	43.5937	49.3915	35.0633	NO	NO
ENSMUSG00000015501	chr10	HAVANA	gene	13966075	14151374	+	level 1	protein_coding	Hivep2	MGI:1338076	122.088	0.155077	0.265726	0.583599	0.55949	0.776881	0.725674	0.952234	1.27335	1.09727	0.851835	0.991302	0.91958	0.541642	1.37837	1.95836	NO	NO
ENSMUSG00000015522	chr3	HAVANA	gene	95434388	95497240	+	level 1	protein_coding	Arnt	MGI:88071	564.044	0.190194	0.21739	0.874895	0.381631	0.652578	18.1583	15.3071	20.8287	16.288	11.525	13.9702	23.0016	9.7762	15.673	12.653	NO	NO
ENSMUSG00000049625	chr13	HAVANA	gene	56173704	56178885	-	level 2	protein_coding	Tifab	MGI:2385852	167.354	-1.09185	0.242814	-4.49667	6.90271e-06	0.00105035	2.20354	2.2476	3.57186	2.07263	2.39321	3.52078	7.37148	4.02046	7.16408	6.97452	DOWN	YES
ENSMUSG00000015542	chr11	HAVANA	gene	115182832	115187859	-	level 2	protein_coding	Nat9	MGI:1913426	2192.51	-0.337483	0.212959	-1.58474	0.113026	0.353861	127.511	151.449	133.964	113.422	143.493	138.539	164.742	232.446	159.954	131.508	NO	NO
ENSMUSG00000015568	chr8	HAVANA	gene	68880491	68907448	+	level 2	protein_coding	Lpl	MGI:96820	280.016	0.0358729	0.294409	0.121847	0.90302	0.961376	4.82852	5.73421	4.67338	5.00699	4.79242	4.50749	7.18548	1.847	6.43432	6.47621	NO	NO
ENSMUSG00000015575	chr17	HAVANA	gene	26663231	26699647	+	level 2	protein_coding	Atp6v0e	MGI:1328318	1754.23	-0.282524	0.190865	-1.48023	0.138812	0.391758	118.467	140.827	106.433	129.38	211.664	124.237	145.714	149.4	258.669	325.177	NO	NO
ENSMUSG00000040782	chr1	HAVANA	gene	159232320	159347640	+	level 2	protein_coding	Cop1	MGI:1347046	945.054	0.819929	0.182519	4.49229	7.0462e-06	0.00105296	22.9205	32.6215	25.1114	16.5748	16.5628	15.1498	12.5558	9.99873	10.767	8.74101	UP	YES
ENSMUSG00000015605	chr17	HAVANA	gene	46548329	46556175	-	level 2	protein_coding	Srf	MGI:106658	259.519	0.579686	0.304194	1.90564	0.0566964	0.247362	8.94798	9.00447	14.5923	5.84513	9.45245	7.68859	11.9307	4.00708	4.0065	4.27335	NO	NO
ENSMUSG00000015619	chr2	HAVANA	gene	9857078	9890034	-	level 2	protein_coding	Gata3	MGI:95663	74.207	-0.595826	0.284168	-2.09674	0.0360166	0.194328	1.32987	1.14377	1.10694	1.28952	1.80757	1.14003	2.66733	2.50823	3.28283	2.24796	NO	NO
ENSMUSG00000071324	chr10	HAVANA	gene	41914990	42018442	-	level 2	protein_coding	Armc2	MGI:1916449	50.6621	-1.43998	0.320564	-4.49202	7.05524e-06	0.00105296	0.953459	0.488816	0.716486	0.969207	1.55541	1.44484	4.64192	3.28702	7.39421	4.99561	DOWN	YES
ENSMUSG00000015656	chr9	HAVANA	gene	40800984	40810087	+	level 2	protein_coding	Hspa8	MGI:105384	31907.4	-0.190572	0.181478	-1.05011	0.293666	0.576344	1008.83	1051.91	1473.33	1348.64	872.557	987.476	1370.31	1867.33	1220.18	1152.59	NO	NO
ENSMUSG00000015659	chr17	HAVANA	gene	6042196	6079741	-	level 2	protein_coding	Serac1	MGI:2447813	393.795	-0.210309	0.186801	-1.12585	0.260231	0.541078	8.45052	6.60664	7.35831	6.12786	8.01913	5.38564	11.0602	8.61947	10.8573	8.44294	NO	NO
ENSMUSG00000015668	chrX	HAVANA	gene	100622883	100626568	-	level 2	protein_coding	Pdzd11	MGI:1919871	1427.28	-0.00731878	0.165104	-0.0443284	0.964643	0.985334	89.6511	86.2662	70.9295	87.8567	94.2551	85.5558	89.4631	68.0887	100.136	94.4487	NO	NO
ENSMUSG00000015671	chr13	HAVANA	gene	14613240	14674236	+	level 2	protein_coding	Psma2	MGI:104885	8880.85	-0.113828	0.183551	-0.620141	0.535165	0.763115	208.312	189.854	186.228	221.079	264.914	206.617	213.137	165.479	329.929	374.514	NO	NO
ENSMUSG00000015672	chr13	HAVANA	gene	14608184	14613165	-	level 2	protein_coding	Mrpl32	MGI:2137226	1291.54	-0.218596	0.170212	-1.28425	0.199054	0.470872	27.9133	26.8901	22.6396	24.853	40.2152	25.9159	32.9419	21.2306	51.4823	56.824	NO	NO
ENSMUSG00000015697	chr3	HAVANA	gene	95323525	95357202	-	level 2	protein_coding	Setdb1	MGI:1934229	8956.71	0.395166	0.243211	1.62478	0.104208	0.338851	167.949	160.134	283.868	137.758	83.0903	158.374	220.379	116.817	60.5781	39.8573	NO	NO
ENSMUSG00000032936	chr9	HAVANA	gene	107935674	107949691	+	level 2	protein_coding	Camkv	MGI:2384296	65.5544	-1.25203	0.278902	-4.48913	7.15139e-06	0.00105835	0.632652	0.621678	0.737303	0.642692	0.965466	1.2091	1.85785	1.85929	3.54604	2.90042	DOWN	YES
ENSMUSG00000015711	chr3	HAVANA	gene	95253674	95282076	-	level 2	protein_coding	Prune1	MGI:1925152	385.476	0.195826	0.238154	0.822264	0.410927	0.677035	9.45706	8.99013	15.811	9.05966	9.71645	9.0944	13.23	6.18175	10.3312	7.24955	NO	NO
ENSMUSG00000015714	chr3	HAVANA	gene	95314791	95323599	+	level 2	protein_coding	Cers2	MGI:1924143	1190.57	-0.520507	0.191538	-2.71751	0.0065775	0.0732678	32.1752	23.0077	36.6628	31.5662	42.7628	25.5363	53.8083	54.0716	83.6737	68.2661	NO	NO
ENSMUSG00000015733	chr6	HAVANA	gene	17636234	17666972	+	level 2	protein_coding	Capza2	MGI:106222	4009.14	-0.106939	0.159108	-0.672111	0.501513	0.740339	118.349	104.668	115.57	110.123	124.646	103.138	131.617	139.826	126.518	131.852	NO	NO
ENSMUSG00000015745	chr3	HAVANA	gene	95988429	95996001	-	level 2	protein_coding	Plekho1	MGI:1914470	59.8759	0.0763352	0.336675	0.226732	0.820632	0.921588	3.38143	1.07023	2.33518	2.7103	4.79526	4.06543	4.0285	1.16064	3.76982	4.14656	NO	NO
ENSMUSG00000015747	chr3	HAVANA	gene	95999832	96058466	-	level 2	protein_coding	Vps45	MGI:891965	2286.96	-0.285579	0.190898	-1.49598	0.134659	0.386094	53.9359	54.7656	69.184	52.5204	66.2159	52.4874	81.7568	103.103	75.0569	65.3919	NO	NO
ENSMUSG00000015748	chr3	HAVANA	gene	95830124	95855885	-	level 2	protein_coding	Prpf3	MGI:1918017	1962.19	0.0220741	0.210265	0.104982	0.91639	0.967124	66.7525	51.7303	67.6917	63.6583	38.3304	63.602	62.156	85.9224	32.7817	23.99	NO	NO
ENSMUSG00000015749	chr3	HAVANA	gene	95929246	95947390	+	level 1	protein_coding	Anp32e	MGI:1913721	990.756	0.154983	0.212593	0.729016	0.465992	0.71732	39.7397	25.5667	29.7422	34.0043	17.7574	38.5034	20.0491	29.3629	15.4532	12.4729	NO	NO
ENSMUSG00000015750	chr3	HAVANA	gene	95893969	95898288	+	level 2	protein_coding	Aph1a	MGI:2385110	144.467	-0.115619	0.236582	-0.488705	0.62505	0.815329	5.85822	5.28335	7.6711	5.71378	7.59289	3.40659	7.96611	8.02043	8.82511	8.94808	NO	NO
ENSMUSG00000015755	chr10	HAVANA	gene	7905653	7956230	-	level 2	protein_coding	Tab2	MGI:1915902	653.693	0.595169	0.21227	2.80382	0.00505006	0.0638827	15.3915	15.6002	9.19444	14.2379	13.9955	7.40102	11.9254	8.37881	8.97554	8.93829	NO	NO
ENSMUSG00000015757	chr10	HAVANA	gene	7792891	7823135	+	level 2	protein_coding	Ppil4	MGI:1914668	5006.77	-0.198961	0.163528	-1.21668	0.223725	0.499275	116.409	107.034	99.2125	111.534	102.571	105.913	126.571	137.026	127.307	116.604	NO	NO
ENSMUSG00000015759	chr14	HAVANA	gene	46775567	46788411	-	level 2	protein_coding	Cnih1	MGI:1277202	1518.17	-0.152379	0.207986	-0.73264	0.463778	0.716538	71.3098	66.4386	57.6047	69.5549	78.7909	67.8835	77.8671	49.8519	109.824	136.701	NO	NO
ENSMUSG00000015766	chr6	HAVANA	gene	137477245	137654876	-	level 2	protein_coding	Eps8	MGI:104684	129.627	-0.369647	0.288953	-1.27927	0.200804	0.47347	1.2678	1.83908	1.79554	1.37741	2.51809	1.42029	4.40817	1.42296	3.09628	2.65674	NO	NO
ENSMUSG00000015776	chr2	HAVANA	gene	26905262	26910677	-	level 2	protein_coding	Med22	MGI:98446	1874.1	-0.244183	0.232583	-1.04988	0.293775	0.576344	50.4765	50.0905	55.2226	48.196	64.4132	43.8277	62.305	105.543	63.5542	45.536	NO	NO
ENSMUSG00000024521	chr18	HAVANA	gene	66458533	66465565	+	level 2	protein_coding	Pmaip1	MGI:1930146	308.986	-1.39623	0.311183	-4.48685	7.22825e-06	0.00106081	3.1431	4.76614	3.69044	2.22591	7.03614	5.35817	19.195	14.8916	13.0887	11.2783	DOWN	YES
ENSMUSG00000015790	chr2	HAVANA	gene	26913381	26916530	-	level 2	protein_coding	Surf1	MGI:98443	221.636	-0.0327152	0.293486	-0.111471	0.911243	0.965171	13.1128	9.80199	11.4503	14.1464	16.662	11.2087	12.4359	6.6479	34.6168	37.3707	NO	NO
ENSMUSG00000015804	chr5	HAVANA	gene	45520229	45529276	+	level 2	protein_coding	Med28	MGI:1914249	6123.28	-0.168225	0.198481	-0.847563	0.396681	0.665647	91.9899	94.6579	85.4514	97.0374	105.751	88.3237	90.4261	135.272	114.318	122.966	NO	NO
ENSMUSG00000015806	chr5	HAVANA	gene	45434021	45450236	-	level 2	protein_coding	Qdpr	MGI:97836	3608.6	-0.423794	0.207023	-2.04709	0.0406495	0.206364	313.375	267.063	294.611	298.273	173.669	369.635	310.487	520.005	242.258	215.364	NO	NO
ENSMUSG00000015837	chr11	HAVANA	gene	50199366	50210827	-	level 2	protein_coding	Sqstm1	MGI:107931	3006.55	-0.171304	0.169207	-1.01239	0.311352	0.594983	116.479	112.874	127.251	92.2592	108.08	118.961	156.014	119.284	141.97	95.1984	NO	NO
ENSMUSG00000015839	chr2	HAVANA	gene	75675513	75704641	-	level 2	protein_coding	Nfe2l2	MGI:108420	675.113	-0.230239	0.195896	-1.17531	0.23987	0.518835	19.0647	14.2506	17.0525	16.722	24.4415	16.4528	22.3958	13.8133	38.19	40.9399	NO	NO
ENSMUSG00000015846	chr2	HAVANA	gene	27676440	27762957	+	level 2	protein_coding	Rxra	MGI:98214	180.44	0.527174	0.226823	2.32417	0.0201165	0.141809	2.72466	2.36919	4.96787	2.62969	3.14082	1.41043	2.58684	2.44006	3.34176	3.16856	NO	NO
ENSMUSG00000015850	chr3	HAVANA	gene	95676201	95687917	-	level 2	protein_coding	Adamtsl4	MGI:2389008	97.9032	-0.266138	0.288548	-0.922336	0.356353	0.633206	1.61431	2.43591	2.42772	1.85236	0.902108	2.97818	1.99086	2.73145	1.06542	0.865271	NO	NO
ENSMUSG00000035427	chrX	HAVANA	gene	86250254	86305093	-	level 2	protein_coding	Mageb4	MGI:2148568	1139.46	-1.09386	0.244664	-4.47086	7.7904e-06	0.00113386	37.3223	31.3423	55.1186	39.441	29.9031	61.7779	67.2458	95.186	98.5278	117.66	DOWN	YES
ENSMUSG00000043453	chrX	HAVANA	gene	72381870	72386858	-	level 1	protein_coding	Magea10	MGI:3588211	314.752	-1.21202	0.271905	-4.45752	8.29134e-06	0.00118715	10.3203	7.41854	11.6791	9.08728	4.56211	25.3212	13.2444	18.9299	18.556	10.9378	DOWN	YES
ENSMUSG00000015880	chr5	HAVANA	gene	45669919	45700546	+	level 2	protein_coding	Ncapg	MGI:1930197	7076.71	0.00408003	0.150438	0.0271209	0.978363	0.991055	163.875	168.022	176.41	151.693	158.093	144.752	217.257	145.11	157.12	125.622	NO	NO
ENSMUSG00000015882	chr5	HAVANA	gene	45697181	45857615	-	level 1	protein_coding	Lcorl	MGI:2651932	1300.88	-0.15711	0.165952	-0.946718	0.343782	0.62416	28.4787	23.6473	25.3448	25.7017	16.884	24.1576	28.4176	36.1075	20.3842	16.3985	NO	NO
ENSMUSG00000015889	chr10	HAVANA	gene	93453411	93484875	+	level 2	protein_coding	Lta4h	MGI:96836	1692.89	-0.0646152	0.209101	-0.309015	0.75731	0.888949	72.0302	59.3813	72.6499	63.3342	60.4752	66.7664	75.406	96.1803	51.9497	39.17	NO	NO
ENSMUSG00000015932	chr2	HAVANA	gene	143915320	143943324	+	level 2	protein_coding	Dstn	MGI:1929270	1950.75	-0.330002	0.168854	-1.95436	0.0506584	0.233058	68.2281	59.3235	68.3124	53.8623	102.442	59.8996	93.5885	69.4075	144.734	163.66	NO	NO
ENSMUSG00000015937	chr13	HAVANA	gene	56073619	56136361	-	level 2	protein_coding	H2afy	MGI:1349392	2911.84	-0.0327467	0.195191	-0.167767	0.866766	0.944833	153.19	141.652	163.433	171.337	168.156	156.397	158.04	148.513	140.979	237.326	NO	NO
ENSMUSG00000015942	chr5	HAVANA	gene	134184019	134224355	+	level 1	protein_coding	Gtf2ird2	MGI:2149780	246.843	0.254815	0.219869	1.15894	0.24648	0.526537	8.22181	11.8455	9.49619	7.81236	5.7007	7.62942	10.5957	6.81618	5.46442	4.22263	NO	NO
ENSMUSG00000015943	chr3	HAVANA	gene	96196588	96219709	-	level 2	protein_coding	Bola1	MGI:1916418	664.103	-0.270944	0.188237	-1.43938	0.150043	0.407213	48.7271	51.7179	43.735	42.7799	78.7808	62.4085	44.8604	54.8511	85.8004	93.755	NO	NO
ENSMUSG00000015944	chr5	HAVANA	gene	134099711	134144343	+	level 2	protein_coding	Castor2	MGI:1933384	204.314	-0.0459855	0.230309	-0.199669	0.84174	0.933024	1.65899	1.82992	2.8341	1.81061	1.86872	1.45936	2.63292	1.47912	3.19252	2.62625	NO	NO
ENSMUSG00000015947	chr3	HAVANA	gene	96282909	96293969	-	level 2	protein_coding	Fcgr1	MGI:95498	46.9006	-0.0674544	0.338899	-0.19904	0.842232	0.933099	1.57508	1.42991	1.2384	1.35529	0.905266	1.89457	1.1656	0.649279	1.66519	1.39943	NO	NO
ENSMUSG00000015950	chr5	HAVANA	gene	134220053	134229625	-	level 2	protein_coding	Ncf1	MGI:97283	60.6345	-0.117833	0.373646	-0.315359	0.752489	0.886444	2.6771	2.29792	1.96522	2.7932	1.00716	3.16565	3.22987	0.695216	2.79992	1.59171	NO	NO
ENSMUSG00000015961	chr1	HAVANA	gene	177762962	177796511	-	level 2	protein_coding	Adss2	MGI:87948	5825.31	0.323461	0.155441	2.08093	0.0374403	0.198185	187.477	174.925	245.036	180.523	137.323	148.533	194.598	154.938	95.655	100.563	NO	NO
ENSMUSG00000015966	chr14	HAVANA	gene	29996135	30008896	-	level 2	protein_coding	Il17rb	MGI:1355292	51.1848	0.173263	0.462168	0.374892	0.707741	0.862622	1.5488	0.356801	1.03018	0.870835	1.77191	0.064119	1.74852	0.546052	4.09929	4.92807	NO	NO
ENSMUSG00000015968	chr14	HAVANA	gene	30039939	30491455	-	level 2	protein_coding	Cacna1d	MGI:88293	138.29	0.0247244	0.23453	0.105421	0.916042	0.967113	1.76548	1.27388	1.43556	0.845057	3.87332	1.58434	0.947338	1.65011	3.54745	4.73198	NO	NO
ENSMUSG00000015971	chr14	HAVANA	gene	29978337	30006354	+	level 2	protein_coding	Actr8	MGI:1860775	2593.6	-0.43085	0.192249	-2.2411	0.0250194	0.159013	81.675	71.4442	85.5248	83.3873	80.2013	88.5983	100.943	147.975	113.544	89.3734	NO	NO
ENSMUSG00000015980	chr7	HAVANA	gene	139212988	139242979	+	level 1	protein_coding	Lrrc27	MGI:1923862	978.135	-0.283473	0.213711	-1.32643	0.184697	0.453192	37.3333	37.4961	39.188	32.5458	28.3001	32.2826	51.9956	61.9068	36.0628	22.597	NO	NO
ENSMUSG00000015994	chr8	HAVANA	gene	25998722	26015650	-	level 2	protein_coding	Fnta	MGI:104683	3206.52	-0.519926	0.21442	-2.4248	0.015317	0.120101	97.6986	106.603	100.973	89.3311	127.888	103.524	148.068	214.065	155.757	155.566	NO	NO
ENSMUSG00000016018	chr13	HAVANA	gene	112867418	112927398	-	level 2	protein_coding	Mtrex	MGI:1919448	6506.59	-0.265402	0.16582	-1.60055	0.109478	0.347554	154.404	132.695	207.457	137.187	99.7463	144.158	213.287	205.911	131.255	112.093	NO	NO
ENSMUSG00000016087	chr9	HAVANA	gene	32422204	32542861	-	level 2	protein_coding	Fli1	MGI:95554	53.9018	-0.432257	0.362826	-1.19136	0.233512	0.511169	1.96975	0.807561	0.700798	0.709559	0.895398	0.968539	1.44146	0.901816	1.52832	1.86433	NO	NO
ENSMUSG00000016181	chr1	HAVANA	gene	193091104	193130272	-	level 2	protein_coding	Utp25	MGI:2138080	296.422	0.280702	0.188569	1.48859	0.136596	0.388328	6.1876	7.9249	5.35109	4.96272	5.71963	2.75814	6.45308	6.15761	4.06686	5.33922	NO	NO
ENSMUSG00000079606	chrX	HAVANA	gene	48841466	48877713	-	level 1	protein_coding	Gm595	MGI:2685441	270.833	-1.285	0.288391	-4.45576	8.35964e-06	0.00118727	5.90032	4.25658	3.1528	2.3967	4.44995	5.73297	9.01959	5.80092	18.747	22.3556	DOWN	YES
ENSMUSG00000033088	chr15	HAVANA	gene	78947724	79005869	+	level 2	protein_coding	Triobp	MGI:1349410	342.688	-0.965781	0.216881	-4.45304	8.46619e-06	0.00119278	8.4953	7.53533	7.88394	4.8293	8.85156	9.40114	14.0899	16.236	19.2331	12.4714	DOWN	YES
ENSMUSG00000016239	chrX	HAVANA	gene	36328353	36362341	+	level 2	protein_coding	Lonrf3	MGI:1921615	757.371	-0.12756	0.190228	-0.670564	0.502498	0.740943	25.8718	20.2503	30.084	20.9678	13.6811	21.3933	27.9195	25.0874	15.6133	23.5424	NO	NO
ENSMUSG00000016252	chr2	HAVANA	gene	174461072	174464105	-	level 2	protein_coding	Atp5e	MGI:1855697	6776.86	0.197532	0.184617	1.06996	0.28464	0.565969	1153.39	1231.01	985.208	1173.15	1354.58	1027.24	1017.01	738.818	1109.02	1379.61	NO	NO
ENSMUSG00000016253	chr2	HAVANA	gene	174415804	174427502	+	level 2	protein_coding	Nelfcd	MGI:1926424	4853.34	-0.534251	0.230932	-2.31346	0.0206972	0.143646	158.822	134.465	178.855	119.494	121.91	166.926	218.159	340.883	162.719	111.459	NO	NO
ENSMUSG00000019892	chr10	HAVANA	gene	103046031	103236322	-	level 2	protein_coding	Lrriq1	MGI:1922228	167.753	-1.0924	0.245951	-4.44153	8.93222e-06	0.00122185	2.31209	2.0595	1.9259	1.09378	1.70375	3.2942	5.63	4.60496	7.10872	7.09108	DOWN	YES
ENSMUSG00000016257	chr2	HAVANA	gene	174465067	174473081	-	level 2	protein_coding	Prelid3b	MGI:1913640	4251.65	-0.0692921	0.20838	-0.332528	0.739491	0.88013	209.448	194.849	227.828	236.879	158.887	243.707	204.672	297.869	148.369	119.012	NO	NO
ENSMUSG00000016262	chr1	HAVANA	gene	192844488	192855756	-	level 2	protein_coding	Sertad4	MGI:2443496	91.1734	0.17766	0.350184	0.507334	0.611921	0.807231	2.79039	2.17724	2.44472	2.59434	2.47136	2.15421	2.21434	0.498401	3.9173	3.72254	NO	NO
ENSMUSG00000016308	chrX	HAVANA	gene	36873900	36884222	+	level 2	protein_coding	Ube2a	MGI:102959	7939.6	-0.0146169	0.217566	-0.0671838	0.946435	0.977704	458.4	419.522	432.782	522.684	285.159	537.339	370.741	347.36	290.76	300.909	NO	NO
ENSMUSG00000016319	chrX	HAVANA	gene	36795651	36798807	+	level 2	protein_coding	Slc25a5	MGI:1353496	1057.97	-0.115617	0.182474	-0.633608	0.526337	0.757359	65.9235	54.6002	52.9925	51.9111	70.8308	78.1686	53.7535	39.3894	85.0167	89.473	NO	NO
ENSMUSG00000016344	chr2	HAVANA	gene	181187247	181188771	+	level 2	protein_coding	Ppdpf	MGI:1913746	860.395	-0.086504	0.207793	-0.4163	0.677191	0.844498	81.8625	62.6344	71.2021	91.6204	92.6777	86.6403	64.1844	77.0336	96.4294	105.659	NO	NO
ENSMUSG00000034575	chr13	HAVANA	gene	69497959	69534617	-	level 2	protein_coding	Tent4a	MGI:2682295	558.48	0.868087	0.195339	4.44399	8.83048e-06	0.00122185	12.385	13.2285	9.2427	11.7448	12.1268	4.98924	7.07106	7.65106	6.80161	6.23876	UP	YES
ENSMUSG00000021258	chr12	HAVANA	gene	108179579	108203359	+	level 2	protein_coding	Ccnk	MGI:1276106	588.978	0.85315	0.192412	4.43397	9.25143e-06	0.00125061	17.0413	24.2419	19.6497	18.3129	18.7037	10.9465	12.3927	7.87485	10.0485	11.0489	UP	YES
ENSMUSG00000016382	chrX	HAVANA	gene	75785654	75875182	-	level 2	protein_coding	Pls3	MGI:104807	162.068	-0.486014	0.316889	-1.53371	0.125102	0.372372	3.11749	1.29423	5.35473	4.38817	3.92058	5.22527	4.14832	5.68306	5.12486	5.24451	NO	NO
ENSMUSG00000016386	chr2	HAVANA	gene	106693269	106868356	+	level 2	protein_coding	Mpped2	MGI:1924265	408.552	-0.574399	0.259261	-2.21552	0.0267243	0.165602	7.58156	7.14416	10.7845	10.5454	7.59135	13.5398	12.4405	8.87495	18.5742	26.9812	NO	NO
ENSMUSG00000016409	chrX	HAVANA	gene	37126795	37150746	+	level 2	protein_coding	Nkap	MGI:1914300	1284.91	-0.219585	0.178153	-1.23256	0.217738	0.493449	20.072	19.4678	17.9887	15.9552	27.7425	15.2422	29.2539	22.2266	31.6422	31.7914	NO	NO
ENSMUSG00000016427	chrX	HAVANA	gene	37187588	37191163	-	level 2	protein_coding	Ndufa1	MGI:1929511	41814.6	-0.0618888	0.175344	-0.352956	0.724121	0.87137	6589.53	7919.38	5118.36	6553.94	9418.68	7514.04	6835.13	5828.7	9126.53	9269.09	NO	NO
ENSMUSG00000016458	chr2	HAVANA	gene	105126529	105173616	+	level 2	protein_coding	Wt1	MGI:98968	87.3495	0.887666	0.324347	2.73678	0.00620436	0.0706759	2.79991	1.20195	3.14786	1.68473	3.88878	0.783523	1.84011	0.878576	3.569	3.30663	NO	NO
ENSMUSG00000016477	chr13	HAVANA	gene	29906575	29986063	-	level 2	protein_coding	E2f3	MGI:1096340	96.7196	-0.268892	0.286852	-0.937388	0.348559	0.627656	0.763303	0.951616	1.17082	0.641949	1.96651	0.948007	1.65607	0.638168	2.52392	2.35038	NO	NO
ENSMUSG00000016481	chr1	HAVANA	gene	195097382	195131586	-	level 2	protein_coding	Cr1l	MGI:88513	443.116	-0.354854	0.19836	-1.78893	0.0736254	0.28329	15.3803	14.1825	18.422	17.8171	18.2102	20.7452	19.8129	19.5312	33.1102	31.0632	NO	NO
ENSMUSG00000016487	chr6	HAVANA	gene	146888487	147032025	+	level 2	protein_coding	Ppfibp1	MGI:1914783	4305.18	0.195507	0.248763	0.785919	0.431915	0.69345	88.1139	91.683	158.194	79.8826	32.6056	91.6085	118.034	137.582	25.279	13.1183	NO	NO
ENSMUSG00000016494	chr1	HAVANA	gene	194938819	194961279	+	level 2	protein_coding	Cd34	MGI:88329	141.211	0.237576	0.414296	0.573445	0.566344	0.780368	10.0581	2.19095	2.91046	1.16731	7.05929	1.25985	3.45315	2.06694	6.00896	9.43823	NO	NO
ENSMUSG00000016495	chr19	HAVANA	gene	29348599	29367390	-	level 2	protein_coding	Plgrkt	MGI:1915009	122.343	-0.484457	0.239914	-2.01929	0.0434567	0.213893	7.29579	5.40879	4.69567	3.78241	13.1082	6.03419	9.54328	6.36463	20.5866	21.0905	NO	NO
ENSMUSG00000016496	chr19	HAVANA	gene	29367455	29388095	+	level 2	protein_coding	Cd274	MGI:1926446	82.3933	-0.539196	0.329809	-1.63487	0.102075	0.335629	1.71617	1.28877	1.42433	0.827137	1.85821	0.78852	3.83761	1.88344	3.12458	2.69031	NO	NO
ENSMUSG00000016503	chr5	HAVANA	gene	146948657	146955614	+	level 2	protein_coding	Gtf3a	MGI:1913846	389.797	-0.16825	0.17259	-0.97485	0.329635	0.61194	71.2131	68.5347	75.4214	58.0471	114.283	62.0033	85.548	73.8472	101.055	143.294	NO	NO
ENSMUSG00000016510	chr5	HAVANA	gene	146951573	146963800	-	level 2	protein_coding	Mtif3	MGI:1923616	1090.82	-0.238966	0.246895	-0.967886	0.333101	0.614754	38.1337	46.0346	50.7103	47.1632	44.6128	42.2271	47.1114	106.654	35.844	34.3458	NO	NO
ENSMUSG00000016520	chr5	HAVANA	gene	147016655	147076586	-	level 2	protein_coding	Lnx2	MGI:2155959	771.646	0.127432	0.209854	0.607241	0.543691	0.767091	13.4094	13.5184	22.4693	13.696	6.71876	16.1012	14.4877	12.2143	6.5089	6.09551	NO	NO
ENSMUSG00000056724	chr9	HAVANA	gene	110624789	110654161	-	level 2	protein_coding	Nbeal2	MGI:2448554	254.594	0.954653	0.215563	4.42866	9.48225e-06	0.00125558	4.21857	3.33073	4.77926	3.57135	2.71903	1.63954	2.08469	1.83556	0.929385	0.710623	UP	YES
ENSMUSG00000016528	chr1	HAVANA	gene	131053700	131097826	-	level 2	protein_coding	Mapkapk2	MGI:109298	287.749	0.691581	0.348218	1.98606	0.0470271	0.223279	11.7312	7.53011	16.0789	6.22195	7.27045	8.53211	9.7841	2.30578	4.22166	3.84978	NO	NO
ENSMUSG00000016534	chrX	HAVANA	gene	38401357	38456454	-	level 2	protein_coding	Lamp2	MGI:96748	2811.1	-0.35931	0.169946	-2.11426	0.0344931	0.189541	59.2799	57.5814	50.9599	47.7487	62.7771	53.698	89.8072	51.351	99.5723	97.3002	NO	NO
ENSMUSG00000016541	chr15	HAVANA	gene	85336245	85463212	+	level 2	protein_coding	Atxn10	MGI:1859293	10228.7	0.201352	0.22143	0.909324	0.363179	0.638724	440.299	428.255	528.071	550.004	277.013	498.829	365.693	526.824	201.038	165.053	NO	NO
ENSMUSG00000016552	chr15	HAVANA	gene	77940522	77956722	-	level 2	protein_coding	Foxred2	MGI:106315	122.456	-0.393791	0.286443	-1.37476	0.169206	0.434196	1.73055	1.95311	2.33337	1.08513	3.36235	1.969	3.52208	1.26291	4.13372	5.68426	NO	NO
ENSMUSG00000016554	chr15	HAVANA	gene	77958998	77970813	-	level 2	protein_coding	Eif3d	MGI:1933181	2527.2	-0.0630241	0.142144	-0.443381	0.65749	0.835101	165.364	168.914	207.002	170.715	161.431	154.906	216.437	194.135	186.683	161.425	NO	NO
ENSMUSG00000016559	chr11	HAVANA	gene	116021912	116027962	-	level 2	protein_coding	H3f3b	MGI:1101768	35431.4	-0.234232	0.247322	-0.947073	0.343601	0.623896	1049.73	1028.59	828.625	794.356	1800.5	802.595	899.647	1636.01	1850.35	1736.57	NO	NO
ENSMUSG00000016619	chr15	HAVANA	gene	84923411	84942963	+	level 2	protein_coding	Nup50	MGI:1351502	1650.09	-0.039064	0.182475	-0.214078	0.830486	0.927085	29.0753	25.3508	31.5154	26.5075	19.4543	20.7561	32.5429	39.772	24.15	18.4336	NO	NO
ENSMUSG00000016637	chr15	HAVANA	gene	78159463	78174107	-	level 2	protein_coding	Ift27	MGI:1914292	420.555	-0.82654	0.324567	-2.54659	0.010878	0.0990397	22.8036	16.9083	18.0791	20.8135	17.5131	22.0806	17.7866	34.6635	52.106	84.5173	NO	NO
ENSMUSG00000016664	chr15	HAVANA	gene	83375607	83464606	-	level 2	protein_coding	Pacsin2	MGI:1345153	3156.27	-0.25275	0.187896	-1.34516	0.178575	0.44573	64.7125	56.9648	87.1764	58.987	53.1696	61.0693	86.9333	113.923	60.0729	51.7558	NO	NO
ENSMUSG00000016757	chr15	HAVANA	gene	83575090	83595157	-	level 2	protein_coding	Ttll12	MGI:3039573	684.745	0.143465	0.218597	0.656299	0.511632	0.746631	16.687	12.4328	21.2812	9.72598	14.1724	9.32167	18.1192	13.4254	14.5106	12.1993	NO	NO
ENSMUSG00000016758	chr15	HAVANA	gene	83526862	83544634	+	level 2	protein_coding	Bik	MGI:1206591	25.5839	0.343053	0.454255	0.755201	0.450128	0.707335	1.72867	1.68911	0.80908	1.4398	4.01771	1.47563	0.977062	0.497995	1.20222	2.83565	NO	NO
ENSMUSG00000016763	chr15	HAVANA	gene	83604999	83725021	-	level 2	protein_coding	Scube1	MGI:1890616	217.878	-0.296828	0.262866	-1.1292	0.258814	0.539495	3.27075	1.9388	7.07627	2.99608	3.69245	4.19268	7.14259	6.32343	4.51868	4.1013	NO	NO
ENSMUSG00000016831	chr14	HAVANA	gene	52279146	52296401	+	level 1	protein_coding	Tox4	MGI:1915389	3513.39	-0.0536266	0.203311	-0.263767	0.79196	0.907489	56.4322	52.7097	82.8095	56.8407	37.1198	61.948	66.9792	81.0769	35.1111	25.6605	NO	NO
ENSMUSG00000016833	chr5	HAVANA	gene	100798627	100804471	+	level 2	protein_coding	Mrps18c	MGI:1915985	2003.4	0.0109247	0.188114	0.0580747	0.953689	0.980038	367.774	379.826	295.773	373.248	524.56	335.268	337.731	360.274	498.789	589.415	NO	NO
ENSMUSG00000016918	chr1	HAVANA	gene	12692277	12861192	+	level 2	protein_coding	Sulf1	MGI:2138563	161.887	-0.193885	0.329694	-0.588076	0.556481	0.774949	1.60756	0.871255	3.92648	1.04947	2.37728	1.68606	3.11069	1.69456	4.12845	2.54012	NO	NO
ENSMUSG00000016921	chr2	HAVANA	gene	162931528	162937121	+	level 2	protein_coding	Srsf6	MGI:1915246	5853.89	-0.13654	0.172974	-0.789366	0.429898	0.692168	146.075	130.712	120.951	133.631	126.084	148.319	179.828	102.364	133.759	139.868	NO	NO
ENSMUSG00000016933	chr2	HAVANA	gene	160731300	160775760	+	level 2	protein_coding	Plcg1	MGI:97615	1571.95	0.669096	0.249581	2.68088	0.00734292	0.078421	35.2114	30.361	67.2876	25.1804	17.756	26.3863	40.4696	20.5983	7.94578	8.16165	NO	NO
ENSMUSG00000031898	chr8	HAVANA	gene	105973513	105979429	-	level 2	protein_coding	Dpep3	MGI:1919104	952.314	-1.22299	0.276305	-4.42625	9.58876e-06	0.00126021	22.8258	18.5059	49.1869	46.5038	20.9847	59.4019	55.0061	134.063	39.8704	46.644	DOWN	YES
ENSMUSG00000016946	chr17	HAVANA	gene	24047734	24073485	-	level 2	protein_coding	Kctd5	MGI:1916509	2569	-0.405615	0.224715	-1.80502	0.0710718	0.278825	69.1974	57.2085	75.6882	61.3397	75.8463	65.2734	94.7658	149.111	81.7244	74.7358	NO	NO
ENSMUSG00000016982	chr13	HAVANA	gene	21981194	21988734	+	level 2	protein_coding	Pom121l2	MGI:2684870	76.1135	0.335893	0.303725	1.10591	0.268765	0.549968	2.60065	1.65596	4.12634	1.33607	3.0693	1.54879	3.0398	2.41785	2.54706	2.08095	NO	NO
ENSMUSG00000016984	chr11	HAVANA	gene	17938756	17953875	-	level 2	protein_coding	Etaa1	MGI:1915395	1057.47	0.390589	0.256567	1.52237	0.127917	0.376777	22.2952	19.5171	25.3259	20.0224	21.2825	16.0319	25.1691	10.1552	10.0181	19.851	NO	NO
ENSMUSG00000016998	chr2	HAVANA	gene	164275952	164278459	-	level 2	protein_coding	Svs4	MGI:98450	32.1686	0.825148	0.43698	1.8883	0.058986	0.25232	4.17886	5.07906	3.7799	4.29634	1.43125	5.32733	1.76802	0.99241	0.408119	0.581985	NO	NO
ENSMUSG00000017004	chr2	HAVANA	gene	164332740	164334396	+	level 2	protein_coding	Svs5	MGI:98453	23.1582	-0.677984	0.458317	-1.47929	0.139062	0.391844	1.32589	1.0128	1.54582	1.08645	2.23982	1.31509	0.889614	1.88887	5.96325	7.25689	NO	NO
ENSMUSG00000017009	chr2	HAVANA	gene	164424247	164443887	-	level 2	protein_coding	Sdc4	MGI:1349164	462.895	-0.0252881	0.314457	-0.0804183	0.935905	0.973137	12.0415	7.78385	20.2787	11.2092	15.3241	15.9019	16.056	5.4129	23.1961	13.7824	NO	NO
ENSMUSG00000017057	chrX	HAVANA	gene	36112110	36171259	+	level 2	protein_coding	Il13ra1	MGI:105052	364.723	-0.367592	0.191323	-1.92131	0.0546925	0.243107	5.31533	5.19851	9.59263	6.53782	6.24864	6.92342	13.3079	7.76853	8.99305	6.89572	NO	NO
ENSMUSG00000017119	chr11	HAVANA	gene	101552149	101581951	+	level 1	protein_coding	Nbr1	MGI:108498	2655.87	-0.000446008	0.210424	-0.00211957	0.998309	0.999557	49.9669	40.6315	88.0138	44.4011	27.2911	43.7415	76.2968	56.0753	30.2574	21.0973	NO	NO
ENSMUSG00000017132	chr11	HAVANA	gene	118132019	118248592	-	level 2	protein_coding	Cyth1	MGI:1334257	1418.47	-0.0282195	0.218365	-0.129231	0.897175	0.95834	33.7015	30.2838	54.7522	32.9123	21.4316	32.4128	39.5756	58.1322	22.8604	14.6815	NO	NO
ENSMUSG00000017144	chr2	HAVANA	gene	51130438	51149111	-	level 2	protein_coding	Rnd3	MGI:1921444	44.7715	-0.179414	0.468676	-0.38281	0.701861	0.86014	0.592073	0.344167	2.51124	0.786999	1.15103	1.19894	1.2003	0.402576	1.71257	1.96575	NO	NO
ENSMUSG00000017146	chr11	HAVANA	gene	101488764	101551955	-	level 2	protein_coding	Brca1	MGI:104537	1985.47	0.40307	0.197254	2.0434	0.0410127	0.20755	25.6021	28.0088	48.1463	24.7495	18.4516	18.5442	33.2636	22.5915	17.2806	13.7734	NO	NO
ENSMUSG00000017176	chr11	HAVANA	gene	100422321	100441808	-	level 2	protein_coding	Nt5c3b	MGI:1915356	94.057	-0.282787	0.295544	-0.956835	0.338651	0.619697	3.83759	1.92619	5.82107	2.15266	7.98638	3.47925	5.17943	5.16178	8.95139	8.19797	NO	NO
ENSMUSG00000017188	chr11	HAVANA	gene	101277968	101279114	-	level 2	protein_coding	Coa3	MGI:1098757	1241.96	-0.237479	0.258378	-0.919117	0.358034	0.634149	87.6426	73.1273	91.8977	123.63	95.4361	107.699	79.7647	166.631	98.9086	95.7238	NO	NO
ENSMUSG00000017195	chr11	HAVANA	gene	98551097	98558665	+	level 2	protein_coding	Zpbp2	MGI:1916626	268.999	-0.268818	0.251539	-1.06869	0.285207	0.566586	10.1955	13.7437	11.3566	8.35566	17.8558	12.0257	22.9209	15.1252	18.9631	12.1074	NO	NO
ENSMUSG00000017210	chr11	HAVANA	gene	98704591	98729435	-	level 2	protein_coding	Med24	MGI:1344385	2174.52	-0.409678	0.235141	-1.74227	0.0814613	0.298941	33.5814	37.0028	52.1725	24.5541	45.0844	30.8523	78.3012	59.7914	69.4025	45.852	NO	NO
ENSMUSG00000031118	chrX	HAVANA	gene	51968695	51972772	-	level 2	protein_coding	1700080O16Rik	MGI:1921529	258.264	-1.65433	0.374602	-4.41622	1.00441e-05	0.00130063	5.09298	4.60939	2.73745	1.33505	7.78073	2.7937	7.96311	8.41991	48.4822	46.1812	DOWN	YES
ENSMUSG00000017264	chr4	HAVANA	gene	148558429	148582401	+	level 2	protein_coding	Exosc10	MGI:1355322	3551.61	-0.234925	0.217264	-1.08129	0.279569	0.560492	102.474	96.3756	135.094	86.0187	88.5618	96.5613	145.415	183.867	94.9479	64.7321	NO	NO
ENSMUSG00000017286	chr11	HAVANA	gene	76120987	76243725	-	level 1	protein_coding	Glod4	MGI:1914451	1118.57	-0.247846	0.184585	-1.34272	0.179364	0.446786	46.741	50.9652	47.7422	37.7113	64.5508	39.1903	56.9951	54.5058	91.3028	101.592	NO	NO
ENSMUSG00000017288	chr11	HAVANA	gene	76046226	76179647	-	level 2	protein_coding	Vps53	MGI:1915549	2929.99	-0.213003	0.17923	-1.18843	0.234663	0.512799	96.4116	88.6014	118.534	100.058	74.2347	97.8178	129.819	144.058	94.8819	72.3978	NO	NO
ENSMUSG00000067649	chrX	HAVANA	gene	92118879	92599572	-	level 2	protein_coding	Mageb18	MGI:3045344	60.6907	-1.60795	0.364385	-4.41278	1.02054e-05	0.00131187	0.508437	1.59522	2.02997	0.831746	1.54557	3.43541	3.10462	2.97752	5.62941	4.13325	DOWN	YES
ENSMUSG00000017299	chr2	HAVANA	gene	164745983	164768607	+	level 1	protein_coding	Dnttip1	MGI:1923483	2605.04	-0.248257	0.241122	-1.02959	0.303202	0.586772	155.263	157.79	175.052	167.053	163.539	148.169	183.376	345.193	142.498	166.541	NO	NO
ENSMUSG00000017307	chr2	HAVANA	gene	164792765	164804882	-	level 2	protein_coding	Acot8	MGI:2158201	364.296	-0.0431699	0.174428	-0.247495	0.804526	0.913743	37.6025	32.641	38.8817	34.7812	28.7115	36.4837	36.0192	27.8801	33.7125	28.8725	NO	NO
ENSMUSG00000033114	chr13	HAVANA	gene	64096308	64129368	-	level 2	protein_coding	Slc35d2	MGI:1917734	53.9534	-1.4998	0.340588	-4.40355	1.06494e-05	0.00135903	1.68891	0.702266	0.82712	0.514144	1.00122	2.08081	2.42076	2.34749	4.29468	2.65247	DOWN	YES
ENSMUSG00000017386	chr11	HAVANA	gene	78158499	78165589	-	level 2	protein_coding	Traf4	MGI:1202880	426.2	0.247942	0.245895	1.00833	0.313298	0.595981	14.5644	16.1604	22.6038	11.0673	14.5263	15.3608	19.3743	11.2389	8.61042	12.4724	NO	NO
ENSMUSG00000017390	chr11	HAVANA	gene	78322968	78327781	+	level 2	protein_coding	Aldoc	MGI:101863	63.7598	-0.0331173	0.371029	-0.0892581	0.928877	0.970902	1.76671	0.783971	3.66429	2.6339	2.39875	3.24968	1.96264	1.19371	2.6627	1.32423	NO	NO
ENSMUSG00000017404	chr11	HAVANA	gene	98026710	98030492	+	level 2	protein_coding	Rpl19	MGI:98020	13294.8	0.436542	0.189406	2.30479	0.0211781	0.145688	2431.73	2608.1	2120.01	2367.03	2228.08	2225.36	1841.56	1118.53	1636.07	1515.17	NO	NO
ENSMUSG00000017405	chr11	HAVANA	gene	78166106	78176675	-	level 2	protein_coding	Nek8	MGI:1890646	226.093	0.0356196	0.25082	0.142013	0.88707	0.953376	7.52436	7.05027	9.46291	5.28637	5.22031	7.91576	10.2934	4.91011	5.57282	4.16021	NO	NO
ENSMUSG00000017412	chr2	HAVANA	gene	52428320	52676831	-	level 2	protein_coding	Cacnb4	MGI:103301	77.4494	-0.693311	0.297108	-2.33354	0.0196201	0.139947	1.91093	1.16349	1.51616	1.08663	0.760697	0.522627	2.81022	2.22962	2.47168	3.34187	NO	NO
ENSMUSG00000017418	chr2	HAVANA	gene	15049395	15082456	+	level 2	protein_coding	Arl5b	MGI:1923119	363.136	-0.266331	0.253282	-1.05152	0.29302	0.57587	3.54464	2.68588	4.31447	2.47931	3.77224	2.90653	5.13743	8.35544	4.93724	4.11979	NO	NO
ENSMUSG00000017421	chr11	HAVANA	gene	80383279	80405733	+	level 2	protein_coding	Zfp207	MGI:1340045	5457.61	-0.24425	0.179065	-1.36403	0.172559	0.438581	167.218	140.644	191.882	155.708	160.631	154.903	221.546	282.5	205.249	172.724	NO	NO
ENSMUSG00000017428	chr11	HAVANA	gene	80428615	80473248	+	level 2	protein_coding	Psmd11	MGI:1916327	4554.59	-0.25842	0.230574	-1.12077	0.262387	0.543371	170.51	158.277	197.01	215.091	176.858	201.828	188.739	353.002	194.27	180.788	NO	NO
ENSMUSG00000017466	chr11	HAVANA	gene	118301069	118355740	-	level 2	protein_coding	Timp2	MGI:98753	256.013	0.550972	0.370803	1.48589	0.137309	0.389396	6.73079	4.69071	10.1521	5.05685	5.38552	5.66414	6.92113	1.55468	1.82552	4.56804	NO	NO
ENSMUSG00000017478	chr8	HAVANA	gene	122376609	122417360	+	level 2	protein_coding	Zc3h18	MGI:1923264	1676.71	0.105679	0.18858	0.560395	0.57521	0.785737	38.1337	34.8321	50.0832	32.4932	31.4731	33.604	52.6663	32.5742	30.3938	19.7993	NO	NO
ENSMUSG00000002844	chr16	HAVANA	gene	38444030	38452703	-	level 2	protein_coding	Adprh	MGI:1098234	1079.57	-0.717833	0.163248	-4.3972	1.09654e-05	0.00137937	18.3182	16.8466	16.6702	17.5579	26.1188	22.0072	30.0614	28.0135	56.0559	47.6724	DOWN	YES
ENSMUSG00000017493	chr11	HAVANA	gene	99041244	99054392	+	level 1	protein_coding	Igfbp4	MGI:96439	457.203	0.257199	0.303933	0.846234	0.397422	0.666191	9.82297	4.5973	11.9978	7.19052	11.9448	6.43464	10.4311	2.72386	12.6246	12.0195	NO	NO
ENSMUSG00000017499	chr11	HAVANA	gene	98907801	98923940	+	level 2	protein_coding	Cdc6	MGI:1345150	389.076	-0.398716	0.262336	-1.51987	0.128545	0.377584	8.91486	5.38347	6.0862	6.30542	2.97793	7.6787	6.5024	13.4773	3.25259	3.16892	NO	NO
ENSMUSG00000052539	chr3	HAVANA	gene	104013259	104220374	-	level 2	protein_coding	Magi3	MGI:1923484	1508.49	0.759839	0.172938	4.39372	1.11428e-05	0.00138194	27.3601	29.679	28.3528	24.5693	15.8747	19.42	19.0792	16.5123	9.06911	8.16827	UP	YES
ENSMUSG00000017550	chr11	HAVANA	gene	80089400	80135794	+	level 2	protein_coding	Atad5	MGI:2442925	1758.9	0.251836	0.186429	1.35084	0.176746	0.443971	23.3881	22.6812	19.2371	19.5457	14.5849	17.5911	20.4089	20.1346	11.7997	8.0884	NO	NO
ENSMUSG00000017561	chr11	HAVANA	gene	80046493	80080991	-	level 2	protein_coding	Crlf3	MGI:1860086	2002.48	-0.0990917	0.188799	-0.524854	0.599685	0.800031	63.8969	65.0336	69.1925	58.7003	59.8632	54.6519	68.7776	93.5901	67.7337	52.9175	NO	NO
ENSMUSG00000017615	chr11	HAVANA	gene	78522850	78536332	-	level 2	protein_coding	Tnfaip1	MGI:104961	956.396	-0.371593	0.174528	-2.12913	0.0332438	0.186332	16.2824	13.3066	17.9025	13.4347	19.6474	14.8579	22.7362	23.5968	29.2629	22.5947	NO	NO
ENSMUSG00000017631	chr11	HAVANA	gene	76416734	76623558	-	level 1	protein_coding	Abr	MGI:107771	861.245	0.369177	0.202329	1.82464	0.0680556	0.272517	14.3936	15.1111	26.5818	16.8584	15.2707	13.3061	19.3757	9.77574	11.572	9.65212	NO	NO
ENSMUSG00000017639	chr11	HAVANA	gene	79591212	79698023	+	level 2	protein_coding	Rab11fip4	MGI:2442920	172.844	0.0805845	0.292949	0.275081	0.783254	0.903093	1.44321	0.987478	2.26213	1.1584	1.81439	0.648516	1.33153	1.03003	3.27583	4.30575	NO	NO
ENSMUSG00000017664	chr2	HAVANA	gene	165276554	165287869	-	level 1	protein_coding	Slc35c2	MGI:2385166	3989.15	0.110568	0.199504	0.554215	0.579432	0.78914	165.571	164.543	244.099	221.631	104.056	196.063	184.279	234.748	92.8101	65.4234	NO	NO
ENSMUSG00000017667	chr2	HAVANA	gene	165374264	165388259	-	level 2	protein_coding	Zfp334	MGI:2388656	304.127	-0.0634247	0.229115	-0.276825	0.781915	0.902651	2.91146	2.44479	3.89528	2.22519	1.9989	1.67827	4.05392	3.15336	3.45726	2.31553	NO	NO
ENSMUSG00000017670	chr2	HAVANA	gene	165288031	165326479	-	level 2	protein_coding	Elmo2	MGI:2153045	2025.2	-0.346872	0.228405	-1.51867	0.128846	0.377968	43.1273	37.5551	58.6312	37.4273	28.0483	44.8282	61.2457	89.148	33.4392	20.4546	NO	NO
ENSMUSG00000017677	chr11	HAVANA	gene	79239372	79254671	-	level 2	protein_coding	Wsb1	MGI:1926139	3243.23	-0.192484	0.174784	-1.10127	0.27078	0.551745	116.494	111.826	104.01	72.8453	99.7722	87.19	148.19	89.7328	142.623	116.093	NO	NO
ENSMUSG00000017679	chr2	HAVANA	gene	163602314	163619013	+	level 2	protein_coding	Ttpal	MGI:1923330	650.588	0.177721	0.232914	0.763032	0.445444	0.703326	17.4449	14.8319	23.0721	11.4835	17.1195	11.9519	22.4193	12.9455	12.2017	9.34974	NO	NO
ENSMUSG00000017686	chr11	HAVANA	gene	80209019	80267907	+	level 2	protein_coding	Rhot1	MGI:1926078	2571.3	-0.167918	0.166904	-1.00608	0.314378	0.59725	58.4738	56.7474	77.0342	55.5173	44.0576	53.9283	75.6113	86.4325	51.0202	45.4129	NO	NO
ENSMUSG00000017692	chr11	HAVANA	gene	80300912	80355955	+	level 2	protein_coding	Rhbdl3	MGI:2179276	314.231	0.258267	0.282558	0.91403	0.360701	0.636759	7.14332	4.90263	12.1796	9.64516	4.79014	9.94485	10.1878	5.6398	2.32014	2.19283	NO	NO
ENSMUSG00000017697	chr2	HAVANA	gene	163726584	163750239	-	level 2	protein_coding	Ada	MGI:87916	85.2123	-0.132043	0.297322	-0.444106	0.656966	0.835011	3.08468	3.64241	4.1346	3.03874	4.66558	3.6695	3.62099	6.08221	2.90666	3.14554	NO	NO
ENSMUSG00000017707	chr2	HAVANA	gene	163623272	163645131	-	level 2	protein_coding	Serinc3	MGI:1349457	24413.9	-0.0873468	0.179752	-0.485929	0.627017	0.815901	529.31	444.706	653.062	580.238	366.72	630.238	587.021	606.809	406.114	304.009	NO	NO
ENSMUSG00000017713	chr11	HAVANA	gene	117867952	117873481	-	level 2	protein_coding	Tha1	MGI:1919026	36.6156	0.625277	0.3653	1.71168	0.0869555	0.308994	2.78697	0.868668	1.77264	1.22294	1.66726	1.20881	1.06587	0.809436	0.802095	0.47776	NO	NO
ENSMUSG00000017715	chr11	HAVANA	gene	117986292	118024011	+	level 2	protein_coding	Pgs1	MGI:1921701	2460.76	-0.289565	0.232006	-1.24809	0.211997	0.48755	67.4389	70.2066	75.8493	61.513	58.8124	70.2573	95.2396	145.435	55.8256	42.3162	NO	NO
ENSMUSG00000017716	chr11	HAVANA	gene	117849251	117855743	+	level 2	protein_coding	Birc5	MGI:1203517	4055.08	0.00357331	0.167158	0.0213768	0.982945	0.992358	257.688	279.839	236.757	259.151	356.835	219.41	265.363	294.121	291.211	346.293	NO	NO
ENSMUSG00000017718	chr11	HAVANA	gene	117825924	117839908	+	level 2	protein_coding	Afmid	MGI:2448704	410.112	-0.089264	0.213596	-0.41791	0.676013	0.844141	31.4765	31.6823	41.5476	31.7412	30.7518	41.2593	39.1217	38.6331	28.3701	18.5382	NO	NO
ENSMUSG00000017721	chr2	HAVANA	gene	164497520	164508301	+	level 2	protein_coding	Pigt	MGI:1926178	690.671	0.292146	0.285199	1.02436	0.305666	0.589282	20.677	21.2941	27.3854	22.9125	24.1559	25.12	21.1144	7.0048	22.4027	23.4547	NO	NO
ENSMUSG00000017723	chr2	HAVANA	gene	164562413	164568510	+	level 2	protein_coding	Wfdc2	MGI:1914951	106.749	0.817877	0.367131	2.22776	0.0258969	0.162476	18.0113	12.4952	7.43206	13.4131	8.92487	16.4888	5.76122	2.18804	5.80097	4.13452	NO	NO
ENSMUSG00000017734	chr2	HAVANA	gene	164486106	164493319	+	level 2	protein_coding	Dbndd2	MGI:106562	15.6793	0.439726	0.487547	0.901917	0.367101	0.641039	16.9937	13.5086	15.1965	20.6462	7.34554	11.0678	17.1722	22.2146	9.05609	9.01688	NO	NO
ENSMUSG00000071392	chr10	HAVANA	gene	18128903	18210890	-	level 2	protein_coding	Ect2l	MGI:3641723	47.3058	-1.86061	0.424263	-4.38551	1.15716e-05	0.00142509	0.866577	0.645002	1.141	0.675122	0.98261	0.979874	1.68941	4.31966	15.0697	11.9136	DOWN	YES
ENSMUSG00000017754	chr2	HAVANA	gene	164839518	164857711	-	level 2	protein_coding	Pltp	MGI:103151	62.6034	-0.0292299	0.309284	-0.0945082	0.924705	0.969345	1.97275	2.31889	3.77361	2.13032	2.8143	1.92116	2.04421	2.5569	4.74163	2.12223	NO	NO
ENSMUSG00000017756	chr13	HAVANA	gene	73733094	73816754	+	level 2	protein_coding	Slc12a7	MGI:1342283	741.245	0.0452771	0.26475	0.171018	0.86421	0.943792	11.3881	7.80612	23.2514	8.07068	7.52913	7.65845	19.2026	9.44145	11.1864	8.35573	NO	NO
ENSMUSG00000029071	chr4	HAVANA	gene	155847402	155859303	+	level 2	protein_coding	Dvl1	MGI:94941	1288.39	0.902603	0.205925	4.38316	1.16968e-05	0.00143051	36.7978	42.5893	42.2921	31.625	27.1636	30.2447	22.4315	19.5046	10.4764	9.98634	UP	YES
ENSMUSG00000017764	chr2	HAVANA	gene	164822686	164826871	+	level 2	protein_coding	Zswim1	MGI:1919221	514.835	-0.399919	0.211913	-1.88719	0.059135	0.252604	13.7535	16.2078	18.2313	13.0169	15.716	13.0742	26.7113	24.2074	23.16	17.8534	NO	NO
ENSMUSG00000017765	chr8	HAVANA	gene	105943590	105966097	-	level 2	protein_coding	Slc12a4	MGI:1309465	124.97	-0.119435	0.31989	-0.373362	0.708879	0.863233	3.05611	1.88213	4.12606	2.27567	2.689	2.09612	4.30328	6.33891	2.9989	1.53811	NO	NO
ENSMUSG00000017774	chr11	HAVANA	gene	75650504	75673910	+	level 2	protein_coding	Myo1c	MGI:106612	168.872	0.423128	0.291136	1.45337	0.146121	0.402146	2.29433	2.05203	5.65697	2.57601	2.81908	0.751797	3.99815	2.47874	3.59922	3.53414	NO	NO
ENSMUSG00000017776	chr11	HAVANA	gene	75679259	75706908	+	level 2	protein_coding	Crk	MGI:88508	1760.48	0.026472	0.254087	0.104185	0.917023	0.967163	34.7392	33.6218	39.128	25.8257	42.9049	29.8168	56.0706	18.6193	32.5712	49.7373	NO	NO
ENSMUSG00000017778	chr13	HAVANA	gene	86044816	86046904	-	level 2	protein_coding	Cox7c	MGI:103226	12075.4	0.329658	0.209404	1.57427	0.115426	0.356545	1877.51	1838.97	1501.75	2199.18	2270.42	1711.41	1487.99	1071	1675.65	2027.96	NO	NO
ENSMUSG00000017781	chr11	HAVANA	gene	75588097	75628804	+	level 2	protein_coding	Pitpna	MGI:99887	3996.21	-0.0330768	0.229596	-0.144065	0.885449	0.952749	154.224	82.4751	97.6599	88.107	134.485	100.982	217.361	114.735	37.5325	62.6133	NO	NO
ENSMUSG00000017801	chr11	HAVANA	gene	101087277	101092207	+	level 2	protein_coding	Mlx	MGI:108398	268.38	-0.125899	0.210018	-0.599467	0.548861	0.770567	10.3841	10.356	10.6532	9.44937	10.4185	10.3209	11.9015	7.45832	17.2112	15.2571	NO	NO
ENSMUSG00000017802	chr11	HAVANA	gene	101096322	101119893	-	level 2	protein_coding	Retreg3	MGI:1915248	412.171	0.397257	0.228651	1.73739	0.0823178	0.300391	11.7097	8.86156	20.4511	9.42625	6.70582	7.76702	10.5831	10.0541	5.00733	6.09652	NO	NO
ENSMUSG00000017831	chr17	HAVANA	gene	53479234	53507680	+	level 2	protein_coding	Rab5a	MGI:105926	1245.65	0.289594	0.288622	1.00337	0.315684	0.598183	60.8159	43.3007	64.6797	62.0492	38.2716	68.8387	62.2886	29.7612	17.7069	32.2996	NO	NO
ENSMUSG00000017837	chr11	HAVANA	gene	100619244	100627607	+	level 2	protein_coding	Nkiras2	MGI:1919216	3504.28	-0.346985	0.237587	-1.46045	0.144166	0.399577	118.655	103.569	162.213	154.195	74.6598	172.723	148.567	253.326	88.9652	58.1029	NO	NO
ENSMUSG00000017843	chr12	HAVANA	gene	110447120	110583062	+	level 2	protein_coding	Ppp2r5c	MGI:1349475	1030.84	0.507493	0.176444	2.87623	0.00402463	0.0562075	34.5729	39.7406	38.9556	30.3922	18.5483	30.2658	22.002	22.2675	11.1863	13.689	NO	NO
ENSMUSG00000017858	chr2	HAVANA	gene	163017354	163046141	+	level 2	protein_coding	Ift52	MGI:2387217	3362.76	-0.134573	0.178904	-0.752207	0.451927	0.708413	116.092	113.326	113.24	99.0582	116.118	99.3141	140.722	157.389	122.574	103.673	NO	NO
ENSMUSG00000017861	chr2	HAVANA	gene	163054687	163084688	+	level 2	protein_coding	Mybl2	MGI:101785	726.612	-0.493959	0.183032	-2.69875	0.00695995	0.0754751	16.826	12.8384	19.6008	16.2351	15.2868	18.1911	21.3553	24.6598	22.3952	21.1408	NO	NO
ENSMUSG00000036908	chr19	HAVANA	gene	3935186	3949340	+	level 2	protein_coding	Unc93b1	MGI:1859307	293.888	-1.10006	0.251268	-4.37802	1.19763e-05	0.00145459	8.1725	6.93043	9.30074	5.72151	3.86637	13.9347	18.1195	13.2163	14.588	6.66347	DOWN	YES
ENSMUSG00000017969	chr2	HAVANA	gene	167191805	167240604	-	level 2	protein_coding	Ptgis	MGI:1097156	110.33	-0.377945	0.26066	-1.44995	0.147072	0.403377	2.37743	2.7787	2.91768	2.90196	3.96744	3.01945	2.74841	2.75459	8.85817	5.25248	NO	NO
ENSMUSG00000017978	chr6	HAVANA	gene	23262773	23839421	-	level 2	protein_coding	Cadps2	MGI:2443963	181.681	-0.0593429	0.415945	-0.14267	0.886551	0.953236	2.52915	2.35512	6.76505	2.45043	1.67784	2.32986	6.00814	1.23444	3.5767	6.67303	NO	NO
ENSMUSG00000017999	chr2	HAVANA	gene	167015193	167034947	+	level 2	protein_coding	Ddx27	MGI:2385884	4657.21	-0.219391	0.201153	-1.09067	0.275419	0.556878	131.358	132.733	151.639	119.641	110.139	140.473	172.098	210.201	121.586	79.4927	NO	NO
ENSMUSG00000018001	chr5	HAVANA	gene	143622447	143710250	+	level 2	protein_coding	Cyth3	MGI:1335107	1469.62	0.0406272	0.199587	0.203557	0.8387	0.931942	36.6207	29.614	43.9282	22.224	20.3289	32.8171	35.4013	28.4954	23.2945	14.6513	NO	NO
ENSMUSG00000045039	chr7	HAVANA	gene	25317164	25365917	+	level 2	protein_coding	Megf8	MGI:2446294	940.341	1.03506	0.23729	4.362	1.28882e-05	0.00155461	8.7185	10.1765	12.2994	10.3814	6.80929	6.04594	5.29885	2.67678	3.2773	3.50231	UP	YES
ENSMUSG00000018012	chr11	HAVANA	gene	120721470	120723969	+	level 2	protein_coding	Rac3	MGI:2180784	69.7544	0.742751	0.305263	2.43315	0.0149682	0.118368	7.55671	6.9682	6.54961	6.64266	3.83426	6.38335	4.07555	2.45192	2.01289	1.43137	NO	NO
ENSMUSG00000018040	chr15	HAVANA	gene	83113433	83122801	-	level 2	protein_coding	Rrp7a	MGI:1922028	1200.23	-0.727721	0.281879	-2.58168	0.00983208	0.0940537	24.0045	22.2857	28.8371	19.77	22.6846	24.2055	32.8472	77.4426	35.1186	26.8195	NO	NO
ENSMUSG00000018042	chr15	HAVANA	gene	83153494	83172592	-	level 2	protein_coding	Cyb5r3	MGI:94893	9749.03	-0.534765	0.271303	-1.9711	0.0487125	0.227916	257.293	228.958	340.87	268.741	160.782	359.153	304.895	729.991	220.216	129.014	NO	NO
ENSMUSG00000018068	chr11	HAVANA	gene	86210681	86257575	-	level 2	protein_coding	Ints2	MGI:1917672	2999.79	-0.0282754	0.212596	-0.133001	0.894193	0.957031	44.1662	47.8638	68.7101	36.4671	38.8268	32.1544	82.7578	43.6408	52.6543	38.4588	NO	NO
ENSMUSG00000031518	chr8	HAVANA	gene	54600781	54610098	+	level 2	protein_coding	Spata4	MGI:1916531	65.4695	-1.37741	0.316062	-4.35804	1.31233e-05	0.00156906	1.54061	1.88222	1.95124	1.30299	4.40225	2.8432	6.99189	3.34329	12.0434	15.881	DOWN	YES
ENSMUSG00000018102	chr13	HAVANA	gene	23684199	23692908	+	level 2	protein_coding	Hist1h2bc	MGI:1915274	79.4664	0.0691459	0.242535	0.285096	0.775571	0.899093	7.19849	5.44029	6.08787	5.39101	10.4792	4.70854	5.87114	4.62875	11.1694	11.3918	NO	NO
ENSMUSG00000018143	chr5	HAVANA	gene	139791513	139802653	+	level 2	protein_coding	Mafk	MGI:99951	638.906	-0.279468	0.242903	-1.15053	0.249924	0.529826	16.384	13.2313	24.0942	13.0749	13.2736	18.8159	27.1037	11.3921	22.0827	18.3204	NO	NO
ENSMUSG00000018160	chr11	HAVANA	gene	98152154	98193293	-	level 2	protein_coding	Med1	MGI:1100846	3383.11	0.126402	0.187953	0.672523	0.501251	0.740339	63.4609	53.2838	80.1715	54.8249	53.3937	42.0487	75.626	89.9622	54.6969	39.469	NO	NO
ENSMUSG00000018166	chr10	HAVANA	gene	128567523	128589652	-	level 2	protein_coding	Erbb3	MGI:95411	138.51	-0.0696428	0.317886	-0.219081	0.826587	0.924958	1.40631	1.19407	1.97246	0.735797	1.89742	0.930076	2.42176	0.696439	3.11472	2.34376	NO	NO
ENSMUSG00000018167	chr11	HAVANA	gene	98358368	98381112	+	level 2	protein_coding	Stard3	MGI:1929618	702.851	-0.439667	0.262065	-1.6777	0.0934054	0.320343	26.1251	25.2129	30.3266	25.7849	12.4504	33.7208	27.9022	59.3282	15.5006	9.81911	NO	NO
ENSMUSG00000018169	chr15	HAVANA	gene	78755882	78773475	-	level 2	protein_coding	Mfng	MGI:1095404	36.3352	-0.280959	0.539959	-0.520334	0.602831	0.801907	2.76497	0.435565	0.519211	0.190336	3.31049	0.63563	1.35598	1.01942	2.64172	2.34983	NO	NO
ENSMUSG00000018171	chr11	HAVANA	gene	86583865	86683836	-	level 2	protein_coding	Vmp1	MGI:1923159	3556.42	-0.4816	0.245923	-1.95834	0.0501905	0.231874	88.3684	75.638	85.0668	91.6568	85.8903	89.6372	99.1885	202.442	110.335	99.1834	NO	NO
ENSMUSG00000018189	chr1	HAVANA	gene	143777272	143807466	+	level 2	protein_coding	Uchl5	MGI:1914848	2334.83	-0.0185758	0.190498	-0.0975115	0.92232	0.968392	115.209	119.335	102.216	127.568	123.256	107.607	118.962	133.294	110.226	119.189	NO	NO
ENSMUSG00000018196	chr1	HAVANA	gene	143716338	143749676	+	level 2	protein_coding	Glrx2	MGI:1916617	356.728	-0.106504	0.238259	-0.447007	0.65487	0.833544	11.2728	10.6693	6.53261	9.54724	21.457	13.8775	9.60375	12.896	15.5572	36.1719	NO	NO
ENSMUSG00000018199	chr1	HAVANA	gene	143750790	143777068	-	level 2	protein_coding	Ro60	MGI:106652	319.743	0.0500987	0.231929	0.216009	0.828981	0.92601	3.24815	2.98909	2.62431	1.76033	3.64045	1.4944	3.40568	2.41444	4.13862	3.47183	NO	NO
ENSMUSG00000018209	chr2	HAVANA	gene	164070322	164155524	+	level 1	protein_coding	Stk4	MGI:1929004	2101.68	0.0604562	0.210085	0.287771	0.773522	0.898049	33.2567	28.9004	49.0067	29.7861	21.4087	28.8767	38.4267	52.226	18.124	15.7369	NO	NO
ENSMUSG00000018217	chr11	HAVANA	gene	63128982	63159547	+	level 2	protein_coding	Pmp22	MGI:97631	231.987	-0.265915	0.219345	-1.21231	0.225392	0.501437	8.79298	5.93269	12.4136	9.02261	10.8101	9.07628	10.6461	15.174	13.4977	10.4919	NO	NO
ENSMUSG00000018238	chr11	HAVANA	gene	53431023	53437904	+	level 2	protein_coding	Gdf9	MGI:95692	96.9707	-0.337695	0.309545	-1.09094	0.275299	0.556762	4.68437	0.925697	4.749	2.09422	9.17311	3.40828	6.98054	6.70853	13.0289	6.65233	NO	NO
ENSMUSG00000018239	chr11	HAVANA	gene	53324679	53333301	+	level 2	protein_coding	Zcchc10	MGI:1196228	1024.27	-0.104761	0.174294	-0.601058	0.547801	0.769816	56.9653	55.0534	40.02	46.3172	71.2322	47.3128	52.6073	44.5944	87.3479	95.5013	NO	NO
ENSMUSG00000018286	chr11	HAVANA	gene	70525367	70527858	+	level 2	protein_coding	Psmb6	MGI:104880	12653.9	-0.401904	0.25626	-1.56835	0.1168	0.359004	1108.1	1149.86	1061.28	1218.67	1037.03	1523.34	1023.31	2292.3	1131.74	1002.74	NO	NO
ENSMUSG00000018287	chr11	HAVANA	gene	70663771	70669416	-	level 2	protein_coding	Spag7	MGI:107380	852.272	0.0215835	0.259476	0.0831813	0.933707	0.972402	44.4157	37.0823	38.7204	53.9875	64.9143	45.8915	40.3597	23.4736	102.173	106.299	NO	NO
ENSMUSG00000018293	chr11	HAVANA	gene	70651850	70654644	-	level 2	protein_coding	Pfn1	MGI:97549	2875.29	-0.130994	0.250159	-0.523641	0.600529	0.800477	270.371	196.52	225.504	267.823	179.369	232.52	155.266	353.473	206.48	235.987	NO	NO
ENSMUSG00000079235	chr9	HAVANA	gene	121797627	121839461	-	level 2	protein_coding	Ccdc13	MGI:1920144	105.775	-1.50649	0.345763	-4.35699	1.31861e-05	0.00156906	1.374	2.37244	3.20162	1.47413	1.10557	2.09906	7.34656	7.08318	6.1946	4.16393	DOWN	YES
ENSMUSG00000018326	chr2	HAVANA	gene	163994960	164018588	+	level 2	protein_coding	Ywhab	MGI:1891917	1849.73	0.0173813	0.20946	0.0829818	0.933866	0.972402	45.8884	40.3241	42.9031	35.5919	58.548	32.7369	47.9506	38.4011	44.216	77.1855	NO	NO
ENSMUSG00000018339	chr11	HAVANA	gene	54902453	54910377	+	level 2	protein_coding	Gpx3	MGI:105102	1067.46	-0.467511	0.307652	-1.51961	0.128609	0.377679	33.2795	46.8018	53.6323	45.0338	31.6972	83.288	50.678	105.748	25.3502	19.4176	NO	NO
ENSMUSG00000018340	chr11	HAVANA	gene	54979108	55033445	-	level 2	protein_coding	Anxa6	MGI:88255	361.307	-0.0526987	0.239802	-0.219759	0.826059	0.924898	12.3669	5.15285	14.1131	9.63344	13.3199	10.3313	11.6433	8.87364	15.981	15.1465	NO	NO
ENSMUSG00000018347	chr11	HAVANA	gene	65807175	65829239	+	level 2	protein_coding	Zkscan6	MGI:1289293	1032.88	-0.497255	0.206013	-2.41371	0.015791	0.122997	28.4485	30.1513	32.2707	25.3995	26.6446	30.9592	48.254	61.2427	35.0695	26.7163	NO	NO
ENSMUSG00000018362	chr11	HAVANA	gene	106988629	106999541	-	level 2	protein_coding	Kpna2	MGI:103561	9928.02	-0.434367	0.225814	-1.92356	0.0544093	0.242418	355.68	311.546	407.583	414.097	316.182	432.041	429.405	794.768	359.378	352.577	NO	NO
ENSMUSG00000015597	chr17	HAVANA	gene	46383731	46420920	+	level 2	protein_coding	Zfp318	MGI:1889348	4444.97	0.833951	0.191808	4.34785	1.37478e-05	0.00162436	47.1962	58.0671	80.47	44.4814	34.4168	42.0557	30.6395	37.4425	17.6044	17.3512	UP	YES
ENSMUSG00000018372	chr11	HAVANA	gene	106789252	106819930	+	level 2	protein_coding	Cep95	MGI:2443502	899.586	0.376658	0.159463	2.36203	0.0181749	0.133311	34.8495	34.8784	30.2455	30.936	29.6396	22.6123	31.7787	21.2236	23.5252	19.7236	NO	NO
ENSMUSG00000018377	chr11	HAVANA	gene	88068279	88084729	+	level 2	protein_coding	Vezf1	MGI:1313291	918.547	-0.0280257	0.171014	-0.16388	0.869826	0.945645	14.9745	12.8638	16.1135	14.1609	14.284	13	13.9751	13.6797	17.0708	18.7898	NO	NO
ENSMUSG00000018378	chr11	HAVANA	gene	88098058	88194140	+	level 2	protein_coding	Cuedc1	MGI:2144281	72.8506	0.596184	0.268308	2.22202	0.0262823	0.163819	2.08951	1.70472	4.20264	2.69342	3.31249	1.28933	3.50712	1.27461	2.07349	1.92072	NO	NO
ENSMUSG00000018379	chr11	HAVANA	gene	88047373	88053755	+	level 2	protein_coding	Srsf1	MGI:98283	2619.35	-0.00818264	0.16811	-0.0486745	0.961179	0.98428	50.4904	42.1987	60.9131	49.7232	44.5243	42.5624	69.0857	47.9423	60.8357	56.8434	NO	NO
ENSMUSG00000018395	chr11	HAVANA	gene	53567379	53601967	+	level 2	protein_coding	Kif3a	MGI:107689	5278.32	-0.212354	0.206455	-1.02857	0.30368	0.587059	132.981	114.65	110.64	120.286	171.877	99.4522	173.485	195.709	145.682	168.953	NO	NO
ENSMUSG00000018398	chr11	HAVANA	gene	53519257	53549565	+	level 1	protein_coding	Septin8	MGI:894310	285.765	0.455764	0.219149	2.0797	0.0375527	0.198351	6.37894	5.26355	8.30639	5.73985	4.13168	4.5378	6.25557	2.9262	3.11126	3.33806	NO	NO
ENSMUSG00000018401	chr11	HAVANA	gene	87592162	87616302	+	level 2	protein_coding	Mtmr4	MGI:2180699	694.872	0.187611	0.229099	0.818909	0.412839	0.678659	10.9054	8.83052	16.9839	7.64963	8.92872	6.59202	16.4779	9.15376	10.4605	8.08286	NO	NO
ENSMUSG00000018405	chr11	HAVANA	gene	84813061	84819515	-	level 2	protein_coding	Mrm1	MGI:2443470	286.465	0.0256449	0.271005	0.0946289	0.92461	0.969345	9.77829	7.62006	12.6242	8.39085	8.0179	12.9059	8.16146	13.2671	5.8738	4.24241	NO	NO
ENSMUSG00000018411	chr11	HAVANA	gene	104231390	104332090	+	level 2	protein_coding	Mapt	MGI:97180	98.4053	0.295412	0.276873	1.06696	0.28599	0.567309	2.68895	2.46349	1.46809	1.99695	4.54974	1.12056	2.96552	1.5112	2.8533	2.62813	NO	NO
ENSMUSG00000018412	chr11	HAVANA	gene	104333229	104468861	-	level 2	protein_coding	Kansl1	MGI:1923969	2911.68	0.328338	0.193503	1.69681	0.0897324	0.31417	49.882	45.4782	85.2533	44.6785	36.9017	36.7783	66.4049	46.1251	28.5005	22.8829	NO	NO
ENSMUSG00000018415	chr11	HAVANA	gene	60417145	60450927	+	level 2	protein_coding	Gid4	MGI:1914021	3445.86	0.142249	0.228834	0.621626	0.534188	0.762488	66.1179	57.9782	108.056	67.8795	40.3388	71.0624	93.1455	47.8819	28.9403	40.243	NO	NO
ENSMUSG00000018417	chr1	HAVANA	gene	51749765	51916071	-	level 1	protein_coding	Myo1b	MGI:107752	368.146	-0.646915	0.348204	-1.85786	0.0631888	0.261778	4.25666	1.85553	6.50516	2.03575	4.69647	4.01976	5.45639	4.40191	12.0659	17.9543	NO	NO
ENSMUSG00000018425	chr11	HAVANA	gene	86768846	86807746	-	level 2	protein_coding	Dhx40	MGI:1914737	7753.26	0.139977	0.162215	0.862907	0.388189	0.658485	150.374	150.292	209.818	146.208	140.444	129.626	200.476	122.976	147.564	128.836	NO	NO
ENSMUSG00000018427	chr11	HAVANA	gene	86936425	86993707	-	level 2	protein_coding	Ypel2	MGI:1925114	334.014	-0.525945	0.24454	-2.15075	0.0314961	0.180606	1.91447	2.79053	3.52317	1.88287	6.9002	2.17276	4.45616	4.67819	11.068	10.3449	NO	NO
ENSMUSG00000018428	chr11	HAVANA	gene	88830792	88864586	-	level 2	protein_coding	Akap1	MGI:104729	902.838	0.0132792	0.182275	0.0728524	0.941924	0.976294	19.817	17.4357	27.0941	14.8833	16.0789	16.9154	26.0314	18.5611	17.9446	15.1134	NO	NO
ENSMUSG00000018433	chr11	HAVANA	gene	107166663	107189381	-	level 2	protein_coding	Nol11	MGI:1916229	1601.34	-0.076158	0.153482	-0.496202	0.619752	0.812087	43.4252	44.4353	39.5272	36.8521	41.9629	35.1875	52.0378	43.916	46.6409	41.6817	NO	NO
ENSMUSG00000018442	chr11	HAVANA	gene	71007164	71019841	-	level 2	protein_coding	Derl2	MGI:2151483	1101.12	-0.471855	0.225259	-2.09472	0.036196	0.194819	22.4052	22.4367	20.24	22.4489	24.0626	20.1703	28.1177	47.6529	29.6291	27.9457	NO	NO
ENSMUSG00000018446	chr11	HAVANA	gene	70977836	70983026	-	level 2	protein_coding	C1qbp	MGI:1194505	790.047	0.0200866	0.320409	0.0626905	0.950013	0.978257	46.5767	30.5166	38.9703	51.5771	60.96	40.3613	42.9503	22.0798	49.3599	136.463	NO	NO
ENSMUSG00000018449	chr11	HAVANA	gene	70970213	70977833	+	level 2	protein_coding	Rpain	MGI:1916973	3370.13	-0.375108	0.224618	-1.66998	0.0949232	0.32297	258.624	274.241	250.917	256.084	168.615	381.178	257.83	428.222	233.976	158.457	NO	NO
ENSMUSG00000018451	chr11	HAVANA	gene	71031941	71033513	-	level 2	protein_coding	6330403K07Rik	MGI:1918001	88.3073	-0.227262	0.414871	-0.547788	0.583837	0.791281	1.69426	0.78637	7.447	4.65098	5.72697	4.1839	4.70155	3.20988	7.13324	3.05184	NO	NO
ENSMUSG00000018470	chr11	HAVANA	gene	69326258	69333042	+	level 2	protein_coding	Kcnab3	MGI:1336208	36.4172	-0.0727739	0.446154	-0.163114	0.870429	0.945892	1.88288	0.665243	2.21266	0.75253	0.998911	1.3268	1.27799	3.10587	0.822311	0.322616	NO	NO
ENSMUSG00000018474	chr11	HAVANA	gene	69343273	69369406	-	level 2	protein_coding	Chd3	MGI:1344395	595.3	0.338977	0.179782	1.88549	0.0593643	0.252741	12.3576	11.2537	10.4768	12.6145	10.6442	7.65423	8.02923	9.73606	6.95298	8.78949	NO	NO
ENSMUSG00000018476	chr11	HAVANA	gene	69398508	69413675	-	level 2	protein_coding	Kdm6b	MGI:2448492	217.532	0.422825	0.23298	1.81485	0.0695464	0.275914	3.83495	3.36438	2.21152	3.40496	3.13034	2.68535	2.06667	1.79469	2.10814	2.81488	NO	NO
ENSMUSG00000018479	chr11	HAVANA	gene	85170404	85181145	+	level 2	protein_coding	1700125H20Rik	MGI:1920884	510.836	0.352885	0.1951	1.80874	0.0704913	0.27759	40.2381	42.7794	38.9427	39.6476	63.5403	34.5887	34.8036	37.2603	38.3875	33.0299	NO	NO
ENSMUSG00000018481	chr11	HAVANA	gene	85187262	85235130	-	level 2	protein_coding	Appbp2	MGI:1914134	4328.17	0.246727	0.204128	1.20869	0.226782	0.502814	57.423	54.7396	71.4815	55.744	56.1682	55.9606	70.6634	42.0435	30.2583	41.7766	NO	NO
ENSMUSG00000018500	chr11	HAVANA	gene	62248984	62266453	+	level 2	protein_coding	Adora2b	MGI:99403	83.6966	-0.383856	0.287932	-1.33315	0.182483	0.450287	2.90944	3.88071	1.77775	2.10171	3.68504	2.27074	4.54947	3.73239	4.56906	3.76919	NO	NO
ENSMUSG00000041035	chr19	HAVANA	gene	45560615	45579763	+	level 2	protein_coding	Gm17018	MGI:4820566	369.464	-0.956731	0.220117	-4.34646	1.38354e-05	0.00162436	16.3397	14.6136	10.2757	9.46589	21.4578	14.7382	24.4566	26.6684	39.7484	52.6019	DOWN	YES
ENSMUSG00000018509	chr11	HAVANA	gene	62524946	62539261	-	level 2	protein_coding	Cenpv	MGI:1920389	721.123	0.722337	0.276776	2.60982	0.00905889	0.0894763	70.2848	86.4321	82.0681	56.5824	39.6677	70.3974	30.3049	19.9078	25.3472	35.1504	NO	NO
ENSMUSG00000018537	chr11	HAVANA	gene	97688823	97700497	-	level 2	protein_coding	Pcgf2	MGI:99161	85.5741	0.172767	0.280153	0.616689	0.53744	0.764488	3.44052	2.1487	2.98177	4.40068	4.69331	3.73079	2.08806	2.75694	7.73153	8.06746	NO	NO
ENSMUSG00000018541	chr11	HAVANA	gene	97745481	97766556	-	level 2	protein_coding	Cwc25	MGI:1914730	852.903	-0.199529	0.195173	-1.02232	0.306631	0.58998	21.5093	20.8565	19.6758	14.3177	25.5647	14.9522	26.303	25.6412	32.37	31.8279	NO	NO
ENSMUSG00000018548	chr11	HAVANA	gene	87127077	87220683	+	level 2	protein_coding	Trim37	MGI:2153072	7484.16	0.155234	0.201003	0.7723	0.439937	0.699602	112.616	105.61	184.129	88.773	65.8106	91.192	151.672	115.595	64.2149	45.4375	NO	NO
ENSMUSG00000018554	chr11	HAVANA	gene	69935796	69941605	+	level 2	protein_coding	Ybx2	MGI:1096372	1231.81	0.41046	0.250043	1.64156	0.100682	0.332727	65.1467	53.1641	87.2859	65.6972	55.9351	42.5794	49.6379	45.4341	41.2992	73.4855	NO	NO
ENSMUSG00000018559	chr11	HAVANA	gene	69981156	69990601	+	level 2	protein_coding	Ctdnep1	MGI:1914431	267.817	0.462831	0.179113	2.58402	0.00976553	0.0935408	16.4607	14.6323	17.342	14.5685	14.0254	11.2196	11.0638	9.91976	12.4962	11.7903	NO	NO
ENSMUSG00000018565	chr11	HAVANA	gene	69968222	69982517	-	level 2	protein_coding	Elp5	MGI:1859017	2587.01	-0.208297	0.21035	-0.990242	0.322056	0.604275	170.351	179.723	150.057	166.41	120.409	199.06	123.336	174.443	162.616	168.043	NO	NO
ENSMUSG00000018567	chr11	HAVANA	gene	69991143	69994951	+	level 2	protein_coding	Gabarap	MGI:1861742	1074.41	0.324909	0.266698	1.21827	0.223123	0.498671	69.1608	59.3889	69.4453	73.8921	58.2759	57.1381	51.5345	23.821	62.4211	90.7516	NO	NO
ENSMUSG00000018569	chr11	HAVANA	gene	69964779	69967885	+	level 2	protein_coding	Cldn7	MGI:1859285	158.932	-0.353131	0.259646	-1.36005	0.173815	0.43987	5.91345	6.38348	5.35156	8.16838	11.0994	9.72068	6.25799	7.74296	14.1811	16.463	NO	NO
ENSMUSG00000018570	chr11	HAVANA	gene	69897352	69900987	-	level 1	protein_coding	2810408A11Rik	MGI:1917669	479.318	0.174016	0.219394	0.793166	0.427681	0.690976	24.0021	28.2524	25.7022	24.2748	16.7826	26.3154	25.4208	28.1811	13.205	8.9829	NO	NO
ENSMUSG00000018572	chr11	HAVANA	gene	69995777	70000009	+	level 2	protein_coding	Phf23	MGI:1925496	984.402	-0.289529	0.228919	-1.26477	0.205955	0.480152	38.3028	28.499	38.042	38.0637	28.746	35.8853	32.6119	58.0046	40.0438	36.1141	NO	NO
ENSMUSG00000018574	chr11	HAVANA	gene	70010183	70015411	-	level 2	protein_coding	Acadvl	MGI:895149	1723.99	-0.301914	0.277773	-1.08691	0.277078	0.558399	106.635	91.1572	139.899	148.26	80.5686	137.073	110.554	258.601	74.5338	54.8253	NO	NO
ENSMUSG00000036931	chr7	HAVANA	gene	30421732	30428746	+	level 2	protein_coding	Nfkbid	MGI:3041243	125.31	-1.32783	0.305785	-4.34238	1.40949e-05	0.00164388	3.74254	2.61417	1.80089	2.15458	2.19153	3.85299	6.8414	8.58394	4.45719	6.81412	DOWN	YES
ENSMUSG00000018585	chr11	HAVANA	gene	55446641	55461239	-	level 2	protein_coding	Atox1	MGI:1333855	5393.43	0.14311	0.1923	0.744204	0.456753	0.712452	688.712	792.635	642.343	811.041	779.281	736.758	590.463	694.154	643.099	615.551	NO	NO
ENSMUSG00000018593	chr11	HAVANA	gene	55394500	55423183	-	level 2	protein_coding	Sparc	MGI:98373	1681.44	0.186637	0.253191	0.73714	0.461037	0.715336	66.7543	29.3983	46.1336	40.9685	98.0787	46.5401	47.9206	24.3464	95.8138	101.863	NO	NO
ENSMUSG00000039483	chr2	HAVANA	gene	30823097	30830333	-	level 2	protein_coding	Asb6	MGI:1919573	504.861	-0.834161	0.192274	-4.33841	1.4352e-05	0.00165198	9.05794	8.41529	8.92932	6.0598	9.43181	11.3245	14.5165	13.8949	21.0683	16.9347	DOWN	YES
ENSMUSG00000018648	chr11	HAVANA	gene	84048041	84069261	-	level 2	protein_coding	Dusp14	MGI:1927168	489.303	-0.134715	0.225222	-0.598146	0.549742	0.771055	20.8847	21.0689	16.9042	17.3222	39.068	15.2998	28.8643	30.129	36.2111	30.3897	NO	NO
ENSMUSG00000018651	chr11	HAVANA	gene	84078920	84129600	-	level 2	protein_coding	Tada2a	MGI:2144471	1047.06	-0.0613083	0.233659	-0.262384	0.793026	0.90812	34.2266	39.0212	29.8979	31.2373	44.3955	31.4924	35.3973	53.9333	37.7839	28.8064	NO	NO
ENSMUSG00000018654	chr11	HAVANA	gene	11685003	11772926	+	level 2	protein_coding	Ikzf1	MGI:1342540	77.4064	0.0573484	0.326195	0.17581	0.860443	0.941925	1.03641	1.39331	1.07556	0.430816	1.0345	0.435042	1.06057	2.5174	1.82482	1.39873	NO	NO
ENSMUSG00000018659	chr11	HAVANA	gene	96937825	96943986	-	level 2	protein_coding	Pnpo	MGI:2144151	354.046	-0.631898	0.221315	-2.8552	0.00430095	0.057864	11.5472	12.7976	8.90382	8.29639	13.985	11.1903	14.6665	11.3326	32.0615	30.7902	NO	NO
ENSMUSG00000018661	chr11	HAVANA	gene	113649169	113667054	+	level 2	protein_coding	Cog1	MGI:1333873	177.05	-0.344087	0.289704	-1.18772	0.234943	0.512926	3.53536	2.88753	4.20905	1.90211	3.42446	2.72653	4.4654	2.09089	6.56834	7.16448	NO	NO
ENSMUSG00000018666	chr11	HAVANA	gene	96789127	96808640	+	level 2	protein_coding	Cbx1	MGI:105369	3487.39	-0.0230744	0.232173	-0.0993844	0.920833	0.967993	127.209	137.558	104.685	136.95	131.375	134.065	120.343	191.476	88.2541	94.8693	NO	NO
ENSMUSG00000018669	chr11	HAVANA	gene	96907426	96916496	-	level 2	protein_coding	Cdk5rap3	MGI:1933126	3012.64	-0.336971	0.267725	-1.25865	0.208158	0.482856	98.5077	105.045	103.976	92.5568	92.8965	102.952	134.625	237.522	95.3148	63.7868	NO	NO
ENSMUSG00000018672	chr11	HAVANA	gene	96849870	96861203	+	level 2	protein_coding	Copz2	MGI:1929008	107.162	-0.600812	0.325331	-1.84677	0.0647799	0.265285	5.64168	4.65966	5.89129	7.30294	10.3957	6.39427	6.48319	17.8016	11.4835	13.1058	NO	NO
ENSMUSG00000018677	chr11	HAVANA	gene	102402985	102407946	-	level 2	protein_coding	Slc25a39	MGI:1196386	2506.57	-0.287195	0.211635	-1.35703	0.174772	0.441278	118.653	80.3258	122.804	113.983	106.265	116.958	102.501	155.082	146.897	155.286	NO	NO
ENSMUSG00000018678	chr11	HAVANA	gene	96953341	96982959	-	level 2	protein_coding	Sp2	MGI:1926162	573.864	-0.218233	0.255126	-0.855394	0.392333	0.662135	10.3756	8.95031	23.2154	10.9045	11.6937	11.5049	19.4141	27.8252	11.3267	8.10444	NO	NO
ENSMUSG00000018697	chr11	HAVANA	gene	84422855	84513522	-	level 2	protein_coding	Aatf	MGI:1929608	3840.63	0.133348	0.161324	0.826584	0.408473	0.67495	163.894	161.018	180.668	178.592	132.514	140.386	177.469	187.481	108.251	98.4241	NO	NO
ENSMUSG00000018698	chr11	HAVANA	gene	84518284	84525535	-	level 1	protein_coding	Lhx1	MGI:99783	110.042	0.579142	0.337072	1.71816	0.0857677	0.306842	2.61426	2.17689	2.97842	2.31438	2.3347	2.20072	2.06892	2.59269	0.850482	0.479487	NO	NO
ENSMUSG00000015852	chr3	HAVANA	gene	87250758	87263738	-	level 2	protein_coding	Fcrls	MGI:1933397	397.2	-0.864596	0.199399	-4.336	1.45097e-05	0.00165929	18.3256	14.4211	11.055	7.21506	4.23447	24.8419	18.5252	13.8358	12.1417	7.83916	DOWN	YES
ENSMUSG00000018727	chr11	HAVANA	gene	113698172	113710017	-	level 2	protein_coding	Cpsf4l	MGI:1277182	24.3599	-0.0953804	0.53701	-0.177614	0.859026	0.941459	1.19904	0.406799	1.27555	1.40687	1.21605	1.58061	0.403627	0.400195	1.50039	3.69681	NO	NO
ENSMUSG00000018733	chr11	HAVANA	gene	83294642	83302586	-	level 2	protein_coding	Pex12	MGI:2144177	1638.95	-0.23518	0.161897	-1.45265	0.146322	0.402574	49.3203	49.1973	53.5299	41.6712	46.6462	40.6036	66.3697	62.4408	65.1245	58.7382	NO	NO
ENSMUSG00000018736	chr11	HAVANA	gene	68821434	68871858	-	level 2	protein_coding	Ndel1	MGI:1932915	3139.99	-0.124808	0.159737	-0.781333	0.434607	0.6957	106.489	89.0155	113.097	116.279	89.1099	100.176	119.361	133.352	115.015	91.855	NO	NO
ENSMUSG00000018740	chr11	HAVANA	gene	68968131	68974365	+	level 2	protein_coding	Slc25a35	MGI:1919248	23.9011	-0.651738	0.44598	-1.46136	0.143916	0.399386	0.621061	0.355818	1.15652	0.782763	0.784216	0.785943	0.75801	1.6097	1.87426	1.69481	NO	NO
ENSMUSG00000079642	chrX	HAVANA	gene	36401280	36404655	+	level 2	protein_coding	Gm6268	MGI:3644556	41.6579	-1.75624	0.406968	-4.31543	1.59291e-05	0.00179826	1.03975	1.41661	0.724155	0.527876	1.32841	1.86389	2.7444	5.02421	4.80392	2.65017	DOWN	YES
ENSMUSG00000018752	chr11	HAVANA	gene	69682577	69696098	-	level 2	protein_coding	Tnfsfm13	MGI:3845075	10.4852	1.22601	0.590472	2.07631	0.0378651	NA	3.10424	1.87335	2.67462	1.64807	2.30524	1.68147	2.13887	1.55705	1.90625	1.64562	NO	NO
ENSMUSG00000018761	chr11	HAVANA	gene	69656697	69662642	-	level 2	protein_coding	Mpdu1	MGI:1346040	617.427	-0.251866	0.227815	-1.10558	0.26891	0.549968	37.6844	33.2046	32.7637	33.1219	33.123	36.0922	32.3014	58.2753	37.6077	33.1656	NO	NO
ENSMUSG00000024177	chr17	HAVANA	gene	26091734	26095602	-	level 2	protein_coding	Nme4	MGI:1931148	455.192	-0.818658	0.190398	-4.29971	1.71019e-05	0.00191484	22.0333	19.7562	20.1786	20.9139	31.4135	34.9398	34.2255	43.7514	57.3571	59.2157	DOWN	YES
ENSMUSG00000018770	chr2	HAVANA	gene	73908447	73911326	-	level 2	protein_coding	Atp5g3	MGI:2442035	9117.51	0.0153438	0.237032	0.064733	0.948387	0.977871	860.325	788.615	770.519	938.104	981.085	931.591	744.592	442.581	1344.19	1525.83	NO	NO
ENSMUSG00000026807	chr2	HAVANA	gene	28700164	28813165	+	level 2	protein_coding	Ak8	MGI:1916120	30.2029	-1.7444	0.405797	-4.29871	1.71793e-05	0.00191484	0.1697	0.114084	0.415238	0.212007	0.542643	0.524549	1.29537	1.47104	3.6917	4.7981	DOWN	YES
ENSMUSG00000018796	chr8	HAVANA	gene	46471037	46536051	+	level 2	protein_coding	Acsl1	MGI:102797	1446.53	-0.255107	0.176626	-1.44434	0.148644	0.405792	36.3544	33.6188	48.1184	33.0804	25.1077	38.1466	55.6571	40.9427	35.332	32.0602	NO	NO
ENSMUSG00000018800	chr11	HAVANA	gene	110269369	110337716	-	level 2	protein_coding	Abca5	MGI:2386607	1189.87	0.454598	0.228489	1.98958	0.0466373	0.222402	15.1157	13.9715	20.739	10.8779	12.1469	9.61696	19.0759	10.8674	10.0097	6.00878	NO	NO
ENSMUSG00000018809	chr11	HAVANA	gene	75348433	75405705	+	level 2	protein_coding	Smyd4	MGI:2442796	2520.36	-0.41857	0.234742	-1.78311	0.0745683	0.285359	49.8358	47.3836	59.2978	37.3859	58.1015	43.5673	103.438	93.597	72.1791	46.5202	NO	NO
ENSMUSG00000018819	chr7	HAVANA	gene	142460809	142494867	+	level 2	protein_coding	Lsp1	MGI:96832	121.58	-0.433291	0.267671	-1.61874	0.105502	0.341739	8.52982	5.00634	3.78062	4.92752	3.29676	7.20697	8.01292	5.29061	6.30842	8.1709	NO	NO
ENSMUSG00000018820	chr19	HAVANA	gene	42163951	42194590	+	level 2	protein_coding	Zfyve27	MGI:1919602	4093.03	-0.352118	0.224221	-1.57041	0.116321	0.358156	160.072	139.596	128.879	73.8026	92.1007	114.496	228.584	176.918	134.955	85.306	NO	NO
ENSMUSG00000007880	chr4	HAVANA	gene	133679008	133756769	-	level 2	protein_coding	Arid1a	MGI:1935147	2062.12	0.6526	0.151916	4.29579	1.74072e-05	0.0019181	26.2403	25.1936	26.7137	27.4968	23.8294	17.2471	20.2105	12.9769	15.0356	15.9592	UP	YES
ENSMUSG00000018841	chr11	HAVANA	gene	82876434	82890614	-	level 1	protein_coding	Rad51d	MGI:1261809	322.897	-0.386898	0.236665	-1.63479	0.102093	0.335629	5.65147	5.49674	8.79193	6.94557	4.05647	6.56569	6.74394	12.6975	9.11018	7.3396	NO	NO
ENSMUSG00000018846	chr11	HAVANA	gene	35769484	35791285	+	level 2	protein_coding	Pank3	MGI:2387464	1855.07	0.542855	0.190964	2.84271	0.00447312	0.0591412	23.2126	20.506	30.3886	22.2374	14.2468	17.563	21.0612	11.3778	10.6174	10.4744	NO	NO
ENSMUSG00000018848	chr11	HAVANA	gene	35808381	35834506	-	level 2	protein_coding	Rars	MGI:1914297	2612.71	0.0625887	0.161821	0.386777	0.698921	0.858288	98.396	89.1447	110.109	107.448	90.6028	85.7277	98.2849	99.4791	90.756	99.117	NO	NO
ENSMUSG00000018858	chr11	HAVANA	gene	115403752	115412674	+	level 2	protein_coding	Mrpl58	MGI:1915822	2399.42	-0.15343	0.194996	-0.786836	0.431378	0.693156	144.368	152.605	167.534	135.04	180.192	151.343	148.981	224.841	201.044	190.91	NO	NO
ENSMUSG00000018861	chr11	HAVANA	gene	115268024	115277050	-	level 2	protein_coding	Fdxr	MGI:104724	370.706	-0.354906	0.210015	-1.6899	0.0910465	0.316235	13.0765	12.5137	14.9205	11.0985	14.953	10.7329	17.207	21.1621	22.5648	15.533	NO	NO
ENSMUSG00000018865	chr15	HAVANA	gene	84076097	84105754	-	level 2	protein_coding	Sult4a1	MGI:1888971	86.1236	-0.0984596	0.332849	-0.295808	0.767376	0.894579	1.40621	2.8211	2.06409	2.11793	4.3428	0.965651	4.91587	2.83708	4.05069	6.23576	NO	NO
ENSMUSG00000018882	chr11	HAVANA	gene	97315716	97329920	+	level 2	protein_coding	Mrpl45	MGI:1914286	2673.54	0.034954	0.167535	0.208637	0.834732	0.92988	82.3142	83.6992	72.7797	82.9172	91.6018	71.6528	77.6864	88.9595	89.2337	81.8564	NO	NO
ENSMUSG00000018899	chr11	HAVANA	gene	53770014	53778374	+	level 2	protein_coding	Irf1	MGI:96590	558.532	-0.247965	0.243124	-1.01991	0.307772	0.591398	25.0797	14.9903	19.0759	15.4546	19.2028	20.6471	29.2944	11.6505	27.5302	30.431	NO	NO
ENSMUSG00000018900	chr11	HAVANA	gene	53864542	53891660	-	level 2	protein_coding	Slc22a5	MGI:1329012	1458.62	0.364734	0.179735	2.02929	0.0424289	0.211018	52.1414	45.8997	58.7999	50.108	26.8667	42.1493	47.5899	44.2357	18.1441	13.5146	NO	NO
ENSMUSG00000018906	chr11	HAVANA	gene	54100095	54131665	+	level 2	protein_coding	P4ha2	MGI:894286	214.051	-0.429965	0.260468	-1.65074	0.0987916	0.329733	6.55016	4.11138	6.75558	7.74278	6.37954	8.26658	8.05701	13.3472	6.64245	6.19743	NO	NO
ENSMUSG00000018919	chr11	HAVANA	gene	70505244	70511178	+	level 2	protein_coding	Tm4sf5	MGI:1922854	38.4287	-1.16264	0.403855	-2.87885	0.00399125	0.0558299	1.8787	1.75164	0.40711	0.897385	2.15668	1.38148	3.62653	1.8796	11.5001	9.07831	NO	NO
ENSMUSG00000036109	chrX	HAVANA	gene	51117269	51206532	-	level 2	protein_coding	Mbnl3	MGI:2444912	800.601	-0.82931	0.193063	-4.29555	1.74263e-05	0.0019181	13.2186	10.1106	13.5465	10.6026	28.0603	14.3503	26.419	26.7397	53.6646	47.4922	DOWN	YES
ENSMUSG00000018921	chr11	HAVANA	gene	70392883	70410031	-	level 2	protein_coding	Pelp1	MGI:1922523	439.06	0.496472	0.233158	2.12934	0.0332263	0.186322	11.7137	10.2114	19.0377	10.0527	9.7566	9.67834	9.62499	7.86907	9.14665	8.49271	NO	NO
ENSMUSG00000018923	chr11	HAVANA	gene	70451919	70453727	+	level 2	protein_coding	Med11	MGI:1913422	512.78	0.115557	0.21269	0.543311	0.586915	0.79306	45.2449	42.1344	37.5336	55.0588	43.4136	48.1262	40.5424	37.5288	38.3426	37.1966	NO	NO
ENSMUSG00000018927	chr11	HAVANA	gene	83587882	83593087	-	level 2	protein_coding	Ccl6	MGI:98263	63.624	-0.116614	0.327818	-0.355728	0.722044	0.870257	4.24358	3.42563	2.486	4.29106	1.80603	3.05795	3.17962	3.22599	4.38866	3.87984	NO	NO
ENSMUSG00000018930	chr11	HAVANA	gene	83662584	83664683	+	level 2	protein_coding	Ccl4	MGI:98261	165.541	-0.216607	0.325313	-0.665842	0.505512	0.742996	27.508	15.8568	14.2068	19.9456	7.02164	11.8765	25.0004	15.3603	22.0445	12.2509	NO	NO
ENSMUSG00000018931	chr11	HAVANA	gene	60902246	60914750	-	level 2	protein_coding	Natd1	MGI:1344388	1370.2	-0.58674	0.206421	-2.84244	0.00447697	0.0591478	18.7984	17.8445	23.608	13.0642	22.7993	19.3612	38.5638	30.0056	43.1696	27.1493	NO	NO
ENSMUSG00000018932	chr11	HAVANA	gene	60932033	60952811	+	level 2	protein_coding	Map2k3	MGI:1346868	701.666	-0.461592	0.174803	-2.64065	0.00827476	0.0844304	24.0108	21.0232	25.508	17.9354	20.5634	31.6323	33.1734	29.2049	27.3652	20.1192	NO	NO
ENSMUSG00000018965	chr5	HAVANA	gene	33018816	33027966	+	level 2	protein_coding	Ywhah	MGI:109194	1550.16	0.00645872	0.207963	0.0310571	0.975224	0.989571	66.2034	63.8135	73.7317	66.4384	89.4171	50.7956	72.8192	66.0599	78.0715	134.304	NO	NO
ENSMUSG00000018974	chr5	HAVANA	gene	113742446	113772510	-	level 2	protein_coding	Sart3	MGI:1858230	2901	-0.337079	0.196337	-1.71684	0.0860081	0.307182	48.4096	41.5564	70.0404	44.9208	35.4324	55.0676	79.5211	84.4303	42.8981	27.9336	NO	NO
ENSMUSG00000018995	chr7	HAVANA	gene	96951505	97064758	+	level 2	protein_coding	Nars2	MGI:2142075	1024.35	-0.129082	0.17356	-0.743727	0.457042	0.712651	25.3686	24.0555	23.0259	23.0384	19.5744	19.3659	28.6074	30.6017	26.0752	22.5872	NO	NO
ENSMUSG00000018999	chr6	HAVANA	gene	34153380	34177111	-	level 2	protein_coding	Slc35b4	MGI:1931249	1831.12	-0.386961	0.172431	-2.24414	0.0248232	0.15854	25.5515	19.5678	33.3577	23.2587	16.8637	31.6458	36.5062	35.7838	24.1063	19.1658	NO	NO
ENSMUSG00000019027	chr14	HAVANA	gene	31260375	31323896	-	level 2	protein_coding	Dnah1	MGI:107721	167.608	0.333397	0.293454	1.13611	0.255911	0.536296	1.24038	0.995279	1.91439	1.08283	0.645803	1.06092	1.33428	1.14073	0.683604	0.219892	NO	NO
ENSMUSG00000021376	chr13	HAVANA	gene	47022482	47044737	-	level 2	protein_coding	Tpmt	MGI:98812	222.993	-1.00191	0.233359	-4.29344	1.75928e-05	0.00192439	9.84279	6.73945	5.18093	3.11458	7.60832	7.92585	11.051	9.63146	13.6461	15.9106	DOWN	YES
ENSMUSG00000019054	chr5	HAVANA	gene	136953275	136966234	+	level 2	protein_coding	Fis1	MGI:1913687	6071.94	0.22391	0.23918	0.93616	0.349191	0.627882	671.693	670.432	652.538	795.743	403.201	760.33	537.057	771.724	264.588	198.137	NO	NO
ENSMUSG00000019055	chr4	HAVANA	gene	147909753	147936767	-	level 1	protein_coding	Plod1	MGI:99907	256.996	-0.422105	0.247117	-1.70812	0.0876143	0.309959	5.99241	3.63552	8.33807	6.62826	3.22271	8.5546	8.69117	7.17437	6.54246	3.94515	NO	NO
ENSMUSG00000032839	chr9	HAVANA	gene	95705082	95750375	-	level 2	protein_coding	Trpc1	MGI:109528	901.762	1.04542	0.243931	4.28573	1.82139e-05	0.00198003	31.4114	33.3439	32.7061	25.2956	13.3767	27.1114	14.6881	7.80786	4.73323	4.43401	UP	YES
ENSMUSG00000019080	chr15	HAVANA	gene	76701465	76704239	+	level 2	protein_coding	Mfsd3	MGI:1916822	214.23	-0.784989	0.290201	-2.70498	0.00683076	0.0745051	4.9253	6.86922	3.50957	3.60331	10.0829	3.39949	9.36149	8.35402	20.7306	15.3137	NO	NO
ENSMUSG00000019082	chr7	HAVANA	gene	141429744	141437892	-	level 2	protein_coding	Slc25a22	MGI:1915517	56.7997	-0.097895	0.422638	-0.231628	0.816827	0.919725	0.817375	0.702432	1.40837	1.87854	1.74499	2.03013	2.37102	0.228846	2.90686	1.66418	NO	NO
ENSMUSG00000019087	chrX	HAVANA	gene	74297097	74304721	+	level 2	protein_coding	Atp6ap1	MGI:109629	3208.85	-0.209687	0.172424	-1.21612	0.223941	0.49966	123.024	90.4898	118.277	115.127	91.955	96.5047	130.37	134.829	146.746	127.214	NO	NO
ENSMUSG00000019088	chrX	HAVANA	gene	74273217	74282337	-	level 2	protein_coding	Dnase1l1	MGI:109628	202.774	0.594469	0.214962	2.76546	0.00568422	0.0676654	12.577	12.5558	11.0161	11.6603	11.108	8.51995	7.08669	6.79781	8.96426	4.72279	NO	NO
ENSMUSG00000019122	chr11	HAVANA	gene	83572919	83578636	-	level 2	protein_coding	Ccl9	MGI:104533	47.1659	0.215966	0.388712	0.555594	0.578489	0.788466	1.54202	1.63319	0.883625	1.70511	0.747046	1.00766	1.62864	0.428168	0.855375	1.09563	NO	NO
ENSMUSG00000040712	chr11	HAVANA	gene	70669463	70688105	-	level 2	protein_coding	Camta2	MGI:2135957	620.872	0.874694	0.204411	4.2791	1.87654e-05	0.00202747	13.3424	14.9547	15.9721	15.4701	8.99938	8.61008	11.6337	7.4337	4.13536	2.50852	UP	YES
ENSMUSG00000019139	chr8	HAVANA	gene	70594373	70597290	+	level 2	protein_coding	Isyna1	MGI:1919030	971.163	-0.124463	0.257652	-0.483065	0.62905	0.817418	28.574	14.7296	62.4254	35.3696	46.249	33.2039	41.486	32.8067	65.2788	45.2609	NO	NO
ENSMUSG00000019143	chr18	HAVANA	gene	36783008	36792562	+	level 2	protein_coding	Hars2	MGI:1918041	1139.18	-0.400315	0.207723	-1.92716	0.0539601	0.241462	24.1605	24.9735	24.9914	18.1313	25.003	17.6494	39.6332	32.4082	44.8109	36.0412	NO	NO
ENSMUSG00000019158	chr7	HAVANA	gene	16452779	16455494	+	level 2	protein_coding	Tmem160	MGI:1916344	452.761	0.622882	0.330338	1.88559	0.0593503	0.252741	50.6256	42.8477	58.0949	64.4807	36.1492	73.061	34.4177	29.1351	9.79139	16.1555	NO	NO
ENSMUSG00000019173	chr11	HAVANA	gene	100715009	100738215	-	level 2	protein_coding	Rab5c	MGI:105306	544.653	0.421116	0.282034	1.49314	0.135401	0.387163	23.8522	20.1112	34.3368	25.5874	17.5939	13.6745	13.2203	34.8509	9.86363	13.6475	NO	NO
ENSMUSG00000019178	chr5	HAVANA	gene	135747220	135778385	-	level 2	protein_coding	Styxl1	MGI:1923821	866.882	0.0640753	0.196974	0.325298	0.744955	0.883045	41.673	39.1114	47.3535	38.3768	60.5533	28.9368	47.8861	63.8094	49.7531	44.3809	NO	NO
ENSMUSG00000019179	chr5	HAVANA	gene	135778480	135790398	+	level 2	protein_coding	Mdh2	MGI:97050	4983.16	-0.693384	0.275645	-2.51549	0.0118866	0.103891	216.66	182.498	191.271	200.728	228.377	221.897	245.955	613.422	313.97	310.735	NO	NO
ENSMUSG00000019188	chr2	HAVANA	gene	152669461	152708670	+	level 2	protein_coding	H13	MGI:95886	481.028	-0.291707	0.180446	-1.61659	0.105967	0.342033	17.7509	15.5928	18.8367	16.753	16.104	19.4111	18.9602	26.2772	20.1829	22.3552	NO	NO
ENSMUSG00000019189	chr11	HAVANA	gene	44518964	44565520	+	level 2	protein_coding	Rnf145	MGI:1921565	1275.15	0.0282285	0.245363	0.115048	0.908407	0.9646	29.3641	23.6965	31.8706	16.5442	36.865	19.8087	41.932	23.6869	22.6395	34.9197	NO	NO
ENSMUSG00000019210	chr6	HAVANA	gene	120794305	120822793	-	level 2	protein_coding	Atp6v1e1	MGI:894326	3260.69	-0.0445908	0.171548	-0.259932	0.794917	0.908808	172.076	175.154	176.121	198.684	184.53	172.709	172.934	192.873	196.774	205.362	NO	NO
ENSMUSG00000051890	chr12	HAVANA	gene	69241176	69284632	+	level 1	protein_coding	Klhdc1	MGI:2672853	567.305	-1.10223	0.257858	-4.27458	1.91497e-05	0.00205066	8.7669	9.08101	8.40705	8.15947	20.7043	7.94756	28.5186	23.9325	42.5142	41.7536	DOWN	YES
ENSMUSG00000019235	chr12	HAVANA	gene	85135249	85151264	-	level 2	protein_coding	Rps6kl1	MGI:2443413	116.915	-0.69616	0.392141	-1.77528	0.0758519	0.28777	2.62051	2.90249	3.44806	2.07043	1.6191	4.58233	3.25941	8.41315	2.60141	0.664958	NO	NO
ENSMUSG00000055204	chr5	HAVANA	gene	90227166	90366577	-	level 2	protein_coding	Ankrd17	MGI:1932101	4559.49	0.702611	0.164406	4.27362	1.92322e-05	0.00205066	58.4254	64.0767	52.2571	61.4437	38.7199	37.962	35.4474	38.225	23.9752	21.5858	UP	YES
ENSMUSG00000019256	chr12	HAVANA	gene	35497974	35535038	-	level 2	protein_coding	Ahr	MGI:105043	491.655	0.107231	0.305083	0.351482	0.725227	0.871737	7.29517	6.72597	12.754	4.64865	8.02624	5.95121	15.0302	4.57333	6.02732	6.88879	NO	NO
ENSMUSG00000019261	chr8	HAVANA	gene	70905932	70917529	+	level 2	protein_coding	Map1s	MGI:2443304	2298.72	-0.484798	0.236152	-2.05291	0.0400818	0.205071	42.3898	40.9495	53.996	29.2927	47.6268	38.4315	73.424	89.7376	66.0592	43.0928	NO	NO
ENSMUSG00000019295	chr5	HAVANA	gene	33653216	33658416	-	level 2	protein_coding	Tmem129	MGI:1915616	4722.21	-0.294542	0.275074	-1.07077	0.284272	0.565621	136.034	109.295	187.555	145.104	57.224	200.292	169.311	283.592	55.4853	29.6781	NO	NO
ENSMUSG00000019297	chr14	HAVANA	gene	55745693	55755500	+	level 2	protein_coding	Nop9	MGI:1915092	2845.63	-0.389677	0.187761	-2.07539	0.0379502	0.199445	53.1093	50.8113	59.0074	39.6703	55.3416	50.5485	72.3157	85.2158	72.2137	61.7932	NO	NO
ENSMUSG00000019302	chr11	HAVANA	gene	101009452	101063719	+	level 2	protein_coding	Atp6v0a1	MGI:103286	741.276	-0.00353179	0.230077	-0.0153505	0.987753	0.993961	14.3241	12.0697	20.2782	9.47982	14.8279	9.05971	22.1358	10.7485	20.2211	15.9426	NO	NO
ENSMUSG00000019303	chr11	HAVANA	gene	101091823	101095436	-	level 2	protein_coding	Psmc3ip	MGI:1098610	1993.43	-0.38443	0.168343	-2.28361	0.0223942	0.15007	91.7999	94.88	105.351	89.7314	158.325	100.091	136.328	157.563	211.286	182.456	NO	NO
ENSMUSG00000019320	chr17	HAVANA	gene	24696234	24700529	+	level 2	protein_coding	Noxo1	MGI:1919143	38.7075	0.588349	0.334816	1.75723	0.0788783	0.293917	1.54983	1.08159	1.19478	1.10964	1.56509	0.638719	0.9833	1.20518	1.14111	1.02798	NO	NO
ENSMUSG00000019338	chr3	HAVANA	gene	95006590	95015448	-	level 2	protein_coding	Zfp687	MGI:1925516	2260.11	0.420611	0.200382	2.09905	0.0358128	0.193601	43.7351	39.6076	77.3925	37.6086	32.0493	30.157	50.9175	31.8862	26.8279	23.4545	NO	NO
ENSMUSG00000019359	chrX	HAVANA	gene	100729873	100738895	+	level 2	protein_coding	Gdpd2	MGI:1918834	35.0081	-0.17277	0.448017	-0.385632	0.699769	0.85867	1.64754	0.903807	3.88148	1.11886	2.22232	0.647028	2.48969	1.83042	4.21071	1.84726	NO	NO
ENSMUSG00000019362	chr8	HAVANA	gene	84246238	84249719	-	level 2	protein_coding	D8Ertd738e	MGI:1289231	2706.53	0.043727	0.177439	0.246434	0.805346	0.914257	316.022	333.248	274.426	286.782	371.553	255.647	256.552	302.523	393.078	414.548	NO	NO
ENSMUSG00000019368	chr11	HAVANA	gene	4031462	4048024	+	level 2	protein_coding	Sec14l4	MGI:2144095	59.5931	0.128778	0.293994	0.438029	0.661366	0.837148	1.80307	1.66904	1.48058	1.55401	1.32381	1.52125	1.91684	0.898315	0.997803	1.61433	NO	NO
ENSMUSG00000019370	chr7	HAVANA	gene	16915379	16924114	-	level 1	protein_coding	Calm3	MGI:103249	2353.21	0.461424	0.269531	1.71195	0.0869054	0.308941	93.9704	102.787	117.182	97.2293	49.4088	103.338	56.6654	100.404	19.8113	25.7442	NO	NO
ENSMUSG00000019373	chr11	HAVANA	gene	59817795	59839838	-	level 2	protein_coding	Cops3	MGI:1349409	5723.74	-0.348408	0.154815	-2.25048	0.0244188	0.156777	282.694	281.066	296.914	314.05	363.678	285.806	425.458	428.329	468.525	438.433	NO	NO
ENSMUSG00000019428	chr8	HAVANA	gene	70527724	70535328	+	level 2	protein_coding	Fkbp8	MGI:1341070	4396.9	-0.22073	0.179025	-1.23295	0.217593	0.493246	177.984	163.772	256.175	185.952	169.376	184.324	255.943	288.164	239.68	151.126	NO	NO
ENSMUSG00000019432	chr17	HAVANA	gene	35241746	35253707	+	level 2	protein_coding	Ddx39b	MGI:99240	3116.56	-0.275777	0.158724	-1.73747	0.0823042	0.300391	126.392	105.493	169.544	120.249	132.437	140.966	152.547	162.633	157.853	157.125	NO	NO
ENSMUSG00000059900	chr6	HAVANA	gene	115729131	115762410	-	level 2	protein_coding	Tmem40	MGI:2137870	72.0888	-1.7621	0.412428	-4.2725	1.93294e-05	0.00205066	1.15377	3.12016	1.85437	1.0286	0.844179	4.9154	1.49337	5.07125	7.23833	6.211	DOWN	YES
ENSMUSG00000019437	chr11	HAVANA	gene	78176711	78181909	+	level 2	protein_coding	Tlcd1	MGI:1915572	266.266	0.232236	0.253815	0.914981	0.360202	0.636196	13.4456	15.6194	13.5822	16.2042	10.5663	17.9368	8.56718	13.2466	7.10652	8.65172	NO	NO
ENSMUSG00000019461	chr11	HAVANA	gene	69846376	69852058	+	level 2	protein_coding	Plscr3	MGI:1917560	164.671	-0.167468	0.246718	-0.678783	0.497275	0.737972	4.69796	5.52931	6.83683	3.81793	5.0977	4.56627	6.57624	6.894	9.22838	7.5911	NO	NO
ENSMUSG00000019467	chr10	HAVANA	gene	127182525	127190083	-	level 2	protein_coding	Arhgef25	MGI:1277173	162.118	-0.0128071	0.283297	-0.0452073	0.963942	0.985137	3.77846	4.3573	6.20862	3.10715	5.1522	2.21197	6.255	4.89073	9.2627	7.80305	NO	NO
ENSMUSG00000025962	chr1	HAVANA	gene	63730614	63754655	+	level 2	protein_coding	Fastkd2	MGI:1922869	1322.02	-0.775458	0.181841	-4.26449	2.00361e-05	0.00210422	18.1442	20.1041	19.3713	16.0585	17.5171	24.7286	32.4815	38.5612	35.4169	29.5758	DOWN	YES
ENSMUSG00000019471	chr9	HAVANA	gene	21133222	21149982	-	level 2	protein_coding	Cdc37	MGI:109531	2469.13	-0.399491	0.222321	-1.79691	0.0723501	0.28148	24.5861	22.9541	28.5604	24.4084	18.3169	32.6568	31.6169	52.4508	24.054	15.8428	NO	NO
ENSMUSG00000019478	chr8	HAVANA	gene	123805985	123835287	+	level 2	protein_coding	Rab4a	MGI:105069	210.327	-0.321308	0.32108	-1.00071	0.316966	0.599194	13.7805	12.2048	5.43973	3.61068	17.7171	6.97949	11.9295	13.3938	14.4619	14.3953	NO	NO
ENSMUSG00000019487	chr17	HAVANA	gene	57249455	57263665	+	level 2	protein_coding	Trip10	MGI:2146901	134.622	-0.270918	0.229398	-1.181	0.237604	0.516075	5.16345	4.17258	5.44051	3.66378	4.11544	3.858	6.1617	4.52418	7.20695	7.0282	NO	NO
ENSMUSG00000019494	chr5	HAVANA	gene	138161071	138164646	+	level 2	protein_coding	Cops6	MGI:1349439	5194.05	-0.54785	0.254584	-2.15194	0.0314022	0.180314	179.609	163.649	211.38	179.056	228.332	181.789	177.31	508.32	378.839	333.619	NO	NO
ENSMUSG00000034341	chr11	HAVANA	gene	116078573	116086995	-	level 2	protein_coding	Wbp2	MGI:104709	1167.83	-0.918631	0.215435	-4.26408	2.00732e-05	0.00210422	29.8113	29.777	32.1941	24.1689	40.0216	33.5456	51.8766	68.3656	111.598	93.4604	DOWN	YES
ENSMUSG00000019518	chr5	HAVANA	gene	138172002	138180429	+	level 2	protein_coding	Ap4m1	MGI:1337063	234.224	-0.344124	0.214721	-1.60266	0.10901	0.346837	16.1685	13.4075	16.5388	14.0456	12.1962	12.6737	22.5867	19.7946	16.7858	11.5632	NO	NO
ENSMUSG00000019528	chr3	HAVANA	gene	20122084	20155317	-	level 2	protein_coding	Gyg	MGI:1351614	1309.36	-0.418415	0.208198	-2.0097	0.0444628	0.21677	35.3721	45.4061	37.778	27.6052	73.4478	31.9144	72.0842	43.0163	107.429	94.5407	NO	NO
ENSMUSG00000019539	chr7	HAVANA	gene	45082913	45092221	-	level 2	protein_coding	Rcn3	MGI:1277122	167.978	-0.0630128	0.249673	-0.252382	0.800746	0.912097	9.20369	5.90366	12.6285	9.95811	14.8571	7.46134	8.37937	13.3598	16.84	14.1053	NO	NO
ENSMUSG00000019558	chrX	HAVANA	gene	73673150	73682502	+	level 2	protein_coding	Slc6a8	MGI:2147834	151.577	0.468777	0.230339	2.03517	0.0418342	0.20948	4.72992	4.8743	4.36081	4.20031	5.37148	2.75364	4.29161	4.25742	3.37253	1.97297	NO	NO
ENSMUSG00000019564	chr10	HAVANA	gene	79927043	79955018	+	level 2	protein_coding	Arid3a	MGI:1328360	315.1	-0.471161	0.249864	-1.88567	0.0593388	0.252741	2.22424	2.63179	2.81392	1.64413	5.14286	1.74747	4.83176	2.64924	10.8792	9.90367	NO	NO
ENSMUSG00000019578	chr17	HAVANA	gene	56067045	56075028	-	level 2	protein_coding	Ubxn6	MGI:1913780	129.334	0.191646	0.250331	0.76557	0.443932	0.702245	18.5823	19.9997	19.6632	24.2333	12.2561	18.5561	12.4095	19.5512	8.80553	12.0561	NO	NO
ENSMUSG00000019579	chr17	HAVANA	gene	56175744	56183920	-	level 2	protein_coding	Mydgf	MGI:2156020	365.905	-0.135313	0.256674	-0.527177	0.598071	0.79973	22.5268	9.81287	13.1431	13.3077	14.8714	18.3422	12.7277	10.5988	24.1418	24.0107	NO	NO
ENSMUSG00000019590	chr11	HAVANA	gene	105933702	105953336	-	level 2	protein_coding	Cyb561	MGI:103253	877.156	-0.485677	0.193832	-2.50566	0.0122223	0.105544	19.3862	14.704	29.1952	17.7439	24.198	17.6382	32.778	35.6566	45.8139	38.8903	NO	NO
ENSMUSG00000019647	chr18	HAVANA	gene	47235598	47368870	-	level 2	protein_coding	Sema6a	MGI:1203727	106.729	0.433998	0.352951	1.22963	0.218836	0.494283	1.16197	1.04093	2.03536	1.00456	3.26977	0.785516	1.944	0.286099	3.56607	3.32403	NO	NO
ENSMUSG00000019659	chr9	HAVANA	gene	110656503	110711606	+	level 2	protein_coding	Ccdc12	MGI:1919904	1817.94	-0.116193	0.244185	-0.475841	0.634187	0.820683	170.797	183.016	148.855	185.755	150.055	169.964	140.552	278.449	136.009	125.8	NO	NO
ENSMUSG00000019689	chr6	HAVANA	gene	38533502	38539449	+	level 2	protein_coding	Fmc1	MGI:1913367	720.343	0.428383	0.265456	1.61376	0.106579	0.343074	123.128	128.404	111.023	134.807	97.1706	140.866	74.0933	106.163	53.5342	37.6064	NO	NO
ENSMUSG00000039661	chr8	HAVANA	gene	31089471	31097047	+	level 2	protein_coding	Dusp26	MGI:1914209	59.2119	-1.57689	0.370674	-4.25412	2.09871e-05	0.00214886	0.225307	0.638767	1.22028	0.648862	2.45237	0.282651	3.20835	2.09827	11.1407	6.10558	DOWN	YES
ENSMUSG00000019710	chr3	HAVANA	gene	87919506	87923672	+	level 1	protein_coding	Mrpl24	MGI:1914957	895.126	0.166592	0.185238	0.899344	0.36847	0.642296	105.119	98.2419	77.1071	99.644	97.2205	77.6812	76.7852	54.1487	102.892	111.557	NO	NO
ENSMUSG00000019715	chr2	HAVANA	gene	29935426	29960371	+	level 2	protein_coding	Gle1	MGI:1921662	2150.11	-0.399134	0.204911	-1.94784	0.0514338	0.23509	68.8818	58.2421	49.2485	49.0175	55.984	55.5236	81.5472	101.64	70.7376	58.2014	NO	NO
ENSMUSG00000019718	chr12	HAVANA	gene	72073428	72085439	-	level 2	protein_coding	L3hypdh	MGI:1914467	37.5656	-0.551996	0.349349	-1.58007	0.11409	0.354991	1.4879	1.68813	0.90884	0.683111	1.21009	2.31413	2.04688	1.28184	2.96507	1.41858	NO	NO
ENSMUSG00000019726	chr13	HAVANA	gene	13590397	13778803	+	level 2	protein_coding	Lyst	MGI:107448	1585.91	0.247429	0.199227	1.24195	0.214256	0.490092	16.5	15.4651	17.3385	13.4797	12.3237	15.7568	15.8778	20.1774	10.3979	8.35427	NO	NO
ENSMUSG00000019731	chr8	HAVANA	gene	72480641	72492614	-	level 2	protein_coding	Slc35e1	MGI:2142403	548.191	0.429436	0.258544	1.66097	0.0967185	0.326242	11.4484	10.3373	18.8272	7.29132	7.46577	10.8367	9.79232	5.73439	5.47552	5.80412	NO	NO
ENSMUSG00000019732	chr8	HAVANA	gene	72424176	72443870	-	level 2	protein_coding	Calr3	MGI:1920566	1515.82	0.100254	0.246385	0.406902	0.68408	0.849241	64.5909	66.7562	71.0575	79.0883	52.8522	67.334	65.9197	106.166	41.8828	24.8395	NO	NO
ENSMUSG00000019734	chr7	HAVANA	gene	3665790	3677553	-	level 2	protein_coding	Tmc4	MGI:2669035	59.3212	0.130993	0.31252	0.41915	0.675106	0.844111	3.75419	3.75916	2.56911	2.72736	4.90402	3.91598	2.0239	2.30441	7.12615	7.79542	NO	NO
ENSMUSG00000019737	chr7	HAVANA	gene	30314807	30319046	+	level 2	protein_coding	Syne4	MGI:2141950	359.001	0.262747	0.363913	0.722004	0.470292	0.719526	42.4199	23.9581	28.2269	39.7705	8.12189	54.8833	17.9985	29.9278	5.02698	2.05691	NO	NO
ENSMUSG00000019738	chr7	HAVANA	gene	30231948	30233390	+	level 2	protein_coding	Polr2i	MGI:1917170	1999.82	-0.164963	0.175847	-0.938109	0.348189	0.627245	186.387	229.58	177.498	204.37	251.069	226.003	210.55	190.778	297.967	327.401	NO	NO
ENSMUSG00000019761	chr11	HAVANA	gene	99385254	99389364	-	level 2	protein_coding	Krt10	MGI:96685	526.301	-0.0863557	0.1824	-0.473441	0.635898	0.821451	17.2145	17.6179	12.7599	13.7794	22.2926	14.023	21.5261	17.9321	20.3579	20.1346	NO	NO
ENSMUSG00000019763	chr10	HAVANA	gene	4401915	4432388	-	level 1	protein_coding	Rmnd1	MGI:1913334	2127.5	-0.169576	0.188791	-0.89822	0.369068	0.642449	80.4739	89.8743	80.7163	67.5958	82.2433	69.8291	111.623	115.643	85.5662	69.7681	NO	NO
ENSMUSG00000019768	chr10	HAVANA	gene	4611593	5005614	+	level 1	protein_coding	Esr1	MGI:1352467	160.556	-0.758532	0.268654	-2.82346	0.00475089	0.0616523	1.79185	1.35809	1.65652	1.07519	1.22337	1.57935	3.15861	2.47774	6.55701	8.10082	NO	NO
ENSMUSG00000019773	chr10	HAVANA	gene	5799160	5805600	-	level 2	protein_coding	Fbxo5	MGI:1914391	850.882	-1.91555e-05	0.192074	-9.973e-05	0.99992	0.999977	33.4851	31.6955	37.215	43.1854	25.1474	38.6031	35.7859	39.6649	21.4912	22.0135	NO	NO
ENSMUSG00000019774	chr10	HAVANA	gene	5811887	5823910	-	level 1	protein_coding	Mtrf1l	MGI:1918830	365.403	0.0819354	0.304244	0.269308	0.787693	0.905369	12.4123	12.3636	10.0354	12.4958	13.5071	11.2036	16.0074	3.8221	9.61882	17.4424	NO	NO
ENSMUSG00000019775	chr10	HAVANA	gene	5825663	5922400	-	level 2	protein_coding	Rgs17	MGI:1927469	144.216	0.374574	0.264327	1.41709	0.156457	0.416733	2.09447	1.41985	1.13065	1.53943	0.980054	1.16856	1.3828	1.58017	0.729904	0.397915	NO	NO
ENSMUSG00000019777	chr10	HAVANA	gene	36974544	37001889	+	level 2	protein_coding	Hdac2	MGI:1097691	6538.24	-0.131936	0.255338	-0.516713	0.605357	0.803407	236.171	192.227	257.973	227.967	222.827	227.993	271.32	159.184	230.189	486.957	NO	NO
ENSMUSG00000019782	chr10	HAVANA	gene	33996555	34019624	-	level 2	protein_coding	Rwdd1	MGI:1913771	1662.49	0.159727	0.190908	0.836669	0.402779	0.670701	188.665	205.706	177.433	219.359	221.457	181.958	174.473	162.173	185.791	237.489	NO	NO
ENSMUSG00000019790	chr10	HAVANA	gene	9755547	9901079	-	level 2	protein_coding	Stxbp5	MGI:1926058	742.956	0.469076	0.183468	2.55671	0.0105667	0.0978388	11.1365	11.4604	13.6809	8.10986	8.40493	7.83927	7.49777	7.17613	4.33829	4.19572	NO	NO
ENSMUSG00000019791	chr10	HAVANA	gene	30608141	30629632	-	level 2	protein_coding	Hint3	MGI:1914097	1518.39	0.103739	0.191916	0.540542	0.588823	0.794258	129.021	150.467	117.428	152.347	104.603	139.612	111.201	97.7138	96.0942	105.167	NO	NO
ENSMUSG00000019792	chr10	HAVANA	gene	30534225	30600749	-	level 2	protein_coding	Trmt11	MGI:1920931	452.8	-0.146343	0.229209	-0.63847	0.523168	0.755456	16.8927	13.231	12.9796	12.4231	13.5164	11.8481	11.7171	12.3781	22.9667	27.3623	NO	NO
ENSMUSG00000019794	chr10	HAVANA	gene	7726000	7763150	+	level 1	protein_coding	Katna1	MGI:1344353	1020.71	-0.0748621	0.178841	-0.418597	0.675511	0.844141	49.0189	45.3974	40.5404	46.8056	54.4709	44.5392	54.7376	38.9369	62.2607	69.3322	NO	NO
ENSMUSG00000019795	chr10	HAVANA	gene	7629373	7681136	-	level 2	protein_coding	Pcmt1	MGI:97502	5336.84	-0.128772	0.200585	-0.641984	0.520884	0.753576	204.147	178.813	177.647	180.436	230.983	197.739	204.076	283.662	229.24	247.262	NO	NO
ENSMUSG00000019796	chr10	HAVANA	gene	7589800	7625483	+	level 2	protein_coding	Lrp11	MGI:2442989	244.536	-0.568065	0.232605	-2.44219	0.0145984	0.116577	4.75991	4.95876	4.71821	2.82676	4.16674	4.73137	9.80365	6.29249	5.2018	5.52968	NO	NO
ENSMUSG00000019797	chr10	HAVANA	gene	43525133	43540994	-	level 1	protein_coding	1700021F05Rik	MGI:1915101	1192.44	-0.201701	0.248084	-0.813038	0.416196	0.681256	84.4344	99.4764	72.7873	78.5889	111.116	77.7374	67.3825	139.276	113.414	136.176	NO	NO
ENSMUSG00000019802	chr10	HAVANA	gene	42761496	42832514	+	level 2	protein_coding	Sec63	MGI:2155302	5207.22	0.471279	0.220049	2.1417	0.0322176	0.183323	87.5091	85.5326	99.5586	94.7655	50.2683	88.6603	80.0567	63.5341	21.5249	26.6595	NO	NO
ENSMUSG00000019804	chr10	HAVANA	gene	42502030	42535381	+	level 2	protein_coding	Snx3	MGI:1860188	6938.2	0.0239159	0.203415	0.117572	0.906407	0.963351	354.901	371.282	396.584	490.631	343.718	426.626	351.702	436.17	296.559	322.29	NO	NO
ENSMUSG00000041828	chr11	HAVANA	gene	110025634	110095978	-	level 2	protein_coding	Abca8a	MGI:2386846	179.83	-1.50978	0.354845	-4.25477	2.09261e-05	0.00214886	0.937604	2.01835	0.744987	0.571304	2.08854	0.968882	6.50171	2.19719	7.73127	7.5967	DOWN	YES
ENSMUSG00000019808	chr10	HAVANA	gene	13552894	13563376	+	level 2	protein_coding	Adat2	MGI:1914007	78.1069	-0.193589	0.315837	-0.612939	0.539916	0.7657	4.76574	3.68649	2.55123	4.708	5.99622	4.80967	5.26339	3.41881	5.78513	8.79743	NO	NO
ENSMUSG00000019809	chr10	HAVANA	gene	13523842	13553142	-	level 2	protein_coding	Pex3	MGI:1929646	2688.83	-0.157698	0.144365	-1.09236	0.274676	0.556141	97.5586	106.808	118.769	95.1398	138.697	105.137	140.97	105.695	158.355	151.159	NO	NO
ENSMUSG00000019810	chr10	HAVANA	gene	13499540	13519035	+	level 2	protein_coding	Fuca2	MGI:1914098	295.733	-0.18604	0.201437	-0.923561	0.355715	0.632969	6.90547	8.24443	6.59614	5.11835	7.32651	6.52648	10.0391	8.32034	9.57707	8.44045	NO	NO
ENSMUSG00000019813	chr10	HAVANA	gene	41718840	41809871	-	level 2	protein_coding	Cep57l1	MGI:1915511	672.876	-0.0553998	0.155301	-0.356725	0.721297	0.869904	31.2679	28.2531	26.6168	23.8169	26.9038	24.6808	30.9097	24.0461	36.461	27.7627	NO	NO
ENSMUSG00000019814	chr10	HAVANA	gene	13178140	13193168	-	level 2	protein_coding	Ltv1	MGI:2447810	7659.41	-0.0404806	0.209769	-0.192977	0.846977	0.935621	261.92	253.006	298.735	290.149	181.123	308.334	304.704	382.539	142.532	109.629	NO	NO
ENSMUSG00000019817	chr10	HAVANA	gene	13060504	13131694	+	level 2	protein_coding	Plagl1	MGI:1100874	98.0816	0.846666	0.460253	1.83957	0.0658318	0.267471	3.28125	1.77241	2.26463	1.10725	1.97897	0.605909	1.79617	0.220963	2.88893	2.71365	NO	NO
ENSMUSG00000019818	chr10	HAVANA	gene	41519414	41531048	+	level 2	protein_coding	Cd164	MGI:1859568	7625.68	-0.450285	0.214152	-2.10264	0.0354969	0.192527	155.318	133.866	190.224	148.325	171.803	123.96	249.916	351.088	238.64	228.529	NO	NO
ENSMUSG00000019820	chr10	HAVANA	gene	12382188	12869365	-	level 2	protein_coding	Utrn	MGI:104631	491.081	0.0601333	0.159428	0.377181	0.706039	0.861501	7.60809	6.73696	4.62782	4.51008	4.01447	6.50532	5.39557	7.59535	3.63024	4.24264	NO	NO
ENSMUSG00000019822	chr10	HAVANA	gene	41485642	41490369	-	level 2	protein_coding	Smpd2	MGI:1278330	778.239	-0.529239	0.228333	-2.31784	0.0204579	0.143105	26.8522	22.8081	24.6111	21.1697	23.4744	25.6101	26.0041	50.7308	46.8026	41.7558	NO	NO
ENSMUSG00000019823	chr10	HAVANA	gene	41476314	41487032	+	level 2	protein_coding	Mical1	MGI:2385847	63.9467	-0.172272	0.335851	-0.51294	0.607993	0.804721	1.57862	1.53267	2.88562	0.990312	0.932715	2.17549	2.30143	1.60711	1.31852	0.738129	NO	NO
ENSMUSG00000019826	chr10	HAVANA	gene	41450383	41465574	+	level 2	protein_coding	Zbtb24	MGI:3039618	2093.69	-0.47203	0.239448	-1.97132	0.0486867	0.227864	44.7347	42.0364	62.6993	34.1734	49.6553	37.9311	77.1515	107.636	71.3303	51.0896	NO	NO
ENSMUSG00000019831	chr10	HAVANA	gene	40883475	40938570	+	level 2	protein_coding	Wasf1	MGI:1890563	2102.74	0.203725	0.22003	0.925893	0.354501	0.631959	69.2022	54.6337	105.482	68.8109	27.1607	79.1058	66.523	62.5331	18.7653	20.4388	NO	NO
ENSMUSG00000030214	chr6	HAVANA	gene	136612070	136661928	-	level 2	protein_coding	Plbd1	MGI:1914107	206.101	-1.09251	0.256892	-4.25281	2.111e-05	0.00214895	3.09861	1.66918	2.802	2.13583	7.73275	3.25889	6.94793	3.4419	23.3549	26.1296	DOWN	YES
ENSMUSG00000019837	chr10	HAVANA	gene	40247703	40258108	-	level 2	protein_coding	Gtf3c6	MGI:1914621	466.777	-0.172643	0.216254	-0.798335	0.424676	0.688933	13.276	14.7803	13.7446	10.7703	17.5298	9.39639	16.2877	13.7215	28.1674	34.1422	NO	NO
ENSMUSG00000019838	chr10	HAVANA	gene	40033532	40142258	-	level 2	protein_coding	Slc16a10	MGI:1919722	188.349	0.0487835	0.204915	0.238067	0.811829	0.917521	3.6593	4.16138	3.87057	3.35689	4.93281	3.61636	5.98612	4.83851	5.25295	3.99397	NO	NO
ENSMUSG00000035473	chr17	HAVANA	gene	80127471	80185101	+	level 2	protein_coding	Galm	MGI:2442420	98.655	-1.02157	0.240372	-4.24995	2.13818e-05	0.00216411	1.68958	1.13076	2.19804	1.54254	3.14894	2.0979	5.32263	3.68571	6.43923	5.67113	DOWN	YES
ENSMUSG00000019842	chr10	HAVANA	gene	39612934	39655307	+	level 2	protein_coding	Traf3ip2	MGI:2143599	101.209	0.10878	0.261253	0.416376	0.677135	0.844498	5.5187	5.03286	9.94502	3.56806	2.83097	3.31026	6.21316	3.4331	3.97558	3.73907	NO	NO
ENSMUSG00000019843	chr10	HAVANA	gene	39368855	39565381	+	level 2	protein_coding	Fyn	MGI:95602	694.888	0.285458	0.244023	1.1698	0.242081	0.521631	18.0479	16.4136	24.7739	16.923	12.6254	19.0019	18.6497	11.4264	6.85768	9.80635	NO	NO
ENSMUSG00000019845	chr10	HAVANA	gene	39133976	39152542	+	level 2	protein_coding	Tube1	MGI:1919174	803.686	-0.268297	0.190475	-1.40856	0.158964	0.420276	18.6916	18.0373	18.0357	13.256	20.0862	15.0268	24.9718	25.2981	26.0712	20.0702	NO	NO
ENSMUSG00000019846	chr10	HAVANA	gene	38965515	39110188	+	level 2	protein_coding	Lama4	MGI:109321	415.204	0.292852	0.29417	0.995519	0.319484	0.601693	5.52267	4.0967	9.533	2.93943	7.80729	2.8367	8.27549	3.54933	7.12157	5.96593	NO	NO
ENSMUSG00000019849	chr10	HAVANA	gene	45067203	45167198	+	level 2	protein_coding	Prep	MGI:1270863	990.479	-0.33652	0.261493	-1.28692	0.198123	0.469666	5.57186	4.07628	8.9744	5.63537	6.14319	7.28809	11.6989	4.29851	6.88009	9.50203	NO	NO
ENSMUSG00000019850	chr10	HAVANA	gene	19000910	19015657	-	level 2	protein_coding	Tnfaip3	MGI:1196377	312.432	-0.282632	0.298323	-0.947402	0.343434	0.623849	6.11568	5.44955	6.56182	3.40161	3.89896	6.07568	12.736	3.48591	4.49597	2.56642	NO	NO
ENSMUSG00000019851	chr10	HAVANA	gene	18845020	18857073	+	level 2	protein_coding	Perp	MGI:1929938	79.6401	-0.758507	0.308029	-2.46245	0.013799	0.113346	1.28038	1.69768	1.88027	3.05674	2.53086	2.50236	4.3406	3.96442	3.02629	5.90993	NO	NO
ENSMUSG00000019854	chr10	HAVANA	gene	18055861	18125155	+	level 2	protein_coding	Reps1	MGI:1196373	572.055	0.468438	0.177062	2.64562	0.00815417	0.083599	26.1	24.3765	23.4838	17.6641	21.2813	15.2622	16.5126	13.195	11.4753	15.8607	NO	NO
ENSMUSG00000019856	chr10	HAVANA	gene	53633145	53751123	-	level 2	protein_coding	Fam184a	MGI:1923156	82.9963	0.0511515	0.270255	0.189271	0.84988	0.937111	2.33767	2.14642	1.83488	1.84674	2.29289	1.87598	3.23781	2.51066	1.39128	1.64	NO	NO
ENSMUSG00000019857	chr10	HAVANA	gene	53596757	53609225	+	level 2	protein_coding	Asf1a	MGI:1913653	833.968	0.0614085	0.258287	0.237753	0.812073	0.917522	36.205	39.0741	34.1542	43.0175	45.2432	36.6676	39.4596	27.3764	32.4455	70.6055	NO	NO
ENSMUSG00000019861	chr10	HAVANA	gene	52335850	52382124	-	level 2	protein_coding	Gopc	MGI:2149946	1492.75	0.347446	0.237788	1.46116	0.143972	0.39948	31.932	28.5475	44.206	28.393	23.0942	30.102	42.1735	18.3625	12.0725	14.6069	NO	NO
ENSMUSG00000019863	chr10	HAVANA	gene	43874188	43901745	-	level 2	protein_coding	Qrsl1	MGI:1923813	1536.87	-0.394029	0.181821	-2.16713	0.0302252	0.177669	55.5793	54.8285	52.6938	49.0871	52.1957	61.4131	81.1104	84.8675	64.1374	45.8446	NO	NO
ENSMUSG00000019864	chr10	HAVANA	gene	43901807	43957201	+	level 2	protein_coding	Rtn4ip1	MGI:2178759	1380.95	-0.441904	0.243208	-1.81698	0.0692207	0.275491	44.8325	37.505	40.5545	25.031	26.5398	32.5737	55.8678	68.9385	33.4926	23.5839	NO	NO
ENSMUSG00000019865	chr10	HAVANA	gene	14705591	14770850	+	level 1	protein_coding	Nmbr	MGI:1100525	65.1684	-0.108917	0.320146	-0.340211	0.733698	0.87632	4.8275	5.05784	3.5783	4.07389	4.70097	2.95537	5.77966	2.50728	5.10749	4.43419	NO	NO
ENSMUSG00000003810	chr4	HAVANA	gene	116306762	116464183	-	level 2	protein_coding	Mast2	MGI:894676	1372.31	0.888695	0.209363	4.24476	2.1883e-05	0.00218994	26.0283	26.237	41.1847	23.2291	19.4341	17.1779	16.2714	12.5917	10.5756	9.59281	UP	YES
ENSMUSG00000019872	chr10	HAVANA	gene	57794335	57811830	+	level 2	protein_coding	Smpdl3a	MGI:1931437	106.935	-0.788648	0.295645	-2.66756	0.00764052	0.0806698	2.56584	1.00532	2.0101	2.05644	4.26368	2.74568	3.20923	2.78238	8.34305	11.8643	NO	NO
ENSMUSG00000019873	chr10	HAVANA	gene	67009189	67096945	-	level 2	protein_coding	Reep3	MGI:88930	207.618	-0.00561546	0.208509	-0.0269316	0.978514	0.991055	3.39596	2.25476	2.80117	2.06461	4.39567	2.2775	2.67211	2.13468	3.83252	5.0525	NO	NO
ENSMUSG00000019874	chr10	HAVANA	gene	57784881	57788450	+	level 2	protein_coding	Fabp7	MGI:101916	23.3629	0.11162	0.417347	0.26745	0.789123	0.906184	1.78148	2.4577	0.916223	2.04322	2.79268	1.01562	1.63242	1.99477	2.65172	2.80004	NO	NO
ENSMUSG00000019877	chr10	HAVANA	gene	57515774	57532530	-	level 2	protein_coding	Serinc1	MGI:1926228	3143.51	-0.305018	0.157352	-1.93844	0.0525694	0.237628	73.6785	60.34	87.202	71.5769	68.9785	71.3882	107.218	81.9248	112.288	102.521	NO	NO
ENSMUSG00000019878	chr10	HAVANA	gene	57486385	57513135	+	level 2	protein_coding	Hsf2	MGI:96239	494.027	-0.0118486	0.186853	-0.0634113	0.949439	0.978257	13.8894	13.4071	12.3292	10.1161	12.3847	12.3914	12.3327	7.73051	15.8959	17.0631	NO	NO
ENSMUSG00000019883	chr10	HAVANA	gene	29313166	29347469	+	level 2	protein_coding	Echdc1	MGI:1277169	549.461	-0.108148	0.219847	-0.491924	0.622773	0.814066	57.3922	50.5628	70.117	71.9501	40.2128	64.6865	56.9424	79.8621	40.1676	33.0887	NO	NO
ENSMUSG00000019889	chr10	HAVANA	gene	28074820	28597397	+	level 2	protein_coding	Ptprk	MGI:103310	325.291	-0.131179	0.261391	-0.501851	0.615773	0.810081	7.72306	5.2827	8.93892	6.45916	5.39927	13.5471	7.0149	8.21932	5.51845	4.15099	NO	NO
ENSMUSG00000026933	chr2	HAVANA	gene	25926838	25983282	-	level 1	protein_coding	Camsap1	MGI:3036242	2227.27	0.749746	0.17663	4.24473	2.18857e-05	0.00218994	27.7714	31.1321	40.7855	27.4659	18.7096	19.6266	20.5107	20.2318	10.6647	8.74341	UP	YES
ENSMUSG00000078919	chr2	HAVANA	gene	168209048	168230591	-	level 2	protein_coding	Dpm1	MGI:1330239	816.364	0.629262	0.148364	4.24132	2.22204e-05	0.00221087	49.3893	46.7822	111.743	121.969	65.7114	36.0088	65.128	143.091	80.6427	96.5075	UP	YES
ENSMUSG00000019897	chr10	HAVANA	gene	105841067	105847833	+	level 2	protein_coding	Ccdc59	MGI:1289302	1119.6	-0.17495	0.185922	-0.940985	0.346712	0.626059	29.8199	32.4698	24.719	26.5667	36.8763	23.2288	30.5941	26.3815	36.8399	43.8027	NO	NO
ENSMUSG00000019899	chr10	HAVANA	gene	26980036	27619758	-	level 2	protein_coding	Lama2	MGI:99912	81.8776	-1.16459	0.397684	-2.92844	0.00340669	0.0507034	0.419423	0.490104	0.584029	0.544296	0.728012	1.69089	1.60279	0.456042	2.8391	2.06801	NO	NO
ENSMUSG00000019907	chr10	HAVANA	gene	108162193	108284475	+	level 2	protein_coding	Ppp1r12a	MGI:1309528	1459.39	0.388752	0.168817	2.30281	0.0212897	0.146002	38.1965	37.5351	30.1583	34.4517	28.1574	23.0541	26.274	27.5609	20.7913	19.9052	NO	NO
ENSMUSG00000019916	chr10	HAVANA	gene	59323296	59373304	+	level 2	protein_coding	P4ha1	MGI:97463	967.072	-0.214011	0.191621	-1.11685	0.26406	0.545033	24.7378	18.0526	25.7008	20.1435	16.6868	19.6194	26.7363	31.0471	18.0489	16.7216	NO	NO
ENSMUSG00000019917	chr10	HAVANA	gene	59141627	59221847	-	level 2	protein_coding	Septin10	MGI:1918110	690.34	0.362025	0.172934	2.09343	0.0363111	0.195081	21.7606	23.3533	28.9735	24.615	24.6323	20.5614	25.4061	19.4528	17.4188	13.9091	NO	NO
ENSMUSG00000019920	chr10	HAVANA	gene	58323466	58424691	+	level 2	protein_coding	Lims1	MGI:1195263	1321.28	-0.183864	0.210242	-0.874536	0.381826	0.652722	20.0131	20.8166	21.4846	20.4664	29.0331	17.1236	22.5171	34.9223	33.391	31.7148	NO	NO
ENSMUSG00000019923	chr10	HAVANA	gene	72654845	72674964	+	level 2	protein_coding	Zwint	MGI:1289227	4989.58	-0.303988	0.202186	-1.50351	0.132708	0.383576	172.697	154.597	194.397	190.004	196.055	188.228	193.292	314.175	234.463	216.621	NO	NO
ENSMUSG00000019927	chr10	HAVANA	gene	71254980	71285262	-	level 2	protein_coding	Ube2d1	MGI:2384911	551.719	-0.216941	0.199595	-1.08691	0.277078	0.558399	17.0437	18.5205	19.7996	17.807	40.256	19.0228	28.0576	16.4173	41.2962	57.4944	NO	NO
ENSMUSG00000019929	chr10	HAVANA	gene	97479609	97518143	+	level 2	protein_coding	Dcn	MGI:94872	88.6478	0.548759	0.489736	1.12052	0.262492	0.543371	2.51681	0.086433	2.23202	4.36786	12.0012	1.28348	0.622042	4.32611	5.34264	5.14285	NO	NO
ENSMUSG00000019942	chr10	HAVANA	gene	69335146	69352938	-	level 2	protein_coding	Cdk1	MGI:88351	1408.63	-0.434142	0.207954	-2.08768	0.0368265	0.196352	17.054	18.4114	14.2586	17.8703	26.2064	29.2363	21.8784	14.4349	49.0615	53.7474	NO	NO
ENSMUSG00000019943	chr10	HAVANA	gene	98914406	99026143	+	level 2	protein_coding	Atp2b1	MGI:104653	4940.67	-0.0231051	0.228499	-0.101117	0.919458	0.967798	88.8777	89.7016	82.4439	94.2485	74.6792	73.7239	82.6944	184.963	68.2976	60.5703	NO	NO
ENSMUSG00000019947	chr10	HAVANA	gene	68092520	68278740	-	level 2	protein_coding	Arid5b	MGI:2175912	167.778	-0.410377	0.227717	-1.80214	0.071524	0.279913	1.69279	1.41485	1.21622	0.721711	2.86958	1.61329	2.67006	1.14898	4.42539	4.7427	NO	NO
ENSMUSG00000019948	chr10	HAVANA	gene	89711971	89732295	-	level 2	protein_coding	Actr6	MGI:1914269	1777.29	-0.095945	0.166881	-0.574931	0.565338	0.779775	79.4452	67.8796	65.778	76.3322	87.2246	74.6962	83.2793	80.5811	85.4409	86.8039	NO	NO
ENSMUSG00000019951	chr10	HAVANA	gene	89744991	89819871	+	level 2	protein_coding	Uhrf1bp1l	MGI:2442888	1725.26	0.263098	0.174839	1.5048	0.132375	0.382913	24.4129	23.428	31.7285	19.841	20.0986	16.7058	27.6437	18.3828	20.0628	15.1908	NO	NO
ENSMUSG00000019952	chr10	HAVANA	gene	99107036	99198074	+	level 2	protein_coding	Poc1b	MGI:1918511	349.197	-0.445589	0.263742	-1.68949	0.0911253	0.316343	7.56556	6.92129	8.73246	3.35864	7.19755	4.70791	12.7273	8.42852	13.3659	11.3238	NO	NO
ENSMUSG00000019960	chr10	HAVANA	gene	99263231	99267489	+	level 2	protein_coding	Dusp6	MGI:1914853	133.965	0.210837	0.344165	0.612604	0.540138	0.765892	6.79844	2.00546	3.66369	2.04684	3.8529	2.32395	3.32605	1.56455	5.36163	5.73933	NO	NO
ENSMUSG00000019961	chr10	HAVANA	gene	91147571	91181315	-	level 2	protein_coding	Tmpo	MGI:106920	1634.46	0.266621	0.210356	1.26747	0.204986	0.478591	50.0657	39.8036	62.3935	48.6608	38.546	41.2146	62.1637	29.4462	27.1627	28.8174	NO	NO
ENSMUSG00000019966	chr10	HAVANA	gene	100015630	100100416	+	level 2	protein_coding	Kitl	MGI:96974	389.021	0.574667	0.297956	1.92869	0.0537688	0.241231	5.12706	2.55329	15.1804	4.16494	12.634	3.33042	5.37449	5.68011	14.1955	13.0398	NO	NO
ENSMUSG00000019969	chr12	HAVANA	gene	83688152	83735199	+	level 2	protein_coding	Psen1	MGI:1202717	1106.45	-0.139494	0.190543	-0.732086	0.464116	0.716538	33.7768	22.6439	37.3305	30.5536	27.38	28.0518	35.0853	28.6124	41.741	41.4605	NO	NO
ENSMUSG00000019970	chr10	HAVANA	gene	21882184	21999903	+	level 2	protein_coding	Sgk1	MGI:1340062	231.994	-0.294135	0.293047	-1.00371	0.315517	0.598161	13.5325	3.7465	5.93856	4.47902	5.89763	6.95063	6.13553	7.60569	8.61493	9.70007	NO	NO
ENSMUSG00000019971	chr10	HAVANA	gene	100487558	100574840	+	level 2	protein_coding	Cep290	MGI:2384917	2234.77	0.0624163	0.219622	0.284199	0.776258	0.899564	23.4695	24.9084	16.0047	20.5986	25.0627	13.7336	25.6185	25.0658	22.26	21.4482	NO	NO
ENSMUSG00000019975	chr10	HAVANA	gene	91082940	91102607	+	level 1	protein_coding	Ikbip	MGI:1914704	252.734	-0.11064	0.200789	-0.551026	0.581616	0.790038	8.58946	10.4701	10.2169	6.51863	14.2707	7.41517	11.0089	8.00769	18.3444	16.5623	NO	NO
ENSMUSG00000019977	chr10	HAVANA	gene	21295979	21368898	+	level 2	protein_coding	Hbs1l	MGI:1891704	3687.17	-0.643144	0.253785	-2.53421	0.0112701	0.101092	94.4774	92.8692	122.347	76.8298	82.6057	89.0915	156.811	279.797	129.207	103.547	NO	NO
ENSMUSG00000019978	chr10	HAVANA	gene	25359798	25523519	+	level 2	protein_coding	Epb41l2	MGI:103009	4198.2	-0.203815	0.167734	-1.21511	0.224325	0.500202	79.6998	74.0282	111.234	66.7141	54.0011	75.2458	116.87	93.9788	76.5131	61.9211	NO	NO
ENSMUSG00000019979	chr10	HAVANA	gene	90989311	91082770	-	level 2	protein_coding	Apaf1	MGI:1306796	478.573	0.401738	0.236026	1.70209	0.0887385	0.31243	8.49204	7.69941	9.8101	5.7587	6.7048	5.63303	7.71458	5.66409	5.18559	2.23256	NO	NO
ENSMUSG00000019982	chr10	HAVANA	gene	21124935	21160984	-	level 2	protein_coding	Myb	MGI:97249	43.3746	-0.297101	0.396696	-0.748939	0.453894	0.709838	1.21967	1.1883	1.35954	0.445364	1.13507	0.79633	1.85867	1.10465	1.45844	0.713608	NO	NO
ENSMUSG00000019984	chr10	HAVANA	gene	24869986	24913681	+	level 1	protein_coding	Med23	MGI:1917458	2310.04	-0.126408	0.246467	-0.512878	0.608037	0.804721	30.9849	31.6942	54.4884	21.8204	29.7511	21.2601	65.5752	41.474	42.168	30.515	NO	NO
ENSMUSG00000019986	chr10	HAVANA	gene	20952547	21080429	+	level 2	protein_coding	Ahi1	MGI:87971	994.257	-0.262841	0.265924	-0.988406	0.322954	0.605367	13.4912	16.468	14.0379	8.96388	17.4029	9.36285	21.5467	25.5125	18.5615	15.9195	NO	NO
ENSMUSG00000019987	chr10	HAVANA	gene	24915221	24927484	-	level 2	protein_coding	Arg1	MGI:88070	18.5813	0.41486	0.487981	0.850157	0.395238	0.664596	1.10669	0.471257	1.30231	1.46493	0.898026	1.61546	0.313259	0.671563	0.538632	0.910152	NO	NO
ENSMUSG00000019988	chr10	HAVANA	gene	92684746	92722420	-	level 2	protein_coding	Nedd1	MGI:97293	1918.53	-0.368028	0.211987	-1.73609	0.0825486	0.30055	41.044	32.6994	48.2015	39.0577	29.5006	37.9781	53.1611	83.3106	36.0379	31.0201	NO	NO
ENSMUSG00000005505	chr2	HAVANA	gene	90904740	90911626	+	level 2	protein_coding	Kbtbd4	MGI:1914386	504.396	-0.770311	0.181893	-4.23497	2.28583e-05	0.00226156	25.4095	22.481	29.2881	19.846	30.1215	25.4429	62.4972	63.0679	66.5524	49.7429	DOWN	YES
ENSMUSG00000019992	chr10	HAVANA	gene	20347770	20361304	+	level 2	protein_coding	Mtfr2	MGI:1919054	500.064	-0.435326	0.205168	-2.1218	0.0338543	0.187661	13.7279	18.8755	13.3614	12.7823	18.3829	13.7667	23.8254	22.0344	23.956	21.7463	NO	NO
ENSMUSG00000019996	chr10	HAVANA	gene	20148471	20281590	+	level 2	protein_coding	Map7	MGI:1328328	114.45	-0.486058	0.238633	-2.03685	0.0416654	0.20923	2.49435	1.90894	1.99846	2.2477	2.62962	2.08604	4.51345	4.01857	5.04169	3.71914	NO	NO
ENSMUSG00000019997	chr10	HAVANA	gene	24595442	24598683	+	level 2	protein_coding	Ccn2	MGI:95537	33.7262	0.435581	0.438429	0.993504	0.320465	0.60268	2.56683	0.915539	1.60008	0.703557	2.66427	1.63949	0.798401	1.83984	1.25004	1.7568	NO	NO
ENSMUSG00000019998	chr10	HAVANA	gene	24149302	24190222	+	level 2	protein_coding	Stx7	MGI:1858210	1930.77	-0.352394	0.185924	-1.89537	0.0580433	0.250793	38.6959	32.7137	31.4926	30.7625	44.847	28.1089	51.3958	44.7863	74.8517	70.6287	NO	NO
ENSMUSG00000020003	chr10	HAVANA	gene	19853900	19907689	-	level 2	protein_coding	Pex7	MGI:1321392	3922.34	-0.303502	0.184159	-1.64804	0.0993439	0.330727	32.2568	34.8783	39.348	38.7968	40.9843	38.5937	47.8948	55.7632	38.5475	40.4882	NO	NO
ENSMUSG00000020009	chr10	HAVANA	gene	19591949	19610229	+	level 2	protein_coding	Ifngr1	MGI:107655	723.284	-0.305985	0.193603	-1.58047	0.113998	0.354972	29.6721	20.9585	25.8246	26.2586	20.227	27.025	29.7962	36.66	30.8375	21.5723	NO	NO
[truncated: 10,676 more rows]

## Sheet: E16.5_DEGs
Gene_ID	Chromosome	Gene_Type	Gene_Name	MGI_ID	baseMean	log2FoldChange	lfcSE	stat	pvalue	padj	E16_DEGs	E16_DEG
[truncated: 951 more rows]

## Sheet: E16.5_DEGs_GO
ALL DEGs
ID	Description	GeneRatio	BgRatio	pvalue	p.adjust	qvalue	geneID	Count	Order
[truncated: 119 more rows]

## Sheet: E16.5_TPMs
Gene_Name	Gene_ID	TPM_DEF.1	TPM_DEF.2	TPM_DEF.3	TPM_DEF.4	TPM_DEF.5	TPM_HET.1	TPM_HET.2	TPM_HET.3	TPM_HET.4	TPM_HET.5
[truncated: 12,343 more rows]

[truncated: 1 more sheets: E16.5_TPMs_Calc]
